# Supplementary material for: Prediction of advanced colonic neoplasm in symptomatic patients: a scoring system to prioritize colonoscopy (COLONOFIT study)
Source: BMC Cancer. 2019 Jul 25;19:734. doi: 10.1186/s12885-019-5926-4 (PMC6659265; doi:10.1186/s12885-019-5926-4)
Supplement: Supplementary file 8 — Dataset supporting the conclusions of this article. (ZIP 1179 kb) [file 12885_2019_5926_MOESM8_ESM.zip]

Archive with 2 entries (2 files):
- Suppl File_8_Database_FernandezBanareset al.xlsx
- Suppl File_8bis_Database_FernandezBanareset al.sav
