# Supplementary material for: Prediction of advanced colonic neoplasm in symptomatic patients: a scoring system to prioritize colonoscopy (COLONOFIT study)
Source: BMC Cancer. 2019 Jul 25;19:734. doi: 10.1186/s12885-019-5926-4 (PMC6659265; doi:10.1186/s12885-019-5926-4)
Supplement: Supplementary file 8 — Dataset supporting the conclusions of this article. (ZIP 1179 kb) [file 12885_2019_5926_MOESM8_ESM.zip › Suppl File_8_Database_FernandezBanareset al.xlsx]

## Sheet: Sheet1
num_registry	height	weight	Age_inclusio	colono_previous	change_stool_habit	stool_consistency	change_stool_form	tenesme	change_esforc	change_stool_nocturn	rectorrhage	rectorrhage_start	daily_stool_num_blood	recto_only_paper	recto_drops	recto_end_depo	recto_stool_mixed	recto_alone	recto_red_bright	recto_red_dark	recto_anal_symptom	recto_clots	recto_progressive	recto_quantity_blood	pain_abdominal	pain_intensity	pain_difus	pain_located	pain_cholic	pain_occasional	pain_continuus	pain_progressive	pain_distension	pain_improve_deposition	pain_local_especify	d1_right_upper_q	d2_epigastrium	d3_left_upper_q	d4_flanc_right	d5_region_umbilical	d6_flanc_left	d7_right_lower_q	d8_hipogastrium	d9_left_lower_q	duration_pain_abdominal	pain_days_month	pain_anal	weight_loss	weigth_habitual
11001	164	83	1	2	1	6	2	2	2	1	2	#NULL!	#NULL!	#NULL!	#NULL!	#NULL!	#NULL!	#NULL!	#NULL!	#NULL!	#NULL!	#NULL!	#NULL!	#NULL!	1	2	2	1	1	1	1	2	1	1	#NULL!	2	2	2	2	2	2	1	2	2	104	13	2	1	86
11002	178	97	4	2	1	5	2	1	2	2	1	12	#NULL!	1	1	2	2	1	1	2	1	2	2	1	1	4	2	1	2	1	2	2	2	2	#NULL!	1	2	2	2	2	2	2	2	2	12	1	9	2	#NULL!
11003	172	105	1	2	2	#NULL!	#NULL!	#NULL!	#NULL!	#NULL!	2	#NULL!	#NULL!	#NULL!	#NULL!	#NULL!	#NULL!	#NULL!	#NULL!	#NULL!	#NULL!	#NULL!	#NULL!	#NULL!	1	3	2	1	1	1	2	2	1	2	#NULL!	2	2	2	1	1	2	2	2	2	8	30	9	1	110
11004	169	74	1	2	1	5	2	1	2	2	1	104	#NULL!	1	1	1	1	1	1	2	2	1	1	1	2	#NULL!	#NULL!	#NULL!	#NULL!	#NULL!	#NULL!	#NULL!	#NULL!	#NULL!	#NULL!	#NULL!	#NULL!	#NULL!	#NULL!	#NULL!	#NULL!	#NULL!	#NULL!	#NULL!	#NULL!	#NULL!	#NULL!	2	#NULL!
11005	167	79	4	2	2	#NULL!	#NULL!	#NULL!	#NULL!	#NULL!	1	8	1	2	2	2	1	2	1	2	2	2	2	1	1	3	2	1	1	2	1	1	1	2	#NULL!	2	2	2	2	2	2	2	1	2	4	1	2	2	#NULL!
11013	177	71	1	2	1	3	1	2	2	2	1	52	1	1	1	2	1	2	1	2	1	2	1	1	2	#NULL!	#NULL!	#NULL!	#NULL!	#NULL!	#NULL!	#NULL!	#NULL!	#NULL!	#NULL!	#NULL!	#NULL!	#NULL!	#NULL!	#NULL!	#NULL!	#NULL!	#NULL!	#NULL!	#NULL!	#NULL!	#NULL!	2	#NULL!
11024	162	72	4	2	1	7	2	1	2	1	2	#NULL!	#NULL!	#NULL!	#NULL!	#NULL!	#NULL!	#NULL!	#NULL!	#NULL!	#NULL!	#NULL!	#NULL!	#NULL!	1	3	2	1	2	1	1	1	1	2	#NULL!	2	2	2	2	1	2	1	2	2	52	3	1	2	#NULL!
11025	165	61	1	2	1	7	2	1	1	2	1	30	#NULL!	1	2	2	2	2	1	2	1	2	2	1	1	3	1	2	1	1	2	2	2	1	#NULL!	2	2	2	2	1	2	1	1	1	30	20	1	2	#NULL!
11026	168	67	4	2	2	#NULL!	#NULL!	#NULL!	#NULL!	#NULL!	2	#NULL!	#NULL!	#NULL!	#NULL!	#NULL!	#NULL!	#NULL!	#NULL!	#NULL!	#NULL!	#NULL!	#NULL!	#NULL!	2	#NULL!	#NULL!	#NULL!	#NULL!	#NULL!	#NULL!	#NULL!	#NULL!	#NULL!	#NULL!	#NULL!	#NULL!	#NULL!	#NULL!	#NULL!	#NULL!	#NULL!	#NULL!	#NULL!	#NULL!	#NULL!	#NULL!	2	#NULL!
11027	167	68	3	1	2	#NULL!	#NULL!	#NULL!	#NULL!	#NULL!	2	#NULL!	#NULL!	#NULL!	#NULL!	#NULL!	#NULL!	#NULL!	#NULL!	#NULL!	#NULL!	#NULL!	#NULL!	#NULL!	1	3	2	1	2	2	1	1	1	2	#NULL!	2	2	2	2	1	1	2	2	2	26	20	1	2	#NULL!
11030	163	95	3	1	2	#NULL!	#NULL!	#NULL!	#NULL!	#NULL!	2	#NULL!	#NULL!	#NULL!	#NULL!	#NULL!	#NULL!	#NULL!	#NULL!	#NULL!	#NULL!	#NULL!	#NULL!	#NULL!	1	3	2	1	2	2	1	2	1	1	#NULL!	2	2	2	2	2	2	1	1	2	52	30	1	2	#NULL!
11031	143	65	4	1	1	4	9	1	2	2	2	#NULL!	#NULL!	#NULL!	#NULL!	#NULL!	#NULL!	#NULL!	#NULL!	#NULL!	#NULL!	#NULL!	#NULL!	#NULL!	1	2	2	1	2	1	2	1	1	1	#NULL!	2	2	2	2	2	2	2	1	2	2	6	2	2	#NULL!
11034	159	60	4	1	2	#NULL!	#NULL!	#NULL!	#NULL!	#NULL!	1	6	#NULL!	2	2	2	1	2	1	2	9	2	2	1	1	3	1	2	1	1	2	1	2	1	#NULL!	2	2	2	2	2	2	2	1	2	156	1	2	2	#NULL!
11035	167	78	4	1	2	#NULL!	#NULL!	#NULL!	#NULL!	#NULL!	1	4	#NULL!	2	2	9	1	2	1	2	2	2	2	1	2	#NULL!	#NULL!	#NULL!	#NULL!	#NULL!	#NULL!	#NULL!	#NULL!	#NULL!	#NULL!	#NULL!	#NULL!	#NULL!	#NULL!	#NULL!	#NULL!	#NULL!	#NULL!	#NULL!	#NULL!	#NULL!	#NULL!	2	#NULL!
11036	179	100	1	1	1	5	1	1	2	2	1	52	#NULL!	1	2	2	2	2	1	2	1	2	1	1	2	#NULL!	#NULL!	#NULL!	#NULL!	#NULL!	#NULL!	#NULL!	#NULL!	#NULL!	#NULL!	#NULL!	#NULL!	#NULL!	#NULL!	#NULL!	#NULL!	#NULL!	#NULL!	#NULL!	#NULL!	#NULL!	#NULL!	2	#NULL!
11037	176	73	4	2	1	7	2	2	2	2	2	#NULL!	#NULL!	#NULL!	#NULL!	#NULL!	#NULL!	#NULL!	#NULL!	#NULL!	#NULL!	#NULL!	#NULL!	#NULL!	2	#NULL!	#NULL!	#NULL!	#NULL!	#NULL!	#NULL!	#NULL!	#NULL!	#NULL!	#NULL!	#NULL!	#NULL!	#NULL!	#NULL!	#NULL!	#NULL!	#NULL!	#NULL!	#NULL!	#NULL!	#NULL!	#NULL!	1	78
11044	167	89	2	2	2	#NULL!	#NULL!	#NULL!	#NULL!	#NULL!	2	#NULL!	#NULL!	#NULL!	#NULL!	#NULL!	#NULL!	#NULL!	#NULL!	#NULL!	#NULL!	#NULL!	#NULL!	#NULL!	1	3	1	1	1	2	1	2	2	2	#NULL!	2	2	2	2	2	2	2	1	2	160	20	2	2	#NULL!
11048	191	105	2	2	2	#NULL!	#NULL!	#NULL!	#NULL!	#NULL!	1	52	#NULL!	1	1	2	2	1	1	1	2	2	2	1	1	4	1	2	2	1	2	2	1	1	#NULL!	2	2	2	1	1	1	2	2	2	52	2	2	2	#NULL!
11049	165	74	3	2	1	5	9	2	2	2	2	#NULL!	#NULL!	#NULL!	#NULL!	#NULL!	#NULL!	#NULL!	#NULL!	#NULL!	#NULL!	#NULL!	#NULL!	#NULL!	1	3	2	1	2	2	1	2	2	2	#NULL!	2	2	2	1	2	2	2	2	2	150	30	2	1	85
11051	181	101	3	1	2	#NULL!	#NULL!	#NULL!	#NULL!	#NULL!	1	52	1	1	1	2	1	2	1	2	2	2	2	1	2	#NULL!	#NULL!	#NULL!	#NULL!	#NULL!	#NULL!	#NULL!	#NULL!	#NULL!	#NULL!	#NULL!	#NULL!	#NULL!	#NULL!	#NULL!	#NULL!	#NULL!	#NULL!	#NULL!	#NULL!	#NULL!	#NULL!	2	#NULL!
11054	164	68	4	2	1	3	1	2	1	1	2	#NULL!	#NULL!	#NULL!	#NULL!	#NULL!	#NULL!	#NULL!	#NULL!	#NULL!	#NULL!	#NULL!	#NULL!	#NULL!	1	3	2	1	2	2	1	2	1	1	#NULL!	2	2	2	2	2	2	2	1	2	156	30	2	1	73
11055	158	64	3	2	2	#NULL!	#NULL!	#NULL!	#NULL!	#NULL!	1	104	#NULL!	1	1	2	1	2	1	2	1	2	1	2	1	3	1	2	1	1	2	1	1	1	#NULL!	2	2	2	2	2	2	2	2	1	106	4	1	1	66
11060	168	83	4	2	1	6	2	2	1	1	1	2	8	1	1	2	1	2	1	1	1	1	9	2	2	#NULL!	#NULL!	#NULL!	#NULL!	#NULL!	#NULL!	#NULL!	#NULL!	#NULL!	#NULL!	#NULL!	#NULL!	#NULL!	#NULL!	#NULL!	#NULL!	#NULL!	#NULL!	#NULL!	#NULL!	#NULL!	#NULL!	1	96
11061	188	77	1	2	1	5	9	2	2	2	1	8	#NULL!	1	1	1	2	2	1	2	2	9	2	1	2	#NULL!	#NULL!	#NULL!	#NULL!	#NULL!	#NULL!	#NULL!	#NULL!	#NULL!	#NULL!	#NULL!	#NULL!	#NULL!	#NULL!	#NULL!	#NULL!	#NULL!	#NULL!	#NULL!	#NULL!	#NULL!	#NULL!	1	80
11062	148	71	4	1	1	6	2	1	1	2	1	52	2	1	2	2	1	2	1	2	1	1	2	1	1	3	1	2	2	2	1	2	1	1	#NULL!	2	2	2	2	1	2	2	1	2	164	30	1	1	81
11065	165	74	3	2	2	#NULL!	#NULL!	#NULL!	#NULL!	#NULL!	2	#NULL!	#NULL!	#NULL!	#NULL!	#NULL!	#NULL!	#NULL!	#NULL!	#NULL!	#NULL!	#NULL!	#NULL!	#NULL!	2	#NULL!	#NULL!	#NULL!	#NULL!	#NULL!	#NULL!	#NULL!	#NULL!	#NULL!	#NULL!	#NULL!	#NULL!	#NULL!	#NULL!	#NULL!	#NULL!	#NULL!	#NULL!	#NULL!	#NULL!	#NULL!	#NULL!	2	#NULL!
11070	154	44	2	2	1	6	2	2	2	9	2	#NULL!	#NULL!	#NULL!	#NULL!	#NULL!	#NULL!	#NULL!	#NULL!	#NULL!	#NULL!	#NULL!	#NULL!	#NULL!	2	#NULL!	#NULL!	#NULL!	#NULL!	#NULL!	#NULL!	#NULL!	#NULL!	#NULL!	#NULL!	#NULL!	#NULL!	#NULL!	#NULL!	#NULL!	#NULL!	#NULL!	#NULL!	#NULL!	#NULL!	#NULL!	#NULL!	2	#NULL!
11071	160	75	3	1	2	#NULL!	#NULL!	#NULL!	#NULL!	#NULL!	2	#NULL!	#NULL!	#NULL!	#NULL!	#NULL!	#NULL!	#NULL!	#NULL!	#NULL!	#NULL!	#NULL!	#NULL!	#NULL!	1	2	1	2	1	1	2	1	1	1	#NULL!	2	2	2	1	1	1	2	1	2	150	28	1	1	80
11073	165	65	2	2	1	3	1	2	2	2	2	#NULL!	#NULL!	#NULL!	#NULL!	#NULL!	#NULL!	#NULL!	#NULL!	#NULL!	#NULL!	#NULL!	#NULL!	#NULL!	2	#NULL!	#NULL!	#NULL!	#NULL!	#NULL!	#NULL!	#NULL!	#NULL!	#NULL!	#NULL!	#NULL!	#NULL!	#NULL!	#NULL!	#NULL!	#NULL!	#NULL!	#NULL!	#NULL!	#NULL!	#NULL!	#NULL!	1	67
11074	162	102	4	1	2	#NULL!	#NULL!	#NULL!	#NULL!	#NULL!	1	2	#NULL!	2	2	2	2	1	1	2	1	2	2	2	1	3	2	1	1	1	2	2	1	1	#NULL!	2	2	2	2	2	2	2	1	2	3	2	1	1	106
11075	186	67	1	2	2	#NULL!	#NULL!	#NULL!	#NULL!	#NULL!	1	26	#NULL!	1	2	1	2	2	1	2	2	2	2	1	1	3	2	1	2	1	2	2	2	1	#NULL!	2	2	2	1	1	2	2	2	2	30	15	2	2	#NULL!
11076	167	66	4	2	2	#NULL!	#NULL!	#NULL!	#NULL!	#NULL!	2	#NULL!	#NULL!	#NULL!	#NULL!	#NULL!	#NULL!	#NULL!	#NULL!	#NULL!	#NULL!	#NULL!	#NULL!	#NULL!	2	#NULL!	#NULL!	#NULL!	#NULL!	#NULL!	#NULL!	#NULL!	#NULL!	#NULL!	#NULL!	#NULL!	#NULL!	#NULL!	#NULL!	#NULL!	#NULL!	#NULL!	#NULL!	#NULL!	#NULL!	#NULL!	#NULL!	2	#NULL!
11092	176	69	2	2	2	#NULL!	#NULL!	#NULL!	#NULL!	#NULL!	1	2	#NULL!	1	1	1	1	2	2	1	1	2	2	2	2	#NULL!	#NULL!	#NULL!	#NULL!	#NULL!	#NULL!	#NULL!	#NULL!	#NULL!	#NULL!	#NULL!	#NULL!	#NULL!	#NULL!	#NULL!	#NULL!	#NULL!	#NULL!	#NULL!	#NULL!	#NULL!	#NULL!	2	#NULL!
11095	153	74	3	2	1	7	2	2	2	1	2	#NULL!	#NULL!	#NULL!	#NULL!	#NULL!	#NULL!	#NULL!	#NULL!	#NULL!	#NULL!	#NULL!	#NULL!	#NULL!	1	2	1	2	1	1	2	1	2	1	#NULL!	1	2	2	2	2	2	1	1	1	52	2	9	2	#NULL!
11096	163	64	2	2	2	#NULL!	#NULL!	#NULL!	#NULL!	#NULL!	2	#NULL!	#NULL!	#NULL!	#NULL!	#NULL!	#NULL!	#NULL!	#NULL!	#NULL!	#NULL!	#NULL!	#NULL!	#NULL!	2	#NULL!	#NULL!	#NULL!	#NULL!	#NULL!	#NULL!	#NULL!	#NULL!	#NULL!	#NULL!	#NULL!	#NULL!	#NULL!	#NULL!	#NULL!	#NULL!	#NULL!	#NULL!	#NULL!	#NULL!	#NULL!	#NULL!	1	69
11097	165	76	2	2	1	6	2	2	2	2	2	#NULL!	#NULL!	#NULL!	#NULL!	#NULL!	#NULL!	#NULL!	#NULL!	#NULL!	#NULL!	#NULL!	#NULL!	#NULL!	1	3	1	2	1	1	2	2	2	1	#NULL!	2	1	2	2	1	2	1	1	1	30	5	2	2	#NULL!
11098	160	60	4	2	2	#NULL!	#NULL!	#NULL!	#NULL!	#NULL!	2	#NULL!	#NULL!	#NULL!	#NULL!	#NULL!	#NULL!	#NULL!	#NULL!	#NULL!	#NULL!	#NULL!	#NULL!	#NULL!	2	#NULL!	#NULL!	#NULL!	#NULL!	#NULL!	#NULL!	#NULL!	#NULL!	#NULL!	#NULL!	#NULL!	#NULL!	#NULL!	#NULL!	#NULL!	#NULL!	#NULL!	#NULL!	#NULL!	#NULL!	#NULL!	#NULL!	1	65
11101	164	78	4	2	2	#NULL!	#NULL!	#NULL!	#NULL!	#NULL!	1	52	#NULL!	2	2	2	1	2	2	1	2	2	2	1	2	#NULL!	#NULL!	#NULL!	#NULL!	#NULL!	#NULL!	#NULL!	#NULL!	#NULL!	#NULL!	#NULL!	#NULL!	#NULL!	#NULL!	#NULL!	#NULL!	#NULL!	#NULL!	#NULL!	#NULL!	#NULL!	#NULL!	1	90
11102	170	65	4	2	1	6	2	2	2	2	2	#NULL!	#NULL!	#NULL!	#NULL!	#NULL!	#NULL!	#NULL!	#NULL!	#NULL!	#NULL!	#NULL!	#NULL!	#NULL!	2	#NULL!	#NULL!	#NULL!	#NULL!	#NULL!	#NULL!	#NULL!	#NULL!	#NULL!	#NULL!	#NULL!	#NULL!	#NULL!	#NULL!	#NULL!	#NULL!	#NULL!	#NULL!	#NULL!	#NULL!	#NULL!	#NULL!	1	67
11104	156	70	4	1	1	6	2	1	2	1	2	#NULL!	#NULL!	#NULL!	#NULL!	#NULL!	#NULL!	#NULL!	#NULL!	#NULL!	#NULL!	#NULL!	#NULL!	#NULL!	1	2	2	1	1	1	2	1	1	1	#NULL!	2	2	2	2	1	2	2	1	2	8	20	1	1	75
11105	159	79	4	1	1	6	2	2	1	2	2	#NULL!	#NULL!	#NULL!	#NULL!	#NULL!	#NULL!	#NULL!	#NULL!	#NULL!	#NULL!	#NULL!	#NULL!	#NULL!	1	2	2	1	2	1	2	1	2	2	#NULL!	2	2	2	2	2	2	2	1	2	3	12	2	2	#NULL!
11106	159	58	3	2	1	5	2	2	2	2	2	#NULL!	#NULL!	#NULL!	#NULL!	#NULL!	#NULL!	#NULL!	#NULL!	#NULL!	#NULL!	#NULL!	#NULL!	#NULL!	2	#NULL!	#NULL!	#NULL!	#NULL!	#NULL!	#NULL!	#NULL!	#NULL!	#NULL!	#NULL!	#NULL!	#NULL!	#NULL!	#NULL!	#NULL!	#NULL!	#NULL!	#NULL!	#NULL!	#NULL!	#NULL!	#NULL!	2	#NULL!
11109	159	62	2	1	2	#NULL!	#NULL!	#NULL!	#NULL!	#NULL!	1	6	#NULL!	2	2	2	1	2	1	2	2	2	2	1	2	#NULL!	#NULL!	#NULL!	#NULL!	#NULL!	#NULL!	#NULL!	#NULL!	#NULL!	#NULL!	#NULL!	#NULL!	#NULL!	#NULL!	#NULL!	#NULL!	#NULL!	#NULL!	#NULL!	#NULL!	#NULL!	#NULL!	2	#NULL!
11112	160	65	2	1	2	#NULL!	#NULL!	#NULL!	#NULL!	#NULL!	2	#NULL!	#NULL!	#NULL!	#NULL!	#NULL!	#NULL!	#NULL!	#NULL!	#NULL!	#NULL!	#NULL!	#NULL!	#NULL!	1	2	2	1	2	2	1	1	1	2	#NULL!	2	2	2	1	2	2	2	2	2	20	30	2	1	77
11113	158	88	3	1	2	#NULL!	#NULL!	#NULL!	#NULL!	#NULL!	1	156	1	1	1	1	2	2	1	2	1	2	2	1	1	4	1	2	2	1	2	2	1	1	#NULL!	2	2	2	1	2	2	2	2	2	104	4	1	1	96
11118	173	59	4	1	2	#NULL!	#NULL!	#NULL!	#NULL!	#NULL!	1	4	#NULL!	2	1	1	1	1	1	1	1	2	2	2	2	#NULL!	#NULL!	#NULL!	#NULL!	#NULL!	#NULL!	#NULL!	#NULL!	#NULL!	#NULL!	#NULL!	#NULL!	#NULL!	#NULL!	#NULL!	#NULL!	#NULL!	#NULL!	#NULL!	#NULL!	#NULL!	#NULL!	2	#NULL!
11121	170	64	4	2	2	#NULL!	#NULL!	#NULL!	#NULL!	#NULL!	1	4	#NULL!	2	2	2	2	2	1	2	2	2	2	1	2	#NULL!	#NULL!	#NULL!	#NULL!	#NULL!	#NULL!	#NULL!	#NULL!	#NULL!	#NULL!	#NULL!	#NULL!	#NULL!	#NULL!	#NULL!	#NULL!	#NULL!	#NULL!	#NULL!	#NULL!	#NULL!	#NULL!	2	#NULL!
11122	155	57	4	2	1	6	2	1	2	2	1	48	#NULL!	1	2	2	2	2	2	1	1	2	2	1	1	4	2	1	2	2	1	2	1	2	#NULL!	2	2	2	2	2	2	2	2	1	48	3	1	2	#NULL!
11123	161	64	4	1	2	#NULL!	#NULL!	#NULL!	#NULL!	#NULL!	2	#NULL!	#NULL!	#NULL!	#NULL!	#NULL!	#NULL!	#NULL!	#NULL!	#NULL!	#NULL!	#NULL!	#NULL!	#NULL!	1	3	1	2	1	1	2	1	2	1	#NULL!	2	2	2	2	2	2	2	1	2	48	3	1	1	73
11124	168	73	2	1	1	3	1	1	1	2	1	4	#NULL!	2	2	2	2	1	1	2	2	1	2	1	1	3	2	1	2	1	2	1	1	1	#NULL!	2	2	2	2	2	2	2	1	1	48	2	2	2	#NULL!
11126	159	93	2	2	1	2	1	1	1	2	1	48	#NULL!	1	2	1	2	2	1	2	1	2	2	1	1	4	1	1	2	2	2	2	1	1	#NULL!	2	2	2	2	2	2	2	1	2	48	3	2	2	#NULL!
11132	178	78	1	2	1	6	2	1	2	2	1	48	2	1	1	2	2	2	1	2	2	1	1	1	2	#NULL!	#NULL!	#NULL!	#NULL!	#NULL!	#NULL!	#NULL!	#NULL!	#NULL!	#NULL!	#NULL!	#NULL!	#NULL!	#NULL!	#NULL!	#NULL!	#NULL!	#NULL!	#NULL!	#NULL!	#NULL!	#NULL!	2	#NULL!
11133	157	57	3	1	1	1	1	2	1	2	2	#NULL!	#NULL!	#NULL!	#NULL!	#NULL!	#NULL!	#NULL!	#NULL!	#NULL!	#NULL!	#NULL!	#NULL!	#NULL!	1	2	1	2	2	2	1	1	1	2	#NULL!	2	2	2	2	1	1	1	1	1	16	30	2	2	#NULL!
11134	158	59	4	2	1	5	2	2	2	2	2	#NULL!	#NULL!	#NULL!	#NULL!	#NULL!	#NULL!	#NULL!	#NULL!	#NULL!	#NULL!	#NULL!	#NULL!	#NULL!	2	#NULL!	#NULL!	#NULL!	#NULL!	#NULL!	#NULL!	#NULL!	#NULL!	#NULL!	#NULL!	#NULL!	#NULL!	#NULL!	#NULL!	#NULL!	#NULL!	#NULL!	#NULL!	#NULL!	#NULL!	#NULL!	#NULL!	1	65
11135	157	72	3	2	2	#NULL!	#NULL!	#NULL!	#NULL!	#NULL!	2	#NULL!	#NULL!	#NULL!	#NULL!	#NULL!	#NULL!	#NULL!	#NULL!	#NULL!	#NULL!	#NULL!	#NULL!	#NULL!	2	#NULL!	#NULL!	#NULL!	#NULL!	#NULL!	#NULL!	#NULL!	#NULL!	#NULL!	#NULL!	#NULL!	#NULL!	#NULL!	#NULL!	#NULL!	#NULL!	#NULL!	#NULL!	#NULL!	#NULL!	#NULL!	#NULL!	2	#NULL!
11137	157	59	4	1	1	6	2	1	2	1	2	#NULL!	#NULL!	#NULL!	#NULL!	#NULL!	#NULL!	#NULL!	#NULL!	#NULL!	#NULL!	#NULL!	#NULL!	#NULL!	1	3	2	1	1	1	2	2	1	1	#NULL!	2	2	2	2	2	2	2	1	2	24	6	2	2	#NULL!
11150	174	70	4	1	1	1	1	1	1	2	2	#NULL!	#NULL!	#NULL!	#NULL!	#NULL!	#NULL!	#NULL!	#NULL!	#NULL!	#NULL!	#NULL!	#NULL!	#NULL!	2	#NULL!	#NULL!	#NULL!	#NULL!	#NULL!	#NULL!	#NULL!	#NULL!	#NULL!	#NULL!	#NULL!	#NULL!	#NULL!	#NULL!	#NULL!	#NULL!	#NULL!	#NULL!	#NULL!	#NULL!	#NULL!	#NULL!	1	78
11151	173	74	1	2	2	#NULL!	#NULL!	#NULL!	#NULL!	#NULL!	1	32	#NULL!	2	2	2	1	2	1	2	2	2	2	1	1	3	2	1	2	1	2	2	1	2	#NULL!	2	2	2	2	1	2	2	2	2	40	5	2	1	84
11152	174	75	3	2	1	6	2	2	2	2	1	4	4	1	1	2	1	2	2	1	2	2	1	3	1	3	2	1	1	2	1	2	2	1	#NULL!	2	2	2	2	2	2	2	1	2	8	30	2	2	#NULL!
11153	170	78	3	2	1	5	2	1	1	2	1	4	3	1	1	2	1	2	1	2	2	1	2	2	1	4	2	1	1	1	2	2	2	2	#NULL!	2	2	2	2	2	2	1	1	1	2	30	2	2	#NULL!
11154	166	60	1	2	2	#NULL!	#NULL!	#NULL!	#NULL!	#NULL!	1	48	#NULL!	1	1	1	2	9	1	2	1	2	2	1	1	2	1	2	1	1	2	1	1	2	#NULL!	2	2	2	2	1	2	1	2	1	48	2	1	1	65
11155	165	66	4	1	1	3	1	1	1	1	2	#NULL!	#NULL!	#NULL!	#NULL!	#NULL!	#NULL!	#NULL!	#NULL!	#NULL!	#NULL!	#NULL!	#NULL!	#NULL!	1	2	2	1	1	1	2	2	2	2	#NULL!	2	2	2	2	2	2	2	1	2	3	1	1	1	80
11170	170	70	3	1	2	#NULL!	#NULL!	#NULL!	#NULL!	#NULL!	1	96	1	1	2	2	1	2	1	2	2	2	2	1	2	#NULL!	#NULL!	#NULL!	#NULL!	#NULL!	#NULL!	#NULL!	#NULL!	#NULL!	#NULL!	#NULL!	#NULL!	#NULL!	#NULL!	#NULL!	#NULL!	#NULL!	#NULL!	#NULL!	#NULL!	#NULL!	#NULL!	2	#NULL!
11171	148	50	4	2	1	6	2	2	2	2	2	#NULL!	#NULL!	#NULL!	#NULL!	#NULL!	#NULL!	#NULL!	#NULL!	#NULL!	#NULL!	#NULL!	#NULL!	#NULL!	1	3	1	2	2	2	1	1	1	2	#NULL!	2	2	2	2	2	2	2	1	2	20	30	2	1	55
11173	159	57	3	1	1	6	2	1	1	1	1	28	#NULL!	2	2	1	2	1	1	2	1	2	2	1	1	2	2	1	1	2	1	1	1	2	#NULL!	2	2	2	2	2	2	2	1	2	28	30	1	1	67
11174	167	61	4	2	1	2	1	1	1	2	2	#NULL!	#NULL!	#NULL!	#NULL!	#NULL!	#NULL!	#NULL!	#NULL!	#NULL!	#NULL!	#NULL!	#NULL!	#NULL!	1	3	1	1	2	1	2	1	1	2	#NULL!	2	1	2	2	2	2	2	2	1	48	2	2	2	#NULL!
11186	177	95	4	2	2	#NULL!	#NULL!	#NULL!	#NULL!	#NULL!	2	#NULL!	#NULL!	#NULL!	#NULL!	#NULL!	#NULL!	#NULL!	#NULL!	#NULL!	#NULL!	#NULL!	#NULL!	#NULL!	2	#NULL!	#NULL!	#NULL!	#NULL!	#NULL!	#NULL!	#NULL!	#NULL!	#NULL!	#NULL!	#NULL!	#NULL!	#NULL!	#NULL!	#NULL!	#NULL!	#NULL!	#NULL!	#NULL!	#NULL!	#NULL!	#NULL!	2	#NULL!
11187	165	75	4	1	2	#NULL!	#NULL!	#NULL!	#NULL!	#NULL!	2	#NULL!	#NULL!	#NULL!	#NULL!	#NULL!	#NULL!	#NULL!	#NULL!	#NULL!	#NULL!	#NULL!	#NULL!	#NULL!	2	#NULL!	#NULL!	#NULL!	#NULL!	#NULL!	#NULL!	#NULL!	#NULL!	#NULL!	#NULL!	#NULL!	#NULL!	#NULL!	#NULL!	#NULL!	#NULL!	#NULL!	#NULL!	#NULL!	#NULL!	#NULL!	#NULL!	1	80
11188	173	81	3	2	2	#NULL!	#NULL!	#NULL!	#NULL!	#NULL!	2	#NULL!	#NULL!	#NULL!	#NULL!	#NULL!	#NULL!	#NULL!	#NULL!	#NULL!	#NULL!	#NULL!	#NULL!	#NULL!	2	#NULL!	#NULL!	#NULL!	#NULL!	#NULL!	#NULL!	#NULL!	#NULL!	#NULL!	#NULL!	#NULL!	#NULL!	#NULL!	#NULL!	#NULL!	#NULL!	#NULL!	#NULL!	#NULL!	#NULL!	#NULL!	#NULL!	2	#NULL!
11189	160	95	4	1	2	#NULL!	#NULL!	#NULL!	#NULL!	#NULL!	1	96	#NULL!	1	1	2	1	1	1	2	1	2	2	1	1	2	2	1	1	1	2	1	1	1	#NULL!	2	2	2	2	2	2	2	2	1	48	20	1	1	99
11190	167	57	4	2	2	#NULL!	#NULL!	#NULL!	#NULL!	#NULL!	2	#NULL!	#NULL!	#NULL!	#NULL!	#NULL!	#NULL!	#NULL!	#NULL!	#NULL!	#NULL!	#NULL!	#NULL!	#NULL!	1	3	1	2	2	1	2	2	1	2	#NULL!	2	2	2	2	2	2	1	1	1	12	30	1	1	62
11191	168	68	1	2	1	2	1	1	1	2	2	#NULL!	#NULL!	#NULL!	#NULL!	#NULL!	#NULL!	#NULL!	#NULL!	#NULL!	#NULL!	#NULL!	#NULL!	#NULL!	1	3	2	1	2	1	2	2	1	1	#NULL!	2	2	2	2	2	1	2	2	2	8	30	1	1	74
11192	160	46	3	2	2	#NULL!	#NULL!	#NULL!	#NULL!	#NULL!	1	50	#NULL!	1	1	2	2	2	1	2	2	2	2	1	2	#NULL!	#NULL!	#NULL!	#NULL!	#NULL!	#NULL!	#NULL!	#NULL!	#NULL!	#NULL!	#NULL!	#NULL!	#NULL!	#NULL!	#NULL!	#NULL!	#NULL!	#NULL!	#NULL!	#NULL!	#NULL!	#NULL!	1	49
11194	184	95	4	2	1	3	1	1	1	2	2	#NULL!	#NULL!	#NULL!	#NULL!	#NULL!	#NULL!	#NULL!	#NULL!	#NULL!	#NULL!	#NULL!	#NULL!	#NULL!	1	4	2	1	2	1	2	2	1	1	#NULL!	2	2	2	2	2	2	2	1	2	3	5	2	2	#NULL!
11195	180	90	3	1	2	#NULL!	#NULL!	#NULL!	#NULL!	#NULL!	2	#NULL!	#NULL!	#NULL!	#NULL!	#NULL!	#NULL!	#NULL!	#NULL!	#NULL!	#NULL!	#NULL!	#NULL!	#NULL!	2	#NULL!	#NULL!	#NULL!	#NULL!	#NULL!	#NULL!	#NULL!	#NULL!	#NULL!	#NULL!	#NULL!	#NULL!	#NULL!	#NULL!	#NULL!	#NULL!	#NULL!	#NULL!	#NULL!	#NULL!	#NULL!	#NULL!	2	#NULL!
11196	175	87	3	2	2	#NULL!	#NULL!	#NULL!	#NULL!	#NULL!	1	26	6	1	1	1	1	1	1	2	1	2	1	2	1	4	2	1	2	1	2	2	2	2	#NULL!	2	2	2	2	2	2	1	2	2	26	10	1	1	97
11197	161	68	4	1	1	1	1	2	1	2	2	#NULL!	#NULL!	#NULL!	#NULL!	#NULL!	#NULL!	#NULL!	#NULL!	#NULL!	#NULL!	#NULL!	#NULL!	#NULL!	1	3	1	2	2	1	2	1	1	2	#NULL!	2	2	2	2	2	2	1	1	1	1	5	2	1	78
11198	170	73	3	2	2	#NULL!	#NULL!	#NULL!	#NULL!	#NULL!	2	#NULL!	#NULL!	#NULL!	#NULL!	#NULL!	#NULL!	#NULL!	#NULL!	#NULL!	#NULL!	#NULL!	#NULL!	#NULL!	1	2	1	2	1	1	2	2	1	2	#NULL!	2	2	2	1	2	1	1	1	2	48	2	2	2	#NULL!
11207	157	80	4	2	1	3	1	1	1	2	2	#NULL!	#NULL!	#NULL!	#NULL!	#NULL!	#NULL!	#NULL!	#NULL!	#NULL!	#NULL!	#NULL!	#NULL!	#NULL!	1	3	1	2	2	1	2	2	1	1	#NULL!	2	2	2	2	2	2	1	1	1	48	30	2	1	85
11208	165	83	4	2	1	6	2	2	1	2	2	#NULL!	#NULL!	#NULL!	#NULL!	#NULL!	#NULL!	#NULL!	#NULL!	#NULL!	#NULL!	#NULL!	#NULL!	#NULL!	2	#NULL!	#NULL!	#NULL!	#NULL!	#NULL!	#NULL!	#NULL!	#NULL!	#NULL!	#NULL!	#NULL!	#NULL!	#NULL!	#NULL!	#NULL!	#NULL!	#NULL!	#NULL!	#NULL!	#NULL!	#NULL!	#NULL!	1	86
11209	158	73	2	2	1	6	2	1	1	2	1	96	#NULL!	1	1	1	2	2	1	2	1	2	1	2	1	3	1	2	2	1	2	2	2	1	#NULL!	2	2	2	2	2	2	2	1	2	48	15	1	1	79
11220	167	91	2	2	1	7	2	1	2	2	2	#NULL!	#NULL!	#NULL!	#NULL!	#NULL!	#NULL!	#NULL!	#NULL!	#NULL!	#NULL!	#NULL!	#NULL!	#NULL!	1	3	1	2	1	1	2	2	1	1	#NULL!	2	2	2	2	2	2	2	1	2	48	6	2	2	#NULL!
11221	170	72	4	2	1	2	1	1	1	2	1	48	#NULL!	1	2	1	2	2	1	2	1	2	2	1	1	3	2	1	2	1	2	2	1	2	#NULL!	2	2	2	2	2	1	2	2	1	21	1	2	1	76
11222	163	58	4	2	1	2	1	1	1	1	1	12	#NULL!	1	2	2	1	2	1	1	2	2	1	2	1	4	2	1	2	1	2	2	2	2	#NULL!	2	2	2	1	2	2	1	2	2	2	3	2	1	66
11223	158	55	4	2	1	6	2	2	2	1	2	#NULL!	#NULL!	#NULL!	#NULL!	#NULL!	#NULL!	#NULL!	#NULL!	#NULL!	#NULL!	#NULL!	#NULL!	#NULL!	2	#NULL!	#NULL!	#NULL!	#NULL!	#NULL!	#NULL!	#NULL!	#NULL!	#NULL!	#NULL!	#NULL!	#NULL!	#NULL!	#NULL!	#NULL!	#NULL!	#NULL!	#NULL!	#NULL!	#NULL!	#NULL!	#NULL!	1	68
11224	161	53	3	2	1	1	1	1	1	2	1	48	#NULL!	1	2	2	1	2	2	1	2	2	2	1	2	#NULL!	#NULL!	#NULL!	#NULL!	#NULL!	#NULL!	#NULL!	#NULL!	#NULL!	#NULL!	#NULL!	#NULL!	#NULL!	#NULL!	#NULL!	#NULL!	#NULL!	#NULL!	#NULL!	#NULL!	#NULL!	#NULL!	1	58
11230	172	74	2	2	1	5	2	1	1	2	2	#NULL!	#NULL!	#NULL!	#NULL!	#NULL!	#NULL!	#NULL!	#NULL!	#NULL!	#NULL!	#NULL!	#NULL!	#NULL!	1	2	2	1	2	2	1	2	1	2	#NULL!	2	2	2	2	1	2	2	2	2	48	30	1	2	#NULL!
11232	153	58	3	2	2	#NULL!	#NULL!	#NULL!	#NULL!	#NULL!	1	2	#NULL!	1	1	1	9	2	1	2	1	2	2	1	2	#NULL!	#NULL!	#NULL!	#NULL!	#NULL!	#NULL!	#NULL!	#NULL!	#NULL!	#NULL!	#NULL!	#NULL!	#NULL!	#NULL!	#NULL!	#NULL!	#NULL!	#NULL!	#NULL!	#NULL!	#NULL!	#NULL!	2	#NULL!
11236	167	68	2	2	2	#NULL!	#NULL!	#NULL!	#NULL!	#NULL!	2	#NULL!	#NULL!	#NULL!	#NULL!	#NULL!	#NULL!	#NULL!	#NULL!	#NULL!	#NULL!	#NULL!	#NULL!	#NULL!	1	2	1	2	1	1	2	1	1	2	#NULL!	2	2	2	1	2	1	2	1	2	48	30	1	1	75
11237	159	38	1	2	1	6	2	2	2	2	2	#NULL!	#NULL!	#NULL!	#NULL!	#NULL!	#NULL!	#NULL!	#NULL!	#NULL!	#NULL!	#NULL!	#NULL!	#NULL!	1	2	1	2	2	1	2	1	1	2	#NULL!	2	2	2	2	1	2	1	1	1	4	30	2	1	52
11243	165	66	3	2	2	#NULL!	#NULL!	#NULL!	#NULL!	#NULL!	2	#NULL!	#NULL!	#NULL!	#NULL!	#NULL!	#NULL!	#NULL!	#NULL!	#NULL!	#NULL!	#NULL!	#NULL!	#NULL!	2	#NULL!	#NULL!	#NULL!	#NULL!	#NULL!	#NULL!	#NULL!	#NULL!	#NULL!	#NULL!	#NULL!	#NULL!	#NULL!	#NULL!	#NULL!	#NULL!	#NULL!	#NULL!	#NULL!	#NULL!	#NULL!	#NULL!	1	70
11244	162	81	4	2	2	#NULL!	#NULL!	#NULL!	#NULL!	#NULL!	1	48	#NULL!	1	1	1	1	2	1	2	1	2	2	1	1	2	2	1	1	2	1	1	1	2	#NULL!	2	1	2	1	2	2	2	2	2	48	30	2	2	#NULL!
11245	162	62	4	2	2	#NULL!	#NULL!	#NULL!	#NULL!	#NULL!	2	#NULL!	#NULL!	#NULL!	#NULL!	#NULL!	#NULL!	#NULL!	#NULL!	#NULL!	#NULL!	#NULL!	#NULL!	#NULL!	1	3	2	1	2	1	2	1	1	2	#NULL!	2	2	2	2	2	2	2	1	2	3	30	2	1	71
11246	172	80	3	2	1	6	2	1	1	1	1	12	#NULL!	2	2	2	1	2	2	1	2	2	2	1	2	#NULL!	#NULL!	#NULL!	#NULL!	#NULL!	#NULL!	#NULL!	#NULL!	#NULL!	#NULL!	#NULL!	#NULL!	#NULL!	#NULL!	#NULL!	#NULL!	#NULL!	#NULL!	#NULL!	#NULL!	#NULL!	#NULL!	1	82
11247	154	64	4	2	1	6	2	1	2	1	2	#NULL!	#NULL!	#NULL!	#NULL!	#NULL!	#NULL!	#NULL!	#NULL!	#NULL!	#NULL!	#NULL!	#NULL!	#NULL!	1	3	2	1	2	1	2	2	2	2	#NULL!	2	2	2	2	2	2	2	1	2	8	3	2	1	68
11256	162	67	4	1	1	1	1	2	1	1	2	#NULL!	#NULL!	#NULL!	#NULL!	#NULL!	#NULL!	#NULL!	#NULL!	#NULL!	#NULL!	#NULL!	#NULL!	#NULL!	1	3	2	1	1	1	2	2	1	1	#NULL!	2	2	2	2	2	2	1	1	2	8	30	1	2	#NULL!
11257	178	90	3	2	1	2	1	2	2	2	1	17	#NULL!	1	1	1	2	2	1	2	1	1	2	1	1	3	2	1	2	1	2	2	1	2	#NULL!	2	2	2	2	2	2	2	2	1	52	2	1	1	93
11268	150	55	4	1	1	1	1	1	1	2	2	#NULL!	#NULL!	#NULL!	#NULL!	#NULL!	#NULL!	#NULL!	#NULL!	#NULL!	#NULL!	#NULL!	#NULL!	#NULL!	1	3	2	1	2	1	2	2	1	1	#NULL!	2	2	2	2	2	2	2	1	2	52	2	2	2	#NULL!
11269	162	65	4	2	2	#NULL!	#NULL!	#NULL!	#NULL!	#NULL!	2	#NULL!	#NULL!	#NULL!	#NULL!	#NULL!	#NULL!	#NULL!	#NULL!	#NULL!	#NULL!	#NULL!	#NULL!	#NULL!	2	#NULL!	#NULL!	#NULL!	#NULL!	#NULL!	#NULL!	#NULL!	#NULL!	#NULL!	#NULL!	#NULL!	#NULL!	#NULL!	#NULL!	#NULL!	#NULL!	#NULL!	#NULL!	#NULL!	#NULL!	#NULL!	#NULL!	2	#NULL!
11270	173	75	4	2	1	3	1	2	1	2	1	26	#NULL!	1	1	1	2	2	1	2	1	2	2	1	1	2	1	2	1	1	2	2	1	1	#NULL!	2	2	2	2	2	2	1	1	1	6	3	2	1	78
11271	171	105	4	1	1	1	1	2	1	2	2	#NULL!	#NULL!	#NULL!	#NULL!	#NULL!	#NULL!	#NULL!	#NULL!	#NULL!	#NULL!	#NULL!	#NULL!	#NULL!	2	#NULL!	#NULL!	#NULL!	#NULL!	#NULL!	#NULL!	#NULL!	#NULL!	#NULL!	#NULL!	#NULL!	#NULL!	#NULL!	#NULL!	#NULL!	#NULL!	#NULL!	#NULL!	#NULL!	#NULL!	#NULL!	#NULL!	2	#NULL!
11272	171	86	4	2	1	4	1	1	1	2	1	52	2	1	2	2	1	1	1	2	2	2	1	1	1	2	2	1	2	2	1	1	2	1	#NULL!	2	2	2	2	2	2	2	1	2	12	30	2	1	91
11273	160	86	4	2	1	1	1	1	1	2	1	52	#NULL!	1	2	2	1	1	1	1	1	1	2	2	1	2	2	1	1	1	2	2	1	2	#NULL!	2	2	2	2	2	2	2	1	1	52	2	2	2	#NULL!
11274	172	75	4	1	1	1	1	1	1	2	2	#NULL!	#NULL!	#NULL!	#NULL!	#NULL!	#NULL!	#NULL!	#NULL!	#NULL!	#NULL!	#NULL!	#NULL!	#NULL!	2	#NULL!	#NULL!	#NULL!	#NULL!	#NULL!	#NULL!	#NULL!	#NULL!	#NULL!	#NULL!	#NULL!	#NULL!	#NULL!	#NULL!	#NULL!	#NULL!	#NULL!	#NULL!	#NULL!	#NULL!	#NULL!	#NULL!	2	#NULL!
11275	159	70	4	1	1	5	2	1	1	1	2	#NULL!	#NULL!	#NULL!	#NULL!	#NULL!	#NULL!	#NULL!	#NULL!	#NULL!	#NULL!	#NULL!	#NULL!	#NULL!	2	#NULL!	#NULL!	#NULL!	#NULL!	#NULL!	#NULL!	#NULL!	#NULL!	#NULL!	#NULL!	#NULL!	#NULL!	#NULL!	#NULL!	#NULL!	#NULL!	#NULL!	#NULL!	#NULL!	#NULL!	#NULL!	#NULL!	2	#NULL!
11283	169	81	3	2	2	#NULL!	#NULL!	#NULL!	#NULL!	#NULL!	1	6	#NULL!	1	2	1	2	2	2	1	2	1	1	1	1	2	1	2	1	1	2	2	1	1	#NULL!	2	2	2	2	2	2	2	1	2	52	4	2	2	#NULL!
11284	159	63	4	1	1	1	1	2	1	2	1	16	#NULL!	1	1	1	1	2	1	2	1	2	1	2	2	#NULL!	#NULL!	#NULL!	#NULL!	#NULL!	#NULL!	#NULL!	#NULL!	#NULL!	#NULL!	#NULL!	#NULL!	#NULL!	#NULL!	#NULL!	#NULL!	#NULL!	#NULL!	#NULL!	#NULL!	#NULL!	#NULL!	2	#NULL!
11285	159	67	4	2	1	3	1	2	1	2	2	#NULL!	#NULL!	#NULL!	#NULL!	#NULL!	#NULL!	#NULL!	#NULL!	#NULL!	#NULL!	#NULL!	#NULL!	#NULL!	2	#NULL!	#NULL!	#NULL!	#NULL!	#NULL!	#NULL!	#NULL!	#NULL!	#NULL!	#NULL!	#NULL!	#NULL!	#NULL!	#NULL!	#NULL!	#NULL!	#NULL!	#NULL!	#NULL!	#NULL!	#NULL!	#NULL!	1	80
11286	170	80	2	2	1	3	1	2	1	2	2	#NULL!	#NULL!	#NULL!	#NULL!	#NULL!	#NULL!	#NULL!	#NULL!	#NULL!	#NULL!	#NULL!	#NULL!	#NULL!	1	3	2	1	2	1	2	2	2	2	#NULL!	2	2	2	2	2	2	1	1	2	26	30	1	2	#NULL!
11287	164	51	3	2	1	1	1	2	1	2	2	#NULL!	#NULL!	#NULL!	#NULL!	#NULL!	#NULL!	#NULL!	#NULL!	#NULL!	#NULL!	#NULL!	#NULL!	#NULL!	1	3	1	2	2	2	1	2	1	1	#NULL!	2	2	2	2	2	2	2	1	2	52	30	1	1	86
11288	165	100	4	1	2	#NULL!	#NULL!	#NULL!	#NULL!	#NULL!	1	8	#NULL!	1	1	1	1	2	1	2	2	2	1	3	2	#NULL!	#NULL!	#NULL!	#NULL!	#NULL!	#NULL!	#NULL!	#NULL!	#NULL!	#NULL!	#NULL!	#NULL!	#NULL!	#NULL!	#NULL!	#NULL!	#NULL!	#NULL!	#NULL!	#NULL!	#NULL!	#NULL!	2	#NULL!
11295	155	55	4	2	1	3	1	1	1	2	2	#NULL!	#NULL!	#NULL!	#NULL!	#NULL!	#NULL!	#NULL!	#NULL!	#NULL!	#NULL!	#NULL!	#NULL!	#NULL!	2	#NULL!	#NULL!	#NULL!	#NULL!	#NULL!	#NULL!	#NULL!	#NULL!	#NULL!	#NULL!	#NULL!	#NULL!	#NULL!	#NULL!	#NULL!	#NULL!	#NULL!	#NULL!	#NULL!	#NULL!	#NULL!	#NULL!	2	#NULL!
11299	180	65	2	2	1	6	2	2	1	1	2	#NULL!	#NULL!	#NULL!	#NULL!	#NULL!	#NULL!	#NULL!	#NULL!	#NULL!	#NULL!	#NULL!	#NULL!	#NULL!	2	#NULL!	#NULL!	#NULL!	#NULL!	#NULL!	#NULL!	#NULL!	#NULL!	#NULL!	#NULL!	#NULL!	#NULL!	#NULL!	#NULL!	#NULL!	#NULL!	#NULL!	#NULL!	#NULL!	#NULL!	#NULL!	#NULL!	1	75
11300	170	73	1	2	1	1	1	2	1	2	1	8	#NULL!	1	2	1	1	2	1	2	1	2	1	1	2	#NULL!	#NULL!	#NULL!	#NULL!	#NULL!	#NULL!	#NULL!	#NULL!	#NULL!	#NULL!	#NULL!	#NULL!	#NULL!	#NULL!	#NULL!	#NULL!	#NULL!	#NULL!	#NULL!	#NULL!	#NULL!	#NULL!	2	#NULL!
11304	176	77	4	1	2	#NULL!	#NULL!	#NULL!	#NULL!	#NULL!	2	#NULL!	#NULL!	#NULL!	#NULL!	#NULL!	#NULL!	#NULL!	#NULL!	#NULL!	#NULL!	#NULL!	#NULL!	#NULL!	2	#NULL!	#NULL!	#NULL!	#NULL!	#NULL!	#NULL!	#NULL!	#NULL!	#NULL!	#NULL!	#NULL!	#NULL!	#NULL!	#NULL!	#NULL!	#NULL!	#NULL!	#NULL!	#NULL!	#NULL!	#NULL!	#NULL!	2	#NULL!
11305	160	77	3	2	2	#NULL!	#NULL!	#NULL!	#NULL!	#NULL!	2	#NULL!	#NULL!	#NULL!	#NULL!	#NULL!	#NULL!	#NULL!	#NULL!	#NULL!	#NULL!	#NULL!	#NULL!	#NULL!	1	4	2	1	1	1	2	2	2	2	#NULL!	2	1	2	2	1	2	2	2	2	3	1	2	2	#NULL!
11306	155	65	3	1	2	#NULL!	#NULL!	#NULL!	#NULL!	#NULL!	1	3	1	1	1	2	1	1	1	2	1	2	2	1	1	4	1	2	2	2	1	2	1	2	#NULL!	2	2	2	2	1	2	1	1	1	3	30	2	2	#NULL!
11307	166	78	4	1	1	5	2	1	1	2	1	52	1	1	1	2	9	1	1	1	1	2	2	1	1	3	1	2	2	1	2	2	1	2	#NULL!	2	2	2	1	1	1	1	2	1	16	13	1	2	#NULL!
11308	164	80	4	1	1	5	2	2	2	2	2	#NULL!	#NULL!	#NULL!	#NULL!	#NULL!	#NULL!	#NULL!	#NULL!	#NULL!	#NULL!	#NULL!	#NULL!	#NULL!	1	4	2	1	2	1	2	2	2	2	#NULL!	2	2	2	2	2	2	2	1	2	52	4	2	2	#NULL!
11309	157	71	4	1	2	#NULL!	#NULL!	#NULL!	#NULL!	#NULL!	1	12	#NULL!	1	2	2	1	2	1	2	2	2	1	2	2	#NULL!	#NULL!	#NULL!	#NULL!	#NULL!	#NULL!	#NULL!	#NULL!	#NULL!	#NULL!	#NULL!	#NULL!	#NULL!	#NULL!	#NULL!	#NULL!	#NULL!	#NULL!	#NULL!	#NULL!	#NULL!	#NULL!	2	#NULL!
11310	145	52	4	2	1	6	2	2	2	2	2	#NULL!	#NULL!	#NULL!	#NULL!	#NULL!	#NULL!	#NULL!	#NULL!	#NULL!	#NULL!	#NULL!	#NULL!	#NULL!	2	#NULL!	#NULL!	#NULL!	#NULL!	#NULL!	#NULL!	#NULL!	#NULL!	#NULL!	#NULL!	#NULL!	#NULL!	#NULL!	#NULL!	#NULL!	#NULL!	#NULL!	#NULL!	#NULL!	#NULL!	#NULL!	#NULL!	1	60
11320	186	84	1	2	1	6	2	2	2	2	2	#NULL!	#NULL!	#NULL!	#NULL!	#NULL!	#NULL!	#NULL!	#NULL!	#NULL!	#NULL!	#NULL!	#NULL!	#NULL!	2	#NULL!	#NULL!	#NULL!	#NULL!	#NULL!	#NULL!	#NULL!	#NULL!	#NULL!	#NULL!	#NULL!	#NULL!	#NULL!	#NULL!	#NULL!	#NULL!	#NULL!	#NULL!	#NULL!	#NULL!	#NULL!	#NULL!	2	#NULL!
11321	165	80	4	2	1	3	1	1	1	2	2	#NULL!	#NULL!	#NULL!	#NULL!	#NULL!	#NULL!	#NULL!	#NULL!	#NULL!	#NULL!	#NULL!	#NULL!	#NULL!	2	#NULL!	#NULL!	#NULL!	#NULL!	#NULL!	#NULL!	#NULL!	#NULL!	#NULL!	#NULL!	#NULL!	#NULL!	#NULL!	#NULL!	#NULL!	#NULL!	#NULL!	#NULL!	#NULL!	#NULL!	#NULL!	#NULL!	1	86
11322	172	84	4	2	2	#NULL!	#NULL!	#NULL!	#NULL!	#NULL!	2	#NULL!	#NULL!	#NULL!	#NULL!	#NULL!	#NULL!	#NULL!	#NULL!	#NULL!	#NULL!	#NULL!	#NULL!	#NULL!	1	4	2	1	2	1	2	2	2	2	#NULL!	2	2	2	2	2	2	1	2	2	1	30	2	2	#NULL!
11323	171	83	2	1	1	3	1	1	2	2	2	#NULL!	#NULL!	#NULL!	#NULL!	#NULL!	#NULL!	#NULL!	#NULL!	#NULL!	#NULL!	#NULL!	#NULL!	#NULL!	1	4	1	2	2	1	2	2	1	1	#NULL!	2	2	2	2	1	1	2	1	1	26	30	1	2	#NULL!
11324	176	81	4	1	1	4	1	2	1	2	1	52	#NULL!	1	1	1	1	2	2	1	1	2	2	1	2	#NULL!	#NULL!	#NULL!	#NULL!	#NULL!	#NULL!	#NULL!	#NULL!	#NULL!	#NULL!	#NULL!	#NULL!	#NULL!	#NULL!	#NULL!	#NULL!	#NULL!	#NULL!	#NULL!	#NULL!	#NULL!	#NULL!	1	94
11325	150	89	3	2	2	#NULL!	#NULL!	#NULL!	#NULL!	#NULL!	2	#NULL!	#NULL!	#NULL!	#NULL!	#NULL!	#NULL!	#NULL!	#NULL!	#NULL!	#NULL!	#NULL!	#NULL!	#NULL!	1	2	2	1	2	2	1	2	1	2	#NULL!	2	2	2	2	2	1	2	2	2	52	30	2	2	#NULL!
11332	168	71	4	2	2	#NULL!	#NULL!	#NULL!	#NULL!	#NULL!	1	104	#NULL!	1	2	1	2	2	1	2	1	2	2	1	1	3	1	2	2	1	2	2	1	2	#NULL!	2	2	2	2	1	2	2	1	2	52	25	2	2	#NULL!
11333	170	79	4	2	1	3	1	1	1	2	1	4	#NULL!	1	2	1	2	2	1	2	1	2	2	1	2	#NULL!	#NULL!	#NULL!	#NULL!	#NULL!	#NULL!	#NULL!	#NULL!	#NULL!	#NULL!	#NULL!	#NULL!	#NULL!	#NULL!	#NULL!	#NULL!	#NULL!	#NULL!	#NULL!	#NULL!	#NULL!	#NULL!	2	#NULL!
11334	165	67	4	2	1	7	2	2	2	2	1	6	1	1	2	1	1	2	1	2	2	2	2	1	2	#NULL!	#NULL!	#NULL!	#NULL!	#NULL!	#NULL!	#NULL!	#NULL!	#NULL!	#NULL!	#NULL!	#NULL!	#NULL!	#NULL!	#NULL!	#NULL!	#NULL!	#NULL!	#NULL!	#NULL!	#NULL!	#NULL!	2	#NULL!
11335	160	46	4	2	2	#NULL!	#NULL!	#NULL!	#NULL!	#NULL!	1	10	#NULL!	1	2	1	9	2	1	2	1	2	1	2	1	2	1	1	2	2	1	2	1	2	#NULL!	2	2	2	2	2	2	2	2	1	4	3	2	2	#NULL!
11336	170	53	1	2	1	6	2	2	2	2	2	#NULL!	#NULL!	#NULL!	#NULL!	#NULL!	#NULL!	#NULL!	#NULL!	#NULL!	#NULL!	#NULL!	#NULL!	#NULL!	1	2	1	2	2	1	2	1	1	2	#NULL!	2	2	2	2	1	2	1	1	1	8	28	2	1	56
11337	172	101	4	2	2	#NULL!	#NULL!	#NULL!	#NULL!	#NULL!	1	52	#NULL!	1	1	1	1	2	1	2	2	2	2	2	2	#NULL!	#NULL!	#NULL!	#NULL!	#NULL!	#NULL!	#NULL!	#NULL!	#NULL!	#NULL!	#NULL!	#NULL!	#NULL!	#NULL!	#NULL!	#NULL!	#NULL!	#NULL!	#NULL!	#NULL!	#NULL!	#NULL!	2	#NULL!
11338	153	54	3	2	2	#NULL!	#NULL!	#NULL!	#NULL!	#NULL!	2	#NULL!	#NULL!	#NULL!	#NULL!	#NULL!	#NULL!	#NULL!	#NULL!	#NULL!	#NULL!	#NULL!	#NULL!	#NULL!	2	#NULL!	#NULL!	#NULL!	#NULL!	#NULL!	#NULL!	#NULL!	#NULL!	#NULL!	#NULL!	#NULL!	#NULL!	#NULL!	#NULL!	#NULL!	#NULL!	#NULL!	#NULL!	#NULL!	#NULL!	#NULL!	#NULL!	2	#NULL!
11339	157	61	1	2	1	6	2	1	2	2	2	#NULL!	#NULL!	#NULL!	#NULL!	#NULL!	#NULL!	#NULL!	#NULL!	#NULL!	#NULL!	#NULL!	#NULL!	#NULL!	1	3	2	1	1	1	2	2	2	1	#NULL!	2	2	2	2	2	2	1	2	2	26	20	2	2	#NULL!
11347	159	76	4	2	1	7	2	2	2	1	1	52	#NULL!	1	1	1	2	2	1	2	1	2	2	1	1	3	2	1	1	1	2	2	1	1	#NULL!	2	2	2	2	2	2	2	1	2	4	30	1	1	82
11348	175	104	4	2	1	7	2	2	2	1	2	#NULL!	#NULL!	#NULL!	#NULL!	#NULL!	#NULL!	#NULL!	#NULL!	#NULL!	#NULL!	#NULL!	#NULL!	#NULL!	2	#NULL!	#NULL!	#NULL!	#NULL!	#NULL!	#NULL!	#NULL!	#NULL!	#NULL!	#NULL!	#NULL!	#NULL!	#NULL!	#NULL!	#NULL!	#NULL!	#NULL!	#NULL!	#NULL!	#NULL!	#NULL!	#NULL!	1	110
11350	168	90	1	2	1	6	2	2	1	2	1	3	#NULL!	1	2	2	1	2	1	2	2	2	2	1	1	2	1	1	2	2	1	1	1	2	#NULL!	2	2	2	2	2	2	2	2	1	1	30	2	1	102
11351	183	76	3	2	2	#NULL!	#NULL!	#NULL!	#NULL!	#NULL!	1	52	#NULL!	1	1	2	1	2	1	2	1	2	2	1	2	#NULL!	#NULL!	#NULL!	#NULL!	#NULL!	#NULL!	#NULL!	#NULL!	#NULL!	#NULL!	#NULL!	#NULL!	#NULL!	#NULL!	#NULL!	#NULL!	#NULL!	#NULL!	#NULL!	#NULL!	#NULL!	#NULL!	2	#NULL!
11356	170	107	4	2	1	4	1	2	2	2	2	#NULL!	#NULL!	#NULL!	#NULL!	#NULL!	#NULL!	#NULL!	#NULL!	#NULL!	#NULL!	#NULL!	#NULL!	#NULL!	2	#NULL!	#NULL!	#NULL!	#NULL!	#NULL!	#NULL!	#NULL!	#NULL!	#NULL!	#NULL!	#NULL!	#NULL!	#NULL!	#NULL!	#NULL!	#NULL!	#NULL!	#NULL!	#NULL!	#NULL!	#NULL!	#NULL!	1	113
11357	165	80	4	1	1	2	1	2	1	2	2	#NULL!	#NULL!	#NULL!	#NULL!	#NULL!	#NULL!	#NULL!	#NULL!	#NULL!	#NULL!	#NULL!	#NULL!	#NULL!	2	#NULL!	#NULL!	#NULL!	#NULL!	#NULL!	#NULL!	#NULL!	#NULL!	#NULL!	#NULL!	#NULL!	#NULL!	#NULL!	#NULL!	#NULL!	#NULL!	#NULL!	#NULL!	#NULL!	#NULL!	#NULL!	#NULL!	2	#NULL!
11358	160	66	4	2	1	3	1	2	1	2	2	#NULL!	#NULL!	#NULL!	#NULL!	#NULL!	#NULL!	#NULL!	#NULL!	#NULL!	#NULL!	#NULL!	#NULL!	#NULL!	2	#NULL!	#NULL!	#NULL!	#NULL!	#NULL!	#NULL!	#NULL!	#NULL!	#NULL!	#NULL!	#NULL!	#NULL!	#NULL!	#NULL!	#NULL!	#NULL!	#NULL!	#NULL!	#NULL!	#NULL!	#NULL!	#NULL!	2	#NULL!
11359	174	81	4	1	1	7	1	1	2	2	2	#NULL!	#NULL!	#NULL!	#NULL!	#NULL!	#NULL!	#NULL!	#NULL!	#NULL!	#NULL!	#NULL!	#NULL!	#NULL!	1	4	1	2	2	1	2	2	1	2	#NULL!	2	2	2	2	2	2	2	1	2	26	4	2	1	88
11360	165	69	4	1	2	#NULL!	#NULL!	#NULL!	#NULL!	#NULL!	2	#NULL!	#NULL!	#NULL!	#NULL!	#NULL!	#NULL!	#NULL!	#NULL!	#NULL!	#NULL!	#NULL!	#NULL!	#NULL!	1	3	1	2	2	1	2	1	2	1	#NULL!	2	2	2	2	1	2	2	1	2	52	15	2	2	#NULL!
11361	160	53	4	1	1	7	2	2	2	2	2	#NULL!	#NULL!	#NULL!	#NULL!	#NULL!	#NULL!	#NULL!	#NULL!	#NULL!	#NULL!	#NULL!	#NULL!	#NULL!	1	3	2	1	2	1	2	2	1	2	#NULL!	2	2	2	1	2	2	2	2	2	52	30	1	1	67
11362	173	71	4	1	2	#NULL!	#NULL!	#NULL!	#NULL!	#NULL!	1	13	#NULL!	1	1	1	1	2	1	2	2	1	1	3	1	2	2	1	2	1	2	1	1	2	#NULL!	2	2	2	2	2	2	2	2	1	13	5	2	2	#NULL!
11363	159	65	4	1	1	6	2	1	2	1	2	#NULL!	#NULL!	#NULL!	#NULL!	#NULL!	#NULL!	#NULL!	#NULL!	#NULL!	#NULL!	#NULL!	#NULL!	#NULL!	1	3	1	2	1	1	2	1	1	2	#NULL!	2	2	2	2	2	2	2	1	2	16	10	2	2	#NULL!
11364	177	93	4	1	2	#NULL!	#NULL!	#NULL!	#NULL!	#NULL!	1	52	#NULL!	1	1	2	1	1	1	1	1	1	2	2	1	2	2	1	1	1	2	2	1	2	#NULL!	2	2	2	2	2	2	2	1	2	52	3	1	2	#NULL!
11365	160	83	3	2	2	#NULL!	#NULL!	#NULL!	#NULL!	#NULL!	1	16	#NULL!	1	1	1	1	2	1	2	1	2	2	3	1	2	1	2	1	1	2	1	1	2	#NULL!	2	2	2	2	1	1	1	1	1	20	30	1	2	#NULL!
11366	160	70	4	1	2	#NULL!	#NULL!	#NULL!	#NULL!	#NULL!	2	#NULL!	#NULL!	#NULL!	#NULL!	#NULL!	#NULL!	#NULL!	#NULL!	#NULL!	#NULL!	#NULL!	#NULL!	#NULL!	2	#NULL!	#NULL!	#NULL!	#NULL!	#NULL!	#NULL!	#NULL!	#NULL!	#NULL!	#NULL!	#NULL!	#NULL!	#NULL!	#NULL!	#NULL!	#NULL!	#NULL!	#NULL!	#NULL!	#NULL!	#NULL!	#NULL!	1	80
11371	180	83	4	1	1	6	2	1	1	1	1	52	1	1	1	2	1	1	1	2	2	1	1	2	2	#NULL!	#NULL!	#NULL!	#NULL!	#NULL!	#NULL!	#NULL!	#NULL!	#NULL!	#NULL!	#NULL!	#NULL!	#NULL!	#NULL!	#NULL!	#NULL!	#NULL!	#NULL!	#NULL!	#NULL!	#NULL!	#NULL!	2	#NULL!
11372	149	60	3	2	1	7	2	1	2	2	1	8	#NULL!	1	2	1	2	2	1	2	1	1	1	1	2	#NULL!	#NULL!	#NULL!	#NULL!	#NULL!	#NULL!	#NULL!	#NULL!	#NULL!	#NULL!	#NULL!	#NULL!	#NULL!	#NULL!	#NULL!	#NULL!	#NULL!	#NULL!	#NULL!	#NULL!	#NULL!	#NULL!	2	#NULL!
11373	155	63	4	1	2	#NULL!	#NULL!	#NULL!	#NULL!	#NULL!	2	#NULL!	#NULL!	#NULL!	#NULL!	#NULL!	#NULL!	#NULL!	#NULL!	#NULL!	#NULL!	#NULL!	#NULL!	#NULL!	2	#NULL!	#NULL!	#NULL!	#NULL!	#NULL!	#NULL!	#NULL!	#NULL!	#NULL!	#NULL!	#NULL!	#NULL!	#NULL!	#NULL!	#NULL!	#NULL!	#NULL!	#NULL!	#NULL!	#NULL!	#NULL!	#NULL!	2	#NULL!
11374	147	53	4	2	1	3	1	2	1	2	1	16	#NULL!	2	2	1	1	2	1	2	2	2	2	1	2	#NULL!	#NULL!	#NULL!	#NULL!	#NULL!	#NULL!	#NULL!	#NULL!	#NULL!	#NULL!	#NULL!	#NULL!	#NULL!	#NULL!	#NULL!	#NULL!	#NULL!	#NULL!	#NULL!	#NULL!	#NULL!	#NULL!	2	#NULL!
11375	166	72	4	2	1	3	1	1	1	2	2	#NULL!	#NULL!	#NULL!	#NULL!	#NULL!	#NULL!	#NULL!	#NULL!	#NULL!	#NULL!	#NULL!	#NULL!	#NULL!	2	#NULL!	#NULL!	#NULL!	#NULL!	#NULL!	#NULL!	#NULL!	#NULL!	#NULL!	#NULL!	#NULL!	#NULL!	#NULL!	#NULL!	#NULL!	#NULL!	#NULL!	#NULL!	#NULL!	#NULL!	#NULL!	#NULL!	2	#NULL!
11376	184	95	3	2	2	#NULL!	#NULL!	#NULL!	#NULL!	#NULL!	1	16	#NULL!	1	2	1	1	2	1	2	1	1	2	2	2	#NULL!	#NULL!	#NULL!	#NULL!	#NULL!	#NULL!	#NULL!	#NULL!	#NULL!	#NULL!	#NULL!	#NULL!	#NULL!	#NULL!	#NULL!	#NULL!	#NULL!	#NULL!	#NULL!	#NULL!	#NULL!	#NULL!	2	#NULL!
11390	188	97	3	1	2	#NULL!	#NULL!	#NULL!	#NULL!	#NULL!	1	8	#NULL!	2	2	2	1	2	1	2	2	2	2	2	2	#NULL!	#NULL!	#NULL!	#NULL!	#NULL!	#NULL!	#NULL!	#NULL!	#NULL!	#NULL!	#NULL!	#NULL!	#NULL!	#NULL!	#NULL!	#NULL!	#NULL!	#NULL!	#NULL!	#NULL!	#NULL!	#NULL!	2	#NULL!
11391	173	83	4	2	2	#NULL!	#NULL!	#NULL!	#NULL!	#NULL!	2	#NULL!	#NULL!	#NULL!	#NULL!	#NULL!	#NULL!	#NULL!	#NULL!	#NULL!	#NULL!	#NULL!	#NULL!	#NULL!	2	#NULL!	#NULL!	#NULL!	#NULL!	#NULL!	#NULL!	#NULL!	#NULL!	#NULL!	#NULL!	#NULL!	#NULL!	#NULL!	#NULL!	#NULL!	#NULL!	#NULL!	#NULL!	#NULL!	#NULL!	#NULL!	#NULL!	2	#NULL!
11392	172	70	4	1	2	#NULL!	#NULL!	#NULL!	#NULL!	#NULL!	2	#NULL!	#NULL!	#NULL!	#NULL!	#NULL!	#NULL!	#NULL!	#NULL!	#NULL!	#NULL!	#NULL!	#NULL!	#NULL!	2	#NULL!	#NULL!	#NULL!	#NULL!	#NULL!	#NULL!	#NULL!	#NULL!	#NULL!	#NULL!	#NULL!	#NULL!	#NULL!	#NULL!	#NULL!	#NULL!	#NULL!	#NULL!	#NULL!	#NULL!	#NULL!	#NULL!	2	#NULL!
11404	165	70	4	2	2	#NULL!	#NULL!	#NULL!	#NULL!	#NULL!	2	#NULL!	#NULL!	#NULL!	#NULL!	#NULL!	#NULL!	#NULL!	#NULL!	#NULL!	#NULL!	#NULL!	#NULL!	#NULL!	2	#NULL!	#NULL!	#NULL!	#NULL!	#NULL!	#NULL!	#NULL!	#NULL!	#NULL!	#NULL!	#NULL!	#NULL!	#NULL!	#NULL!	#NULL!	#NULL!	#NULL!	#NULL!	#NULL!	#NULL!	#NULL!	#NULL!	1	75
11405	161	60	4	1	1	9	9	2	1	2	2	#NULL!	#NULL!	#NULL!	#NULL!	#NULL!	#NULL!	#NULL!	#NULL!	#NULL!	#NULL!	#NULL!	#NULL!	#NULL!	1	4	2	1	1	1	2	2	2	1	#NULL!	2	2	2	2	2	2	2	1	2	17	10	2	2	#NULL!
11406	168	70	3	2	2	#NULL!	#NULL!	#NULL!	#NULL!	#NULL!	2	#NULL!	#NULL!	#NULL!	#NULL!	#NULL!	#NULL!	#NULL!	#NULL!	#NULL!	#NULL!	#NULL!	#NULL!	#NULL!	2	#NULL!	#NULL!	#NULL!	#NULL!	#NULL!	#NULL!	#NULL!	#NULL!	#NULL!	#NULL!	#NULL!	#NULL!	#NULL!	#NULL!	#NULL!	#NULL!	#NULL!	#NULL!	#NULL!	#NULL!	#NULL!	#NULL!	1	75
11407	166	88	4	1	1	1	1	1	1	2	1	52	#NULL!	1	1	1	1	1	1	2	2	1	2	2	1	3	2	1	2	1	2	2	1	2	#NULL!	2	2	2	2	2	2	2	1	2	52	3	2	2	#NULL!
11408	160	50	4	2	2	#NULL!	#NULL!	#NULL!	#NULL!	#NULL!	2	#NULL!	#NULL!	#NULL!	#NULL!	#NULL!	#NULL!	#NULL!	#NULL!	#NULL!	#NULL!	#NULL!	#NULL!	#NULL!	1	3	2	1	2	1	2	2	1	1	#NULL!	2	2	2	2	2	2	1	2	1	52	4	2	2	#NULL!
11412	169	79	4	2	1	6	2	1	2	2	1	8	#NULL!	2	2	1	2	2	2	1	2	2	2	2	2	#NULL!	#NULL!	#NULL!	#NULL!	#NULL!	#NULL!	#NULL!	#NULL!	#NULL!	#NULL!	#NULL!	#NULL!	#NULL!	#NULL!	#NULL!	#NULL!	#NULL!	#NULL!	#NULL!	#NULL!	#NULL!	#NULL!	1	87
11414	175	100	4	2	1	5	2	1	2	2	1	26	#NULL!	1	1	1	1	2	1	2	2	2	2	1	2	#NULL!	#NULL!	#NULL!	#NULL!	#NULL!	#NULL!	#NULL!	#NULL!	#NULL!	#NULL!	#NULL!	#NULL!	#NULL!	#NULL!	#NULL!	#NULL!	#NULL!	#NULL!	#NULL!	#NULL!	#NULL!	#NULL!	2	#NULL!
11415	180	83	3	1	1	3	1	2	2	2	2	#NULL!	#NULL!	#NULL!	#NULL!	#NULL!	#NULL!	#NULL!	#NULL!	#NULL!	#NULL!	#NULL!	#NULL!	#NULL!	2	#NULL!	#NULL!	#NULL!	#NULL!	#NULL!	#NULL!	#NULL!	#NULL!	#NULL!	#NULL!	#NULL!	#NULL!	#NULL!	#NULL!	#NULL!	#NULL!	#NULL!	#NULL!	#NULL!	#NULL!	#NULL!	#NULL!	2	#NULL!
11416	153	45	1	2	2	#NULL!	#NULL!	#NULL!	#NULL!	#NULL!	2	#NULL!	#NULL!	#NULL!	#NULL!	#NULL!	#NULL!	#NULL!	#NULL!	#NULL!	#NULL!	#NULL!	#NULL!	#NULL!	2	#NULL!	#NULL!	#NULL!	#NULL!	#NULL!	#NULL!	#NULL!	#NULL!	#NULL!	#NULL!	#NULL!	#NULL!	#NULL!	#NULL!	#NULL!	#NULL!	#NULL!	#NULL!	#NULL!	#NULL!	#NULL!	#NULL!	2	#NULL!
11417	173	75	2	1	1	3	1	2	1	2	1	8	#NULL!	1	2	1	1	2	1	2	2	2	1	2	2	#NULL!	#NULL!	#NULL!	#NULL!	#NULL!	#NULL!	#NULL!	#NULL!	#NULL!	#NULL!	#NULL!	#NULL!	#NULL!	#NULL!	#NULL!	#NULL!	#NULL!	#NULL!	#NULL!	#NULL!	#NULL!	#NULL!	2	#NULL!
11418	161	110	1	1	1	6	2	1	2	1	1	16	#NULL!	1	1	2	1	2	1	2	2	1	2	2	1	3	1	2	2	1	2	2	1	2	#NULL!	2	2	2	2	2	2	1	1	1	4	20	2	2	#NULL!
11419	161	77	3	2	1	5	2	2	1	2	2	#NULL!	#NULL!	#NULL!	#NULL!	#NULL!	#NULL!	#NULL!	#NULL!	#NULL!	#NULL!	#NULL!	#NULL!	#NULL!	1	4	2	1	1	1	2	2	2	2	#NULL!	2	2	2	2	2	2	1	2	2	16	10	2	2	#NULL!
11420	166	81	3	1	1	6	2	1	2	1	1	8	#NULL!	2	2	1	2	2	1	2	1	2	2	1	1	3	2	1	2	2	1	2	2	2	#NULL!	2	2	2	2	2	2	2	1	2	8	15	2	2	#NULL!
11421	160	90	3	2	2	#NULL!	#NULL!	#NULL!	#NULL!	#NULL!	1	52	#NULL!	1	1	1	1	2	1	2	1	2	1	2	2	#NULL!	#NULL!	#NULL!	#NULL!	#NULL!	#NULL!	#NULL!	#NULL!	#NULL!	#NULL!	#NULL!	#NULL!	#NULL!	#NULL!	#NULL!	#NULL!	#NULL!	#NULL!	#NULL!	#NULL!	#NULL!	#NULL!	2	#NULL!
11423	173	81	4	2	2	#NULL!	#NULL!	#NULL!	#NULL!	#NULL!	1	52	#NULL!	1	2	1	1	2	1	2	1	2	1	2	2	#NULL!	#NULL!	#NULL!	#NULL!	#NULL!	#NULL!	#NULL!	#NULL!	#NULL!	#NULL!	#NULL!	#NULL!	#NULL!	#NULL!	#NULL!	#NULL!	#NULL!	#NULL!	#NULL!	#NULL!	#NULL!	#NULL!	2	#NULL!
11433	158	73	4	1	2	#NULL!	#NULL!	#NULL!	#NULL!	#NULL!	1	4	#NULL!	2	2	1	1	2	1	1	2	2	2	1	2	#NULL!	#NULL!	#NULL!	#NULL!	#NULL!	#NULL!	#NULL!	#NULL!	#NULL!	#NULL!	#NULL!	#NULL!	#NULL!	#NULL!	#NULL!	#NULL!	#NULL!	#NULL!	#NULL!	#NULL!	#NULL!	#NULL!	2	#NULL!
11434	171	90	3	2	2	#NULL!	#NULL!	#NULL!	#NULL!	#NULL!	2	#NULL!	#NULL!	#NULL!	#NULL!	#NULL!	#NULL!	#NULL!	#NULL!	#NULL!	#NULL!	#NULL!	#NULL!	#NULL!	1	3	2	1	2	1	2	1	1	2	#NULL!	2	2	2	2	2	2	2	1	1	12	3	2	2	#NULL!
11435	147	63	4	2	2	#NULL!	#NULL!	#NULL!	#NULL!	#NULL!	2	#NULL!	#NULL!	#NULL!	#NULL!	#NULL!	#NULL!	#NULL!	#NULL!	#NULL!	#NULL!	#NULL!	#NULL!	#NULL!	2	#NULL!	#NULL!	#NULL!	#NULL!	#NULL!	#NULL!	#NULL!	#NULL!	#NULL!	#NULL!	#NULL!	#NULL!	#NULL!	#NULL!	#NULL!	#NULL!	#NULL!	#NULL!	#NULL!	#NULL!	#NULL!	#NULL!	2	#NULL!
11436	171	76	2	2	2	#NULL!	#NULL!	#NULL!	#NULL!	#NULL!	1	26	#NULL!	1	1	2	1	2	1	2	1	1	2	2	1	3	2	1	1	2	2	2	1	2	#NULL!	2	2	2	2	2	2	1	2	1	6	5	1	2	#NULL!
11444	162	72	4	2	1	7	2	1	1	2	1	20	3	1	2	1	2	2	1	2	1	2	2	1	1	3	1	1	2	2	1	1	1	2	#NULL!	2	1	2	2	2	2	2	1	2	16	30	2	2	#NULL!
11445	168	88	4	2	2	#NULL!	#NULL!	#NULL!	#NULL!	#NULL!	1	16	1	1	2	1	2	2	1	2	1	2	2	1	2	#NULL!	#NULL!	#NULL!	#NULL!	#NULL!	#NULL!	#NULL!	#NULL!	#NULL!	#NULL!	#NULL!	#NULL!	#NULL!	#NULL!	#NULL!	#NULL!	#NULL!	#NULL!	#NULL!	#NULL!	#NULL!	#NULL!	2	#NULL!
11446	155	54	3	2	2	#NULL!	#NULL!	#NULL!	#NULL!	#NULL!	1	9	1	1	1	1	1	1	1	1	1	1	2	3	2	#NULL!	#NULL!	#NULL!	#NULL!	#NULL!	#NULL!	#NULL!	#NULL!	#NULL!	#NULL!	#NULL!	#NULL!	#NULL!	#NULL!	#NULL!	#NULL!	#NULL!	#NULL!	#NULL!	#NULL!	#NULL!	#NULL!	2	#NULL!
11447	173	55	4	1	2	#NULL!	#NULL!	#NULL!	#NULL!	#NULL!	1	52	1	1	1	2	2	2	1	2	2	1	2	1	1	3	1	2	2	2	1	1	2	2	#NULL!	2	2	2	2	1	2	2	1	2	52	30	2	1	65
11448	167	76	3	2	1	6	2	1	2	2	1	12	2	1	2	1	1	1	1	2	2	2	2	2	1	3	1	2	1	1	2	2	1	1	#NULL!	2	2	2	2	2	2	2	1	2	12	30	2	2	#NULL!
11449	170	82	3	2	2	#NULL!	#NULL!	#NULL!	#NULL!	#NULL!	2	#NULL!	#NULL!	#NULL!	#NULL!	#NULL!	#NULL!	#NULL!	#NULL!	#NULL!	#NULL!	#NULL!	#NULL!	#NULL!	1	4	1	2	2	1	2	2	1	2	#NULL!	2	2	2	2	1	2	1	1	1	26	20	2	1	86
11450	172	74	4	1	2	#NULL!	#NULL!	#NULL!	#NULL!	#NULL!	1	4	#NULL!	2	1	1	2	1	1	2	2	2	2	2	2	#NULL!	#NULL!	#NULL!	#NULL!	#NULL!	#NULL!	#NULL!	#NULL!	#NULL!	#NULL!	#NULL!	#NULL!	#NULL!	#NULL!	#NULL!	#NULL!	#NULL!	#NULL!	#NULL!	#NULL!	#NULL!	#NULL!	2	#NULL!
11451	154	51	3	2	2	#NULL!	#NULL!	#NULL!	#NULL!	#NULL!	2	#NULL!	#NULL!	#NULL!	#NULL!	#NULL!	#NULL!	#NULL!	#NULL!	#NULL!	#NULL!	#NULL!	#NULL!	#NULL!	1	3	1	2	1	1	2	2	2	1	#NULL!	2	2	2	2	2	2	1	1	1	20	5	2	1	55
11452	163	77	3	2	1	3	1	2	1	2	2	#NULL!	#NULL!	#NULL!	#NULL!	#NULL!	#NULL!	#NULL!	#NULL!	#NULL!	#NULL!	#NULL!	#NULL!	#NULL!	2	#NULL!	#NULL!	#NULL!	#NULL!	#NULL!	#NULL!	#NULL!	#NULL!	#NULL!	#NULL!	#NULL!	#NULL!	#NULL!	#NULL!	#NULL!	#NULL!	#NULL!	#NULL!	#NULL!	#NULL!	#NULL!	#NULL!	2	#NULL!
11459	160	51	4	2	2	#NULL!	#NULL!	#NULL!	#NULL!	#NULL!	2	#NULL!	#NULL!	#NULL!	#NULL!	#NULL!	#NULL!	#NULL!	#NULL!	#NULL!	#NULL!	#NULL!	#NULL!	#NULL!	2	#NULL!	#NULL!	#NULL!	#NULL!	#NULL!	#NULL!	#NULL!	#NULL!	#NULL!	#NULL!	#NULL!	#NULL!	#NULL!	#NULL!	#NULL!	#NULL!	#NULL!	#NULL!	#NULL!	#NULL!	#NULL!	#NULL!	2	#NULL!
11460	168	95	3	2	1	3	1	1	1	2	2	#NULL!	#NULL!	#NULL!	#NULL!	#NULL!	#NULL!	#NULL!	#NULL!	#NULL!	#NULL!	#NULL!	#NULL!	#NULL!	1	4	1	2	2	1	2	2	1	2	#NULL!	2	2	2	2	1	2	2	1	2	26	30	2	2	#NULL!
11461	155	65	4	1	1	1	1	1	1	1	1	26	#NULL!	1	2	1	1	2	1	2	1	2	2	1	1	3	2	1	1	2	1	1	1	2	#NULL!	2	2	2	2	2	2	1	1	1	26	30	1	2	#NULL!
11462	175	110	2	1	1	3	1	1	1	2	2	#NULL!	#NULL!	#NULL!	#NULL!	#NULL!	#NULL!	#NULL!	#NULL!	#NULL!	#NULL!	#NULL!	#NULL!	#NULL!	1	3	2	1	2	2	1	1	1	2	#NULL!	2	2	2	1	2	1	2	2	2	3	30	2	1	119
11463	162	79	4	1	1	5	2	1	2	2	2	#NULL!	#NULL!	#NULL!	#NULL!	#NULL!	#NULL!	#NULL!	#NULL!	#NULL!	#NULL!	#NULL!	#NULL!	#NULL!	1	4	2	1	2	2	1	2	1	2	#NULL!	2	2	2	2	2	2	2	2	1	16	30	2	2	#NULL!
11469	162	67	4	2	1	3	1	2	1	2	2	#NULL!	#NULL!	#NULL!	#NULL!	#NULL!	#NULL!	#NULL!	#NULL!	#NULL!	#NULL!	#NULL!	#NULL!	#NULL!	2	#NULL!	#NULL!	#NULL!	#NULL!	#NULL!	#NULL!	#NULL!	#NULL!	#NULL!	#NULL!	#NULL!	#NULL!	#NULL!	#NULL!	#NULL!	#NULL!	#NULL!	#NULL!	#NULL!	#NULL!	#NULL!	#NULL!	1	74
11470	162	61	3	2	1	6	2	1	2	2	2	#NULL!	#NULL!	#NULL!	#NULL!	#NULL!	#NULL!	#NULL!	#NULL!	#NULL!	#NULL!	#NULL!	#NULL!	#NULL!	2	#NULL!	#NULL!	#NULL!	#NULL!	#NULL!	#NULL!	#NULL!	#NULL!	#NULL!	#NULL!	#NULL!	#NULL!	#NULL!	#NULL!	#NULL!	#NULL!	#NULL!	#NULL!	#NULL!	#NULL!	#NULL!	#NULL!	2	#NULL!
11471	169	86	4	2	1	7	2	2	2	9	2	#NULL!	#NULL!	#NULL!	#NULL!	#NULL!	#NULL!	#NULL!	#NULL!	#NULL!	#NULL!	#NULL!	#NULL!	#NULL!	2	#NULL!	#NULL!	#NULL!	#NULL!	#NULL!	#NULL!	#NULL!	#NULL!	#NULL!	#NULL!	#NULL!	#NULL!	#NULL!	#NULL!	#NULL!	#NULL!	#NULL!	#NULL!	#NULL!	#NULL!	#NULL!	#NULL!	1	96
11472	171	92	4	2	2	#NULL!	#NULL!	#NULL!	#NULL!	#NULL!	1	20	#NULL!	1	1	2	1	2	1	2	2	2	2	1	1	3	2	1	2	1	2	2	1	2	#NULL!	2	2	2	1	2	2	2	2	1	16	30	2	2	#NULL!
11473	154	42	2	2	1	6	2	1	1	2	2	#NULL!	#NULL!	#NULL!	#NULL!	#NULL!	#NULL!	#NULL!	#NULL!	#NULL!	#NULL!	#NULL!	#NULL!	#NULL!	1	3	1	2	1	1	2	2	1	1	#NULL!	2	2	2	2	2	1	2	1	2	52	1	2	1	56
11474	169	82	4	2	2	#NULL!	#NULL!	#NULL!	#NULL!	#NULL!	2	#NULL!	#NULL!	#NULL!	#NULL!	#NULL!	#NULL!	#NULL!	#NULL!	#NULL!	#NULL!	#NULL!	#NULL!	#NULL!	1	3	2	1	2	2	1	2	1	2	#NULL!	2	2	2	2	2	2	2	1	2	26	30	2	2	#NULL!
11478	178	74	4	2	1	1	1	2	1	2	1	8	#NULL!	2	2	1	2	1	1	2	1	2	1	2	2	#NULL!	#NULL!	#NULL!	#NULL!	#NULL!	#NULL!	#NULL!	#NULL!	#NULL!	#NULL!	#NULL!	#NULL!	#NULL!	#NULL!	#NULL!	#NULL!	#NULL!	#NULL!	#NULL!	#NULL!	#NULL!	#NULL!	2	#NULL!
11480	159	57	4	2	2	#NULL!	#NULL!	#NULL!	#NULL!	#NULL!	2	#NULL!	#NULL!	#NULL!	#NULL!	#NULL!	#NULL!	#NULL!	#NULL!	#NULL!	#NULL!	#NULL!	#NULL!	#NULL!	2	#NULL!	#NULL!	#NULL!	#NULL!	#NULL!	#NULL!	#NULL!	#NULL!	#NULL!	#NULL!	#NULL!	#NULL!	#NULL!	#NULL!	#NULL!	#NULL!	#NULL!	#NULL!	#NULL!	#NULL!	#NULL!	#NULL!	1	62
11481	160	65	4	2	2	#NULL!	#NULL!	#NULL!	#NULL!	#NULL!	2	#NULL!	#NULL!	#NULL!	#NULL!	#NULL!	#NULL!	#NULL!	#NULL!	#NULL!	#NULL!	#NULL!	#NULL!	#NULL!	1	4	1	2	2	1	2	2	1	1	#NULL!	2	2	2	2	2	2	2	1	2	52	4	2	1	70
11482	159	68	4	2	2	#NULL!	#NULL!	#NULL!	#NULL!	#NULL!	1	8	#NULL!	1	2	1	1	2	1	1	2	2	2	1	1	4	1	2	2	1	2	2	2	2	#NULL!	2	2	2	2	2	1	2	2	2	52	1	2	1	73
11483	165	70	4	2	1	3	1	1	1	2	2	#NULL!	#NULL!	#NULL!	#NULL!	#NULL!	#NULL!	#NULL!	#NULL!	#NULL!	#NULL!	#NULL!	#NULL!	#NULL!	1	3	1	2	2	2	1	2	1	1	#NULL!	2	2	2	1	1	1	2	1	2	26	30	2	2	#NULL!
11484	155	64	4	2	2	#NULL!	#NULL!	#NULL!	#NULL!	#NULL!	2	#NULL!	#NULL!	#NULL!	#NULL!	#NULL!	#NULL!	#NULL!	#NULL!	#NULL!	#NULL!	#NULL!	#NULL!	#NULL!	2	#NULL!	#NULL!	#NULL!	#NULL!	#NULL!	#NULL!	#NULL!	#NULL!	#NULL!	#NULL!	#NULL!	#NULL!	#NULL!	#NULL!	#NULL!	#NULL!	#NULL!	#NULL!	#NULL!	#NULL!	#NULL!	#NULL!	2	#NULL!
11485	161	70	3	2	1	6	2	2	2	2	1	16	#NULL!	1	2	1	1	1	1	2	1	2	2	2	2	#NULL!	#NULL!	#NULL!	#NULL!	#NULL!	#NULL!	#NULL!	#NULL!	#NULL!	#NULL!	#NULL!	#NULL!	#NULL!	#NULL!	#NULL!	#NULL!	#NULL!	#NULL!	#NULL!	#NULL!	#NULL!	#NULL!	2	#NULL!
11486	157	70	4	1	1	2	1	2	1	2	2	#NULL!	#NULL!	#NULL!	#NULL!	#NULL!	#NULL!	#NULL!	#NULL!	#NULL!	#NULL!	#NULL!	#NULL!	#NULL!	1	3	2	1	2	1	2	1	1	2	#NULL!	2	2	2	1	1	1	2	2	2	12	30	2	2	#NULL!
11487	171	100	4	2	2	#NULL!	#NULL!	#NULL!	#NULL!	#NULL!	2	#NULL!	#NULL!	#NULL!	#NULL!	#NULL!	#NULL!	#NULL!	#NULL!	#NULL!	#NULL!	#NULL!	#NULL!	#NULL!	2	#NULL!	#NULL!	#NULL!	#NULL!	#NULL!	#NULL!	#NULL!	#NULL!	#NULL!	#NULL!	#NULL!	#NULL!	#NULL!	#NULL!	#NULL!	#NULL!	#NULL!	#NULL!	#NULL!	#NULL!	#NULL!	#NULL!	2	#NULL!
11488	168	87	4	1	2	#NULL!	#NULL!	#NULL!	#NULL!	#NULL!	2	#NULL!	#NULL!	#NULL!	#NULL!	#NULL!	#NULL!	#NULL!	#NULL!	#NULL!	#NULL!	#NULL!	#NULL!	#NULL!	1	4	2	1	2	1	2	2	2	2	#NULL!	2	2	2	1	2	2	1	1	2	26	4	2	2	#NULL!
11489	159	77	4	2	2	#NULL!	#NULL!	#NULL!	#NULL!	#NULL!	2	#NULL!	#NULL!	#NULL!	#NULL!	#NULL!	#NULL!	#NULL!	#NULL!	#NULL!	#NULL!	#NULL!	#NULL!	#NULL!	1	3	1	2	2	2	1	2	1	2	#NULL!	2	2	2	2	2	2	1	1	1	52	30	2	2	#NULL!
11493	170	70	4	2	2	#NULL!	#NULL!	#NULL!	#NULL!	#NULL!	1	8	1	1	1	1	1	1	1	2	2	2	2	2	2	#NULL!	#NULL!	#NULL!	#NULL!	#NULL!	#NULL!	#NULL!	#NULL!	#NULL!	#NULL!	#NULL!	#NULL!	#NULL!	#NULL!	#NULL!	#NULL!	#NULL!	#NULL!	#NULL!	#NULL!	#NULL!	#NULL!	2	#NULL!
11494	170	80	4	1	1	2	1	1	1	2	2	#NULL!	#NULL!	#NULL!	#NULL!	#NULL!	#NULL!	#NULL!	#NULL!	#NULL!	#NULL!	#NULL!	#NULL!	#NULL!	1	4	1	2	2	1	2	2	1	2	#NULL!	2	2	2	2	2	1	2	1	2	52	4	1	2	#NULL!
11495	152	52	4	2	1	5	2	2	2	2	1	20	1	2	2	2	1	2	2	1	2	2	2	1	1	3	2	1	2	1	2	2	1	2	#NULL!	2	2	2	2	2	2	2	1	2	6	28	2	1	54
11496	170	74	4	2	1	4	2	2	2	2	2	#NULL!	#NULL!	#NULL!	#NULL!	#NULL!	#NULL!	#NULL!	#NULL!	#NULL!	#NULL!	#NULL!	#NULL!	#NULL!	2	#NULL!	#NULL!	#NULL!	#NULL!	#NULL!	#NULL!	#NULL!	#NULL!	#NULL!	#NULL!	#NULL!	#NULL!	#NULL!	#NULL!	#NULL!	#NULL!	#NULL!	#NULL!	#NULL!	#NULL!	#NULL!	#NULL!	2	#NULL!
11497	159	60	3	2	2	#NULL!	#NULL!	#NULL!	#NULL!	#NULL!	1	8	#NULL!	2	2	2	1	2	1	2	2	2	2	1	2	#NULL!	#NULL!	#NULL!	#NULL!	#NULL!	#NULL!	#NULL!	#NULL!	#NULL!	#NULL!	#NULL!	#NULL!	#NULL!	#NULL!	#NULL!	#NULL!	#NULL!	#NULL!	#NULL!	#NULL!	#NULL!	#NULL!	2	#NULL!
11498	175	85	3	2	1	3	1	2	2	1	2	#NULL!	#NULL!	#NULL!	#NULL!	#NULL!	#NULL!	#NULL!	#NULL!	#NULL!	#NULL!	#NULL!	#NULL!	#NULL!	2	#NULL!	#NULL!	#NULL!	#NULL!	#NULL!	#NULL!	#NULL!	#NULL!	#NULL!	#NULL!	#NULL!	#NULL!	#NULL!	#NULL!	#NULL!	#NULL!	#NULL!	#NULL!	#NULL!	#NULL!	#NULL!	#NULL!	1	85
11504	183	78	4	2	1	6	2	2	1	2	1	16	3	1	2	1	1	2	1	2	2	2	2	1	1	3	2	1	2	1	2	2	1	1	#NULL!	2	2	2	2	2	2	1	2	2	16	3	2	2	#NULL!
11505	176	66	3	1	2	#NULL!	#NULL!	#NULL!	#NULL!	#NULL!	1	26	#NULL!	2	2	1	1	2	1	2	1	2	2	2	2	#NULL!	#NULL!	#NULL!	#NULL!	#NULL!	#NULL!	#NULL!	#NULL!	#NULL!	#NULL!	#NULL!	#NULL!	#NULL!	#NULL!	#NULL!	#NULL!	#NULL!	#NULL!	#NULL!	#NULL!	#NULL!	#NULL!	2	#NULL!
11506	160	68	4	1	1	4	2	1	2	2	2	#NULL!	#NULL!	#NULL!	#NULL!	#NULL!	#NULL!	#NULL!	#NULL!	#NULL!	#NULL!	#NULL!	#NULL!	#NULL!	1	3	2	1	2	1	2	2	1	2	#NULL!	2	2	2	2	1	2	2	2	2	52	30	2	2	#NULL!
11507	170	79	4	2	1	3	1	2	2	2	2	#NULL!	#NULL!	#NULL!	#NULL!	#NULL!	#NULL!	#NULL!	#NULL!	#NULL!	#NULL!	#NULL!	#NULL!	#NULL!	2	#NULL!	#NULL!	#NULL!	#NULL!	#NULL!	#NULL!	#NULL!	#NULL!	#NULL!	#NULL!	#NULL!	#NULL!	#NULL!	#NULL!	#NULL!	#NULL!	#NULL!	#NULL!	#NULL!	#NULL!	#NULL!	#NULL!	2	#NULL!
11513	164	77	4	2	2	#NULL!	#NULL!	#NULL!	#NULL!	#NULL!	1	8	#NULL!	1	1	1	2	1	1	2	2	2	2	3	1	3	2	1	2	1	2	2	1	1	#NULL!	2	2	2	2	2	2	2	1	2	52	3	2	1	86
11514	152	69	4	1	1	7	2	2	2	2	2	#NULL!	#NULL!	#NULL!	#NULL!	#NULL!	#NULL!	#NULL!	#NULL!	#NULL!	#NULL!	#NULL!	#NULL!	#NULL!	1	2	2	1	1	1	2	1	1	2	#NULL!	2	2	2	2	2	2	1	1	1	26	1	2	1	81
11515	160	53	4	1	2	#NULL!	#NULL!	#NULL!	#NULL!	#NULL!	2	#NULL!	#NULL!	#NULL!	#NULL!	#NULL!	#NULL!	#NULL!	#NULL!	#NULL!	#NULL!	#NULL!	#NULL!	#NULL!	1	4	1	2	2	1	2	2	1	2	#NULL!	2	2	2	2	2	2	1	1	1	52	1	2	2	#NULL!
11516	159	50	4	1	1	6	2	2	1	2	2	#NULL!	#NULL!	#NULL!	#NULL!	#NULL!	#NULL!	#NULL!	#NULL!	#NULL!	#NULL!	#NULL!	#NULL!	#NULL!	2	#NULL!	#NULL!	#NULL!	#NULL!	#NULL!	#NULL!	#NULL!	#NULL!	#NULL!	#NULL!	#NULL!	#NULL!	#NULL!	#NULL!	#NULL!	#NULL!	#NULL!	#NULL!	#NULL!	#NULL!	#NULL!	#NULL!	1	56
11517	168	62	3	2	2	#NULL!	#NULL!	#NULL!	#NULL!	#NULL!	1	34	#NULL!	1	1	1	1	2	1	2	2	2	2	1	2	#NULL!	#NULL!	#NULL!	#NULL!	#NULL!	#NULL!	#NULL!	#NULL!	#NULL!	#NULL!	#NULL!	#NULL!	#NULL!	#NULL!	#NULL!	#NULL!	#NULL!	#NULL!	#NULL!	#NULL!	#NULL!	#NULL!	2	#NULL!
11518	175	84	4	2	2	#NULL!	#NULL!	#NULL!	#NULL!	#NULL!	1	52	#NULL!	1	1	1	2	2	1	2	1	2	1	1	2	#NULL!	#NULL!	#NULL!	#NULL!	#NULL!	#NULL!	#NULL!	#NULL!	#NULL!	#NULL!	#NULL!	#NULL!	#NULL!	#NULL!	#NULL!	#NULL!	#NULL!	#NULL!	#NULL!	#NULL!	#NULL!	#NULL!	1	88
11519	157	96	4	1	1	5	2	1	1	2	1	52	#NULL!	2	2	1	1	2	1	2	1	2	2	1	1	2	2	1	2	2	1	2	1	2	#NULL!	2	2	2	2	2	2	1	1	1	52	30	2	2	#NULL!
11520	156	72	4	1	1	6	2	2	2	2	2	#NULL!	#NULL!	#NULL!	#NULL!	#NULL!	#NULL!	#NULL!	#NULL!	#NULL!	#NULL!	#NULL!	#NULL!	#NULL!	1	2	1	2	1	1	2	2	1	2	#NULL!	2	2	2	1	1	1	1	1	1	52	1	2	2	#NULL!
11528	158	63	4	2	1	5	2	1	1	2	1	52	#NULL!	1	2	1	1	1	2	1	1	1	2	1	1	4	2	1	1	1	2	2	1	1	#NULL!	2	2	2	2	2	2	2	1	2	52	5	2	1	65
11529	151	120	4	2	1	6	2	1	2	2	2	#NULL!	#NULL!	#NULL!	#NULL!	#NULL!	#NULL!	#NULL!	#NULL!	#NULL!	#NULL!	#NULL!	#NULL!	#NULL!	1	3	2	1	1	1	2	2	1	2	#NULL!	2	2	2	2	2	2	2	1	2	15	3	2	2	#NULL!
11535	172	80	4	2	1	3	1	2	1	2	1	2	#NULL!	1	1	1	1	2	1	2	2	2	1	2	1	3	2	1	2	2	1	2	2	2	#NULL!	2	2	2	2	2	2	1	2	2	2	30	2	1	90
11536	155	70	3	1	1	1	1	1	1	2	1	52	#NULL!	2	2	1	1	2	1	2	2	2	2	1	1	3	2	1	2	1	2	1	1	2	#NULL!	2	2	2	2	1	1	2	2	2	56	4	2	2	#NULL!
11544	170	90	3	2	2	#NULL!	#NULL!	#NULL!	#NULL!	#NULL!	2	#NULL!	#NULL!	#NULL!	#NULL!	#NULL!	#NULL!	#NULL!	#NULL!	#NULL!	#NULL!	#NULL!	#NULL!	#NULL!	2	#NULL!	#NULL!	#NULL!	#NULL!	#NULL!	#NULL!	#NULL!	#NULL!	#NULL!	#NULL!	#NULL!	#NULL!	#NULL!	#NULL!	#NULL!	#NULL!	#NULL!	#NULL!	#NULL!	#NULL!	#NULL!	#NULL!	2	#NULL!
11545	155	55	4	2	1	6	2	1	2	2	2	#NULL!	#NULL!	#NULL!	#NULL!	#NULL!	#NULL!	#NULL!	#NULL!	#NULL!	#NULL!	#NULL!	#NULL!	#NULL!	1	3	2	1	1	1	2	2	1	2	#NULL!	2	2	2	2	2	1	2	2	2	12	6	2	2	#NULL!
11546	163	61	4	2	2	#NULL!	#NULL!	#NULL!	#NULL!	#NULL!	2	#NULL!	#NULL!	#NULL!	#NULL!	#NULL!	#NULL!	#NULL!	#NULL!	#NULL!	#NULL!	#NULL!	#NULL!	#NULL!	2	#NULL!	#NULL!	#NULL!	#NULL!	#NULL!	#NULL!	#NULL!	#NULL!	#NULL!	#NULL!	#NULL!	#NULL!	#NULL!	#NULL!	#NULL!	#NULL!	#NULL!	#NULL!	#NULL!	#NULL!	#NULL!	#NULL!	2	#NULL!
11547	174	61	3	2	2	#NULL!	#NULL!	#NULL!	#NULL!	#NULL!	1	32	1	1	2	1	1	2	1	2	1	2	1	1	1	3	2	1	2	1	2	1	2	2	#NULL!	2	1	2	2	2	2	2	2	2	52	12	1	1	78
11548	154	59	4	2	2	#NULL!	#NULL!	#NULL!	#NULL!	#NULL!	2	#NULL!	#NULL!	#NULL!	#NULL!	#NULL!	#NULL!	#NULL!	#NULL!	#NULL!	#NULL!	#NULL!	#NULL!	#NULL!	1	2	2	1	1	1	2	1	1	2	#NULL!	2	2	2	1	1	2	2	1	2	4	14	1	1	62
11549	179	86	4	2	1	5	2	2	2	2	1	8	1	1	2	1	1	2	1	2	2	2	2	2	2	#NULL!	#NULL!	#NULL!	#NULL!	#NULL!	#NULL!	#NULL!	#NULL!	#NULL!	#NULL!	#NULL!	#NULL!	#NULL!	#NULL!	#NULL!	#NULL!	#NULL!	#NULL!	#NULL!	#NULL!	#NULL!	#NULL!	2	#NULL!
11550	160	74	4	2	2	#NULL!	#NULL!	#NULL!	#NULL!	#NULL!	2	#NULL!	#NULL!	#NULL!	#NULL!	#NULL!	#NULL!	#NULL!	#NULL!	#NULL!	#NULL!	#NULL!	#NULL!	#NULL!	2	#NULL!	#NULL!	#NULL!	#NULL!	#NULL!	#NULL!	#NULL!	#NULL!	#NULL!	#NULL!	#NULL!	#NULL!	#NULL!	#NULL!	#NULL!	#NULL!	#NULL!	#NULL!	#NULL!	#NULL!	#NULL!	#NULL!	2	#NULL!
11551	149	65	4	2	1	6	2	1	1	1	1	8	#NULL!	1	2	2	2	2	1	2	1	2	2	1	1	2	1	2	1	1	2	1	1	1	#NULL!	2	2	2	2	1	2	2	2	2	8	15	2	1	68
11557	160	61	4	1	2	#NULL!	#NULL!	#NULL!	#NULL!	#NULL!	2	#NULL!	#NULL!	#NULL!	#NULL!	#NULL!	#NULL!	#NULL!	#NULL!	#NULL!	#NULL!	#NULL!	#NULL!	#NULL!	2	#NULL!	#NULL!	#NULL!	#NULL!	#NULL!	#NULL!	#NULL!	#NULL!	#NULL!	#NULL!	#NULL!	#NULL!	#NULL!	#NULL!	#NULL!	#NULL!	#NULL!	#NULL!	#NULL!	#NULL!	#NULL!	#NULL!	2	#NULL!
11558	160	68	4	2	1	6	2	1	1	1	2	#NULL!	#NULL!	#NULL!	#NULL!	#NULL!	#NULL!	#NULL!	#NULL!	#NULL!	#NULL!	#NULL!	#NULL!	#NULL!	1	4	2	1	2	1	2	1	2	1	#NULL!	2	2	2	2	2	2	2	1	2	32	10	2	2	#NULL!
11559	153	56	3	1	1	6	1	1	1	2	1	8	#NULL!	1	1	1	1	1	1	2	1	2	2	2	1	3	2	1	1	1	2	2	2	1	#NULL!	2	2	2	2	2	2	2	1	2	52	12	2	2	#NULL!
11560	170	72	4	1	2	#NULL!	#NULL!	#NULL!	#NULL!	#NULL!	1	8	#NULL!	1	1	1	2	2	1	2	2	2	2	2	2	#NULL!	#NULL!	#NULL!	#NULL!	#NULL!	#NULL!	#NULL!	#NULL!	#NULL!	#NULL!	#NULL!	#NULL!	#NULL!	#NULL!	#NULL!	#NULL!	#NULL!	#NULL!	#NULL!	#NULL!	#NULL!	#NULL!	2	#NULL!
11561	168	72	4	1	1	6	2	1	2	1	2	#NULL!	#NULL!	#NULL!	#NULL!	#NULL!	#NULL!	#NULL!	#NULL!	#NULL!	#NULL!	#NULL!	#NULL!	#NULL!	1	3	2	1	2	1	2	2	1	2	#NULL!	2	2	2	2	2	2	2	1	2	8	15	2	2	#NULL!
11562	159	82	4	2	1	1	1	2	1	2	2	#NULL!	#NULL!	#NULL!	#NULL!	#NULL!	#NULL!	#NULL!	#NULL!	#NULL!	#NULL!	#NULL!	#NULL!	#NULL!	1	3	2	1	2	1	2	1	1	2	#NULL!	2	2	2	2	1	1	2	2	2	52	12	1	1	87
11563	160	65	2	2	1	4	1	1	2	2	2	#NULL!	#NULL!	#NULL!	#NULL!	#NULL!	#NULL!	#NULL!	#NULL!	#NULL!	#NULL!	#NULL!	#NULL!	#NULL!	1	2	2	1	2	1	2	1	1	2	#NULL!	2	2	2	2	2	2	1	1	1	16	10	2	1	71
11564	176	78	4	2	1	5	2	2	2	2	2	#NULL!	#NULL!	#NULL!	#NULL!	#NULL!	#NULL!	#NULL!	#NULL!	#NULL!	#NULL!	#NULL!	#NULL!	#NULL!	1	2	1	1	1	2	2	1	2	1	#NULL!	2	2	2	2	2	2	2	1	2	16	12	1	1	80
11570	149	51	4	2	1	5	2	2	2	2	1	42	#NULL!	2	2	1	1	2	1	2	2	2	2	1	2	#NULL!	#NULL!	#NULL!	#NULL!	#NULL!	#NULL!	#NULL!	#NULL!	#NULL!	#NULL!	#NULL!	#NULL!	#NULL!	#NULL!	#NULL!	#NULL!	#NULL!	#NULL!	#NULL!	#NULL!	#NULL!	#NULL!	2	#NULL!
11571	165	69	3	1	1	3	1	2	1	2	1	4	#NULL!	1	2	1	2	2	1	2	1	2	2	1	1	3	2	1	1	1	2	2	1	1	#NULL!	2	2	2	2	2	2	2	1	2	26	12	2	1	89
11572	160	67	2	2	1	3	1	1	1	2	2	#NULL!	#NULL!	#NULL!	#NULL!	#NULL!	#NULL!	#NULL!	#NULL!	#NULL!	#NULL!	#NULL!	#NULL!	#NULL!	2	#NULL!	#NULL!	#NULL!	#NULL!	#NULL!	#NULL!	#NULL!	#NULL!	#NULL!	#NULL!	#NULL!	#NULL!	#NULL!	#NULL!	#NULL!	#NULL!	#NULL!	#NULL!	#NULL!	#NULL!	#NULL!	#NULL!	1	74
11573	168	57	2	2	1	2	1	1	1	2	1	8	#NULL!	1	1	1	1	2	1	2	1	1	2	2	1	3	2	1	1	1	2	1	1	1	#NULL!	2	2	2	2	2	2	2	1	2	26	12	2	2	#NULL!
11574	169	72	4	1	2	#NULL!	#NULL!	#NULL!	#NULL!	#NULL!	2	#NULL!	#NULL!	#NULL!	#NULL!	#NULL!	#NULL!	#NULL!	#NULL!	#NULL!	#NULL!	#NULL!	#NULL!	#NULL!	2	#NULL!	#NULL!	#NULL!	#NULL!	#NULL!	#NULL!	#NULL!	#NULL!	#NULL!	#NULL!	#NULL!	#NULL!	#NULL!	#NULL!	#NULL!	#NULL!	#NULL!	#NULL!	#NULL!	#NULL!	#NULL!	#NULL!	1	79
11575	155	52	4	2	1	6	2	1	2	2	2	#NULL!	#NULL!	#NULL!	#NULL!	#NULL!	#NULL!	#NULL!	#NULL!	#NULL!	#NULL!	#NULL!	#NULL!	#NULL!	1	3	2	1	2	1	2	1	1	2	#NULL!	2	2	2	2	2	2	2	1	2	16	12	2	2	#NULL!
11576	172	80	4	2	2	#NULL!	#NULL!	#NULL!	#NULL!	#NULL!	1	52	1	1	1	1	2	2	1	2	1	2	1	2	2	#NULL!	#NULL!	#NULL!	#NULL!	#NULL!	#NULL!	#NULL!	#NULL!	#NULL!	#NULL!	#NULL!	#NULL!	#NULL!	#NULL!	#NULL!	#NULL!	#NULL!	#NULL!	#NULL!	#NULL!	#NULL!	#NULL!	2	#NULL!
11577	152	80	4	2	2	#NULL!	#NULL!	#NULL!	#NULL!	#NULL!	1	52	#NULL!	2	2	1	1	2	1	2	2	2	2	1	2	#NULL!	#NULL!	#NULL!	#NULL!	#NULL!	#NULL!	#NULL!	#NULL!	#NULL!	#NULL!	#NULL!	#NULL!	#NULL!	#NULL!	#NULL!	#NULL!	#NULL!	#NULL!	#NULL!	#NULL!	#NULL!	#NULL!	2	#NULL!
11578	167	51	3	2	2	#NULL!	#NULL!	#NULL!	#NULL!	#NULL!	2	#NULL!	#NULL!	#NULL!	#NULL!	#NULL!	#NULL!	#NULL!	#NULL!	#NULL!	#NULL!	#NULL!	#NULL!	#NULL!	1	3	2	1	2	1	2	2	2	2	#NULL!	2	1	2	2	1	2	2	2	2	5	2	2	2	#NULL!
11583	161	75	4	1	1	6	2	1	2	2	2	#NULL!	#NULL!	#NULL!	#NULL!	#NULL!	#NULL!	#NULL!	#NULL!	#NULL!	#NULL!	#NULL!	#NULL!	#NULL!	1	2	2	2	2	1	2	1	1	2	#NULL!	2	2	2	2	2	2	1	1	2	26	15	2	2	#NULL!
11584	164	100	3	1	1	3	1	1	1	2	2	#NULL!	#NULL!	#NULL!	#NULL!	#NULL!	#NULL!	#NULL!	#NULL!	#NULL!	#NULL!	#NULL!	#NULL!	#NULL!	1	2	1	2	1	2	1	1	1	2	#NULL!	2	2	2	1	1	1	1	1	1	52	30	2	1	110
11585	160	61	4	2	2	#NULL!	#NULL!	#NULL!	#NULL!	#NULL!	2	#NULL!	#NULL!	#NULL!	#NULL!	#NULL!	#NULL!	#NULL!	#NULL!	#NULL!	#NULL!	#NULL!	#NULL!	#NULL!	1	2	2	1	2	1	2	1	1	1	#NULL!	2	2	2	2	2	2	2	1	2	52	30	2	1	70
11586	165	53	1	2	1	2	1	1	1	2	2	#NULL!	#NULL!	#NULL!	#NULL!	#NULL!	#NULL!	#NULL!	#NULL!	#NULL!	#NULL!	#NULL!	#NULL!	#NULL!	1	3	2	1	1	2	2	2	1	1	#NULL!	2	2	2	2	2	2	2	1	2	52	4	2	2	#NULL!
11587	150	61	4	1	1	5	2	2	1	2	2	#NULL!	#NULL!	#NULL!	#NULL!	#NULL!	#NULL!	#NULL!	#NULL!	#NULL!	#NULL!	#NULL!	#NULL!	#NULL!	1	2	2	1	2	1	2	1	1	2	#NULL!	2	2	2	2	2	1	2	1	2	26	30	2	2	#NULL!
11588	180	67	1	1	1	5	2	2	2	2	1	26	1	1	2	1	1	2	1	2	2	2	2	1	1	4	2	1	2	1	2	2	1	2	#NULL!	2	2	2	1	2	2	2	2	2	52	10	2	1	75
11589	162	58	4	1	2	#NULL!	#NULL!	#NULL!	#NULL!	#NULL!	2	#NULL!	#NULL!	#NULL!	#NULL!	#NULL!	#NULL!	#NULL!	#NULL!	#NULL!	#NULL!	#NULL!	#NULL!	#NULL!	2	#NULL!	#NULL!	#NULL!	#NULL!	#NULL!	#NULL!	#NULL!	#NULL!	#NULL!	#NULL!	#NULL!	#NULL!	#NULL!	#NULL!	#NULL!	#NULL!	#NULL!	#NULL!	#NULL!	#NULL!	#NULL!	#NULL!	2	#NULL!
11590	168	80	2	2	2	#NULL!	#NULL!	#NULL!	#NULL!	#NULL!	2	#NULL!	#NULL!	#NULL!	#NULL!	#NULL!	#NULL!	#NULL!	#NULL!	#NULL!	#NULL!	#NULL!	#NULL!	#NULL!	2	#NULL!	#NULL!	#NULL!	#NULL!	#NULL!	#NULL!	#NULL!	#NULL!	#NULL!	#NULL!	#NULL!	#NULL!	#NULL!	#NULL!	#NULL!	#NULL!	#NULL!	#NULL!	#NULL!	#NULL!	#NULL!	#NULL!	1	84
11593	153	58	4	2	1	1	1	1	1	2	2	#NULL!	#NULL!	#NULL!	#NULL!	#NULL!	#NULL!	#NULL!	#NULL!	#NULL!	#NULL!	#NULL!	#NULL!	#NULL!	1	2	2	1	1	1	2	1	2	2	#NULL!	2	2	2	2	2	2	2	1	2	20	15	2	2	#NULL!
11594	160	77	4	1	1	5	9	1	1	2	2	#NULL!	#NULL!	#NULL!	#NULL!	#NULL!	#NULL!	#NULL!	#NULL!	#NULL!	#NULL!	#NULL!	#NULL!	#NULL!	1	3	2	1	2	1	2	1	1	1	#NULL!	2	2	2	2	2	2	2	1	2	52	10	2	2	#NULL!
11595	160	85	4	1	1	5	2	2	2	2	2	#NULL!	#NULL!	#NULL!	#NULL!	#NULL!	#NULL!	#NULL!	#NULL!	#NULL!	#NULL!	#NULL!	#NULL!	#NULL!	1	4	2	1	2	2	1	1	1	2	#NULL!	2	2	2	1	2	2	2	1	2	1	7	1	2	#NULL!
11596	175	77	4	1	2	#NULL!	#NULL!	#NULL!	#NULL!	#NULL!	2	#NULL!	#NULL!	#NULL!	#NULL!	#NULL!	#NULL!	#NULL!	#NULL!	#NULL!	#NULL!	#NULL!	#NULL!	#NULL!	2	#NULL!	#NULL!	#NULL!	#NULL!	#NULL!	#NULL!	#NULL!	#NULL!	#NULL!	#NULL!	#NULL!	#NULL!	#NULL!	#NULL!	#NULL!	#NULL!	#NULL!	#NULL!	#NULL!	#NULL!	#NULL!	#NULL!	2	#NULL!
11597	161	62	4	2	1	3	1	2	1	2	2	#NULL!	#NULL!	#NULL!	#NULL!	#NULL!	#NULL!	#NULL!	#NULL!	#NULL!	#NULL!	#NULL!	#NULL!	#NULL!	2	#NULL!	#NULL!	#NULL!	#NULL!	#NULL!	#NULL!	#NULL!	#NULL!	#NULL!	#NULL!	#NULL!	#NULL!	#NULL!	#NULL!	#NULL!	#NULL!	#NULL!	#NULL!	#NULL!	#NULL!	#NULL!	#NULL!	2	#NULL!
11598	159	64	4	2	1	7	2	2	2	1	2	#NULL!	#NULL!	#NULL!	#NULL!	#NULL!	#NULL!	#NULL!	#NULL!	#NULL!	#NULL!	#NULL!	#NULL!	#NULL!	1	3	1	2	2	1	2	1	1	2	#NULL!	2	2	2	2	1	2	1	1	2	26	12	2	1	83
11599	155	58	4	2	1	5	1	1	1	2	2	#NULL!	#NULL!	#NULL!	#NULL!	#NULL!	#NULL!	#NULL!	#NULL!	#NULL!	#NULL!	#NULL!	#NULL!	#NULL!	1	2	2	1	2	2	1	1	1	2	#NULL!	2	2	2	1	1	1	2	2	2	21	30	1	1	56
12003	168	89	2	2	2	#NULL!	#NULL!	#NULL!	#NULL!	#NULL!	1	52	1	2	1	2	2	2	1	2	2	2	2	2	2	#NULL!	#NULL!	#NULL!	#NULL!	#NULL!	#NULL!	#NULL!	#NULL!	#NULL!	#NULL!	#NULL!	#NULL!	#NULL!	#NULL!	#NULL!	#NULL!	#NULL!	#NULL!	#NULL!	#NULL!	#NULL!	#NULL!	2	#NULL!
12004	160	69	4	1	1	7	2	2	2	2	2	#NULL!	#NULL!	#NULL!	#NULL!	#NULL!	#NULL!	#NULL!	#NULL!	#NULL!	#NULL!	#NULL!	#NULL!	#NULL!	2	#NULL!	#NULL!	#NULL!	#NULL!	#NULL!	#NULL!	#NULL!	#NULL!	#NULL!	#NULL!	#NULL!	#NULL!	#NULL!	#NULL!	#NULL!	#NULL!	#NULL!	#NULL!	#NULL!	#NULL!	#NULL!	#NULL!	2	#NULL!
12008	163	85	4	1	2	#NULL!	#NULL!	#NULL!	#NULL!	#NULL!	2	#NULL!	#NULL!	#NULL!	#NULL!	#NULL!	#NULL!	#NULL!	#NULL!	#NULL!	#NULL!	#NULL!	#NULL!	#NULL!	1	3	2	1	2	1	2	2	2	2	#NULL!	2	2	1	2	2	2	2	2	2	40	30	2	2	#NULL!
12009	170	68	2	2	2	#NULL!	#NULL!	#NULL!	#NULL!	#NULL!	2	#NULL!	#NULL!	#NULL!	#NULL!	#NULL!	#NULL!	#NULL!	#NULL!	#NULL!	#NULL!	#NULL!	#NULL!	#NULL!	2	#NULL!	#NULL!	#NULL!	#NULL!	#NULL!	#NULL!	#NULL!	#NULL!	#NULL!	#NULL!	#NULL!	#NULL!	#NULL!	#NULL!	#NULL!	#NULL!	#NULL!	#NULL!	#NULL!	#NULL!	#NULL!	#NULL!	2	#NULL!
12010	157	66	4	2	2	#NULL!	#NULL!	#NULL!	#NULL!	#NULL!	2	#NULL!	#NULL!	#NULL!	#NULL!	#NULL!	#NULL!	#NULL!	#NULL!	#NULL!	#NULL!	#NULL!	#NULL!	#NULL!	2	#NULL!	#NULL!	#NULL!	#NULL!	#NULL!	#NULL!	#NULL!	#NULL!	#NULL!	#NULL!	#NULL!	#NULL!	#NULL!	#NULL!	#NULL!	#NULL!	#NULL!	#NULL!	#NULL!	#NULL!	#NULL!	#NULL!	1	80
12017	161	60	4	2	2	#NULL!	#NULL!	#NULL!	#NULL!	#NULL!	1	52	1	1	2	1	2	2	2	1	1	2	1	1	2	#NULL!	#NULL!	#NULL!	#NULL!	#NULL!	#NULL!	#NULL!	#NULL!	#NULL!	#NULL!	#NULL!	#NULL!	#NULL!	#NULL!	#NULL!	#NULL!	#NULL!	#NULL!	#NULL!	#NULL!	#NULL!	#NULL!	2	#NULL!
12021	160	57	4	1	1	1	1	1	1	2	1	260	#NULL!	1	2	1	2	2	2	2	1	2	2	1	1	4	2	1	2	1	2	2	1	2	#NULL!	2	2	2	2	2	2	1	2	2	12	12	2	1	59
12022	158	68	4	2	1	4	2	2	2	2	2	#NULL!	#NULL!	#NULL!	#NULL!	#NULL!	#NULL!	#NULL!	#NULL!	#NULL!	#NULL!	#NULL!	#NULL!	#NULL!	2	#NULL!	#NULL!	#NULL!	#NULL!	#NULL!	#NULL!	#NULL!	#NULL!	#NULL!	#NULL!	#NULL!	#NULL!	#NULL!	#NULL!	#NULL!	#NULL!	#NULL!	#NULL!	#NULL!	#NULL!	#NULL!	#NULL!	2	#NULL!
12029	159	66	4	2	2	#NULL!	#NULL!	#NULL!	#NULL!	#NULL!	2	#NULL!	#NULL!	#NULL!	#NULL!	#NULL!	#NULL!	#NULL!	#NULL!	#NULL!	#NULL!	#NULL!	#NULL!	#NULL!	2	#NULL!	#NULL!	#NULL!	#NULL!	#NULL!	#NULL!	#NULL!	#NULL!	#NULL!	#NULL!	#NULL!	#NULL!	#NULL!	#NULL!	#NULL!	#NULL!	#NULL!	#NULL!	#NULL!	#NULL!	#NULL!	#NULL!	2	#NULL!
12030	169	76	4	1	2	#NULL!	#NULL!	#NULL!	#NULL!	#NULL!	2	#NULL!	#NULL!	#NULL!	#NULL!	#NULL!	#NULL!	#NULL!	#NULL!	#NULL!	#NULL!	#NULL!	#NULL!	#NULL!	2	#NULL!	#NULL!	#NULL!	#NULL!	#NULL!	#NULL!	#NULL!	#NULL!	#NULL!	#NULL!	#NULL!	#NULL!	#NULL!	#NULL!	#NULL!	#NULL!	#NULL!	#NULL!	#NULL!	#NULL!	#NULL!	#NULL!	2	#NULL!
12031	169	68	4	2	1	6	2	2	2	2	2	#NULL!	#NULL!	#NULL!	#NULL!	#NULL!	#NULL!	#NULL!	#NULL!	#NULL!	#NULL!	#NULL!	#NULL!	#NULL!	1	3	2	1	2	1	2	2	1	2	#NULL!	2	2	2	2	2	2	2	2	1	2	2	2	1	74
12032	162	61	2	2	2	#NULL!	#NULL!	#NULL!	#NULL!	#NULL!	1	12	#NULL!	1	2	1	1	2	2	2	2	2	1	1	2	#NULL!	#NULL!	#NULL!	#NULL!	#NULL!	#NULL!	#NULL!	#NULL!	#NULL!	#NULL!	#NULL!	#NULL!	#NULL!	#NULL!	#NULL!	#NULL!	#NULL!	#NULL!	#NULL!	#NULL!	#NULL!	#NULL!	2	#NULL!
12034	170	80	4	2	1	2	1	2	1	2	2	#NULL!	#NULL!	#NULL!	#NULL!	#NULL!	#NULL!	#NULL!	#NULL!	#NULL!	#NULL!	#NULL!	#NULL!	#NULL!	1	3	1	2	1	2	2	2	1	1	#NULL!	1	1	1	1	1	1	2	2	2	14	30	2	2	#NULL!
12035	156	70	4	2	1	7	2	2	2	1	1	12	#NULL!	1	2	2	2	2	2	2	1	2	2	1	2	#NULL!	#NULL!	#NULL!	#NULL!	#NULL!	#NULL!	#NULL!	#NULL!	#NULL!	#NULL!	#NULL!	#NULL!	#NULL!	#NULL!	#NULL!	#NULL!	#NULL!	#NULL!	#NULL!	#NULL!	#NULL!	#NULL!	1	73
12049	177	82	4	1	2	#NULL!	#NULL!	#NULL!	#NULL!	#NULL!	2	#NULL!	#NULL!	#NULL!	#NULL!	#NULL!	#NULL!	#NULL!	#NULL!	#NULL!	#NULL!	#NULL!	#NULL!	#NULL!	1	2	2	1	2	1	2	2	1	2	#NULL!	2	1	2	2	2	2	2	2	2	52	5	1	2	#NULL!
12050	152	60	3	2	2	#NULL!	#NULL!	#NULL!	#NULL!	#NULL!	1	9	#NULL!	1	2	9	1	2	1	2	1	2	2	1	2	#NULL!	#NULL!	#NULL!	#NULL!	#NULL!	#NULL!	#NULL!	#NULL!	#NULL!	#NULL!	#NULL!	#NULL!	#NULL!	#NULL!	#NULL!	#NULL!	#NULL!	#NULL!	#NULL!	#NULL!	#NULL!	#NULL!	2	#NULL!
12053	173	68	3	2	2	#NULL!	#NULL!	#NULL!	#NULL!	#NULL!	1	28	#NULL!	1	2	1	2	2	2	2	2	2	2	1	2	#NULL!	#NULL!	#NULL!	#NULL!	#NULL!	#NULL!	#NULL!	#NULL!	#NULL!	#NULL!	#NULL!	#NULL!	#NULL!	#NULL!	#NULL!	#NULL!	#NULL!	#NULL!	#NULL!	#NULL!	#NULL!	#NULL!	2	#NULL!
12055	164	53	3	2	1	1	1	1	2	1	1	12	#NULL!	1	1	1	2	2	2	1	2	2	1	2	1	4	1	2	2	1	2	2	1	1	#NULL!	2	2	2	2	2	2	1	1	1	4	16	2	2	#NULL!
12060	163	71	4	1	2	#NULL!	#NULL!	#NULL!	#NULL!	#NULL!	1	52	#NULL!	1	1	1	1	1	1	2	1	2	2	2	1	3	1	2	1	1	2	2	1	1	#NULL!	9	9	9	9	9	9	9	9	9	18	5	1	2	#NULL!
12061	167	85	4	2	1	3	1	2	1	2	2	#NULL!	#NULL!	#NULL!	#NULL!	#NULL!	#NULL!	#NULL!	#NULL!	#NULL!	#NULL!	#NULL!	#NULL!	#NULL!	2	#NULL!	#NULL!	#NULL!	#NULL!	#NULL!	#NULL!	#NULL!	#NULL!	#NULL!	#NULL!	#NULL!	#NULL!	#NULL!	#NULL!	#NULL!	#NULL!	#NULL!	#NULL!	#NULL!	#NULL!	#NULL!	#NULL!	2	#NULL!
12062	159	63	4	1	2	#NULL!	#NULL!	#NULL!	#NULL!	#NULL!	2	#NULL!	#NULL!	#NULL!	#NULL!	#NULL!	#NULL!	#NULL!	#NULL!	#NULL!	#NULL!	#NULL!	#NULL!	#NULL!	2	#NULL!	#NULL!	#NULL!	#NULL!	#NULL!	#NULL!	#NULL!	#NULL!	#NULL!	#NULL!	#NULL!	#NULL!	#NULL!	#NULL!	#NULL!	#NULL!	#NULL!	#NULL!	#NULL!	#NULL!	#NULL!	#NULL!	2	#NULL!
12063	153	68	4	1	1	7	2	2	2	1	2	#NULL!	#NULL!	#NULL!	#NULL!	#NULL!	#NULL!	#NULL!	#NULL!	#NULL!	#NULL!	#NULL!	#NULL!	#NULL!	1	3	2	1	2	2	1	1	1	2	#NULL!	2	2	2	2	2	2	1	2	2	56	30	1	2	#NULL!
12065	158	53	1	2	1	6	2	1	2	1	1	15	#NULL!	1	2	2	1	2	1	2	2	2	2	1	1	3	2	1	2	1	2	2	2	2	#NULL!	2	2	1	2	2	2	2	2	2	15	12	2	1	57
12068	161	61	4	2	2	#NULL!	#NULL!	#NULL!	#NULL!	#NULL!	1	26	#NULL!	1	2	1	2	2	1	2	2	2	2	1	1	3	2	1	2	1	2	2	1	2	#NULL!	2	2	2	2	2	2	2	2	1	48	8	2	2	#NULL!
12069	164	63	2	2	1	5	2	1	2	1	2	#NULL!	#NULL!	#NULL!	#NULL!	#NULL!	#NULL!	#NULL!	#NULL!	#NULL!	#NULL!	#NULL!	#NULL!	#NULL!	1	3	1	2	2	2	1	2	1	2	#NULL!	2	2	2	2	2	2	1	1	1	9	30	1	2	#NULL!
12070	152	69	4	2	2	#NULL!	#NULL!	#NULL!	#NULL!	#NULL!	2	#NULL!	#NULL!	#NULL!	#NULL!	#NULL!	#NULL!	#NULL!	#NULL!	#NULL!	#NULL!	#NULL!	#NULL!	#NULL!	2	#NULL!	#NULL!	#NULL!	#NULL!	#NULL!	#NULL!	#NULL!	#NULL!	#NULL!	#NULL!	#NULL!	#NULL!	#NULL!	#NULL!	#NULL!	#NULL!	#NULL!	#NULL!	#NULL!	#NULL!	#NULL!	#NULL!	2	#NULL!
12071	152	63	4	2	1	6	2	1	2	2	2	#NULL!	#NULL!	#NULL!	#NULL!	#NULL!	#NULL!	#NULL!	#NULL!	#NULL!	#NULL!	#NULL!	#NULL!	#NULL!	1	3	1	2	2	2	1	2	1	2	#NULL!	2	2	2	2	2	2	1	1	1	9	30	2	1	68
12082	167	73	3	2	2	#NULL!	#NULL!	#NULL!	#NULL!	#NULL!	1	22	#NULL!	1	2	1	1	2	2	2	1	2	2	1	2	#NULL!	#NULL!	#NULL!	#NULL!	#NULL!	#NULL!	#NULL!	#NULL!	#NULL!	#NULL!	#NULL!	#NULL!	#NULL!	#NULL!	#NULL!	#NULL!	#NULL!	#NULL!	#NULL!	#NULL!	#NULL!	#NULL!	2	#NULL!
12083	175	78	4	2	1	6	1	1	2	2	2	#NULL!	#NULL!	#NULL!	#NULL!	#NULL!	#NULL!	#NULL!	#NULL!	#NULL!	#NULL!	#NULL!	#NULL!	#NULL!	2	#NULL!	#NULL!	#NULL!	#NULL!	#NULL!	#NULL!	#NULL!	#NULL!	#NULL!	#NULL!	#NULL!	#NULL!	#NULL!	#NULL!	#NULL!	#NULL!	#NULL!	#NULL!	#NULL!	#NULL!	#NULL!	#NULL!	2	#NULL!
12088	163	83	4	2	1	7	2	2	2	2	1	4	3	1	2	2	1	1	2	2	2	2	2	1	2	#NULL!	#NULL!	#NULL!	#NULL!	#NULL!	#NULL!	#NULL!	#NULL!	#NULL!	#NULL!	#NULL!	#NULL!	#NULL!	#NULL!	#NULL!	#NULL!	#NULL!	#NULL!	#NULL!	#NULL!	#NULL!	#NULL!	1	96
12089	154	52	4	1	1	6	2	1	2	2	2	#NULL!	#NULL!	#NULL!	#NULL!	#NULL!	#NULL!	#NULL!	#NULL!	#NULL!	#NULL!	#NULL!	#NULL!	#NULL!	1	2	2	1	1	1	2	2	1	2	#NULL!	2	2	2	2	2	2	2	1	2	5	12	2	1	56
12090	166	83	4	2	1	7	2	1	2	1	2	#NULL!	#NULL!	#NULL!	#NULL!	#NULL!	#NULL!	#NULL!	#NULL!	#NULL!	#NULL!	#NULL!	#NULL!	#NULL!	2	#NULL!	#NULL!	#NULL!	#NULL!	#NULL!	#NULL!	#NULL!	#NULL!	#NULL!	#NULL!	#NULL!	#NULL!	#NULL!	#NULL!	#NULL!	#NULL!	#NULL!	#NULL!	#NULL!	#NULL!	#NULL!	#NULL!	2	#NULL!
12091	160	78	4	2	2	#NULL!	#NULL!	#NULL!	#NULL!	#NULL!	1	52	#NULL!	1	2	1	2	1	1	2	2	2	1	2	2	#NULL!	#NULL!	#NULL!	#NULL!	#NULL!	#NULL!	#NULL!	#NULL!	#NULL!	#NULL!	#NULL!	#NULL!	#NULL!	#NULL!	#NULL!	#NULL!	#NULL!	#NULL!	#NULL!	#NULL!	#NULL!	#NULL!	2	#NULL!
12092	162	84	4	2	1	6	2	2	2	2	2	#NULL!	#NULL!	#NULL!	#NULL!	#NULL!	#NULL!	#NULL!	#NULL!	#NULL!	#NULL!	#NULL!	#NULL!	#NULL!	2	#NULL!	#NULL!	#NULL!	#NULL!	#NULL!	#NULL!	#NULL!	#NULL!	#NULL!	#NULL!	#NULL!	#NULL!	#NULL!	#NULL!	#NULL!	#NULL!	#NULL!	#NULL!	#NULL!	#NULL!	#NULL!	#NULL!	2	#NULL!
12093	157	79	4	2	2	#NULL!	#NULL!	#NULL!	#NULL!	#NULL!	1	52	#NULL!	1	2	1	2	2	2	2	1	2	2	1	2	#NULL!	#NULL!	#NULL!	#NULL!	#NULL!	#NULL!	#NULL!	#NULL!	#NULL!	#NULL!	#NULL!	#NULL!	#NULL!	#NULL!	#NULL!	#NULL!	#NULL!	#NULL!	#NULL!	#NULL!	#NULL!	#NULL!	2	#NULL!
12097	160	71	4	2	1	4	2	1	2	2	1	3	#NULL!	1	2	2	1	2	1	2	2	2	2	1	1	2	2	1	1	2	1	2	1	2	#NULL!	2	2	2	2	2	2	2	1	1	3	14	2	1	75
12098	168	71	4	2	2	#NULL!	#NULL!	#NULL!	#NULL!	#NULL!	2	#NULL!	#NULL!	#NULL!	#NULL!	#NULL!	#NULL!	#NULL!	#NULL!	#NULL!	#NULL!	#NULL!	#NULL!	#NULL!	2	#NULL!	#NULL!	#NULL!	#NULL!	#NULL!	#NULL!	#NULL!	#NULL!	#NULL!	#NULL!	#NULL!	#NULL!	#NULL!	#NULL!	#NULL!	#NULL!	#NULL!	#NULL!	#NULL!	#NULL!	#NULL!	#NULL!	1	74
12101	154	88	4	1	2	#NULL!	#NULL!	#NULL!	#NULL!	#NULL!	2	#NULL!	#NULL!	#NULL!	#NULL!	#NULL!	#NULL!	#NULL!	#NULL!	#NULL!	#NULL!	#NULL!	#NULL!	#NULL!	2	#NULL!	#NULL!	#NULL!	#NULL!	#NULL!	#NULL!	#NULL!	#NULL!	#NULL!	#NULL!	#NULL!	#NULL!	#NULL!	#NULL!	#NULL!	#NULL!	#NULL!	#NULL!	#NULL!	#NULL!	#NULL!	#NULL!	1	90
12102	163	75	4	2	1	7	2	2	2	1	2	#NULL!	#NULL!	#NULL!	#NULL!	#NULL!	#NULL!	#NULL!	#NULL!	#NULL!	#NULL!	#NULL!	#NULL!	#NULL!	2	#NULL!	#NULL!	#NULL!	#NULL!	#NULL!	#NULL!	#NULL!	#NULL!	#NULL!	#NULL!	#NULL!	#NULL!	#NULL!	#NULL!	#NULL!	#NULL!	#NULL!	#NULL!	#NULL!	#NULL!	#NULL!	#NULL!	1	80
12104	155	70	4	2	2	#NULL!	#NULL!	#NULL!	#NULL!	#NULL!	1	24	#NULL!	1	2	2	1	2	2	2	1	2	2	1	1	2	1	2	2	1	2	2	1	2	#NULL!	1	1	1	1	1	1	2	2	2	8	20	1	2	#NULL!
12114	159	72	4	1	1	6	2	2	1	1	1	156	#NULL!	1	2	1	1	2	2	2	1	2	2	1	1	3	2	1	2	2	1	1	1	2	#NULL!	2	2	2	2	2	2	2	2	1	52	30	1	2	#NULL!
12115	176	67	3	1	2	#NULL!	#NULL!	#NULL!	#NULL!	#NULL!	1	999	1	1	2	1	2	2	2	2	2	2	2	1	1	3	2	1	2	2	1	2	2	1	#NULL!	2	2	2	2	2	2	2	2	1	99	30	2	2	#NULL!
12116	168	75	2	2	2	#NULL!	#NULL!	#NULL!	#NULL!	#NULL!	1	10	6	1	2	1	2	2	1	2	1	2	2	1	1	3	1	2	2	1	2	2	1	1	#NULL!	2	2	2	2	2	2	1	1	1	10	12	1	2	#NULL!
12117	168	78	4	2	1	4	2	2	2	2	2	#NULL!	#NULL!	#NULL!	#NULL!	#NULL!	#NULL!	#NULL!	#NULL!	#NULL!	#NULL!	#NULL!	#NULL!	#NULL!	2	#NULL!	#NULL!	#NULL!	#NULL!	#NULL!	#NULL!	#NULL!	#NULL!	#NULL!	#NULL!	#NULL!	#NULL!	#NULL!	#NULL!	#NULL!	#NULL!	#NULL!	#NULL!	#NULL!	#NULL!	#NULL!	#NULL!	2	#NULL!
12125	162	70	4	2	1	1	9	2	2	2	1	24	#NULL!	1	1	1	2	2	1	2	1	2	2	1	1	4	2	1	2	1	2	2	2	2	#NULL!	2	2	2	2	2	2	2	1	2	1	2	1	1	72
12126	170	83	4	2	1	2	1	1	1	2	2	#NULL!	#NULL!	#NULL!	#NULL!	#NULL!	#NULL!	#NULL!	#NULL!	#NULL!	#NULL!	#NULL!	#NULL!	#NULL!	2	#NULL!	#NULL!	#NULL!	#NULL!	#NULL!	#NULL!	#NULL!	#NULL!	#NULL!	#NULL!	#NULL!	#NULL!	#NULL!	#NULL!	#NULL!	#NULL!	#NULL!	#NULL!	#NULL!	#NULL!	#NULL!	#NULL!	2	#NULL!
12127	174	110	2	1	2	#NULL!	#NULL!	#NULL!	#NULL!	#NULL!	1	78	#NULL!	1	2	1	2	1	1	2	1	2	2	1	1	2	2	1	2	1	2	2	2	2	#NULL!	2	2	2	2	2	2	2	2	1	99	1	2	2	#NULL!
12128	169	88	3	2	2	#NULL!	#NULL!	#NULL!	#NULL!	#NULL!	2	#NULL!	#NULL!	#NULL!	#NULL!	#NULL!	#NULL!	#NULL!	#NULL!	#NULL!	#NULL!	#NULL!	#NULL!	#NULL!	2	#NULL!	#NULL!	#NULL!	#NULL!	#NULL!	#NULL!	#NULL!	#NULL!	#NULL!	#NULL!	#NULL!	#NULL!	#NULL!	#NULL!	#NULL!	#NULL!	#NULL!	#NULL!	#NULL!	#NULL!	#NULL!	#NULL!	2	#NULL!
12129	165	79	4	2	1	6	2	1	2	2	1	10	1	1	2	1	1	2	1	2	2	2	2	1	1	4	2	1	2	2	1	2	2	2	#NULL!	2	2	2	2	2	2	2	1	2	10	30	2	2	#NULL!
12130	170	90	4	1	1	6	2	1	2	1	2	#NULL!	#NULL!	#NULL!	#NULL!	#NULL!	#NULL!	#NULL!	#NULL!	#NULL!	#NULL!	#NULL!	#NULL!	#NULL!	1	4	2	1	2	1	2	2	1	2	#NULL!	2	2	2	2	2	2	2	1	2	28	2	2	2	#NULL!
12135	165	60	4	2	1	2	1	2	1	2	2	#NULL!	#NULL!	#NULL!	#NULL!	#NULL!	#NULL!	#NULL!	#NULL!	#NULL!	#NULL!	#NULL!	#NULL!	#NULL!	2	#NULL!	#NULL!	#NULL!	#NULL!	#NULL!	#NULL!	#NULL!	#NULL!	#NULL!	#NULL!	#NULL!	#NULL!	#NULL!	#NULL!	#NULL!	#NULL!	#NULL!	#NULL!	#NULL!	#NULL!	#NULL!	#NULL!	1	68
12136	155	54	4	1	1	4	2	1	2	2	2	#NULL!	#NULL!	#NULL!	#NULL!	#NULL!	#NULL!	#NULL!	#NULL!	#NULL!	#NULL!	#NULL!	#NULL!	#NULL!	1	4	2	1	2	1	2	2	1	2	#NULL!	2	2	2	2	2	2	2	1	2	99	12	2	2	#NULL!
12142	159	58	3	2	1	4	1	2	1	2	2	#NULL!	#NULL!	#NULL!	#NULL!	#NULL!	#NULL!	#NULL!	#NULL!	#NULL!	#NULL!	#NULL!	#NULL!	#NULL!	1	3	2	1	2	1	2	2	1	2	#NULL!	2	2	2	2	2	2	1	2	2	12	1	1	1	65
12145	150	80	3	2	1	6	2	2	2	2	2	#NULL!	#NULL!	#NULL!	#NULL!	#NULL!	#NULL!	#NULL!	#NULL!	#NULL!	#NULL!	#NULL!	#NULL!	#NULL!	1	3	1	2	2	1	2	2	2	1	#NULL!	1	1	1	1	1	1	1	1	1	52	30	2	2	#NULL!
12146	165	79	2	2	2	#NULL!	#NULL!	#NULL!	#NULL!	#NULL!	1	3	#NULL!	2	2	2	1	2	1	2	2	2	2	1	2	#NULL!	#NULL!	#NULL!	#NULL!	#NULL!	#NULL!	#NULL!	#NULL!	#NULL!	#NULL!	#NULL!	#NULL!	#NULL!	#NULL!	#NULL!	#NULL!	#NULL!	#NULL!	#NULL!	#NULL!	#NULL!	#NULL!	2	#NULL!
12147	168	58	1	2	1	4	2	1	2	1	1	124	#NULL!	1	2	2	1	1	2	1	2	1	1	1	1	3	2	1	1	1	2	2	1	2	#NULL!	2	2	2	2	2	2	2	2	1	52	2	2	2	#NULL!
12153	152	74	4	2	1	2	1	1	1	2	1	24	1	1	1	1	2	2	1	2	1	2	1	2	1	4	2	1	2	2	1	2	1	1	#NULL!	2	2	2	2	2	2	2	1	2	16	30	1	2	#NULL!
12157	158	50	1	2	1	6	2	2	2	1	1	8	#NULL!	2	1	2	1	2	1	2	2	2	1	2	1	2	2	1	1	1	2	2	1	1	#NULL!	2	2	2	2	2	2	2	2	1	8	4	2	1	57
12159	160	82	4	2	1	6	2	2	2	1	2	#NULL!	#NULL!	#NULL!	#NULL!	#NULL!	#NULL!	#NULL!	#NULL!	#NULL!	#NULL!	#NULL!	#NULL!	#NULL!	2	#NULL!	#NULL!	#NULL!	#NULL!	#NULL!	#NULL!	#NULL!	#NULL!	#NULL!	#NULL!	#NULL!	#NULL!	#NULL!	#NULL!	#NULL!	#NULL!	#NULL!	#NULL!	#NULL!	#NULL!	#NULL!	#NULL!	2	#NULL!
12160	169	72	4	2	1	2	1	2	2	2	2	#NULL!	#NULL!	#NULL!	#NULL!	#NULL!	#NULL!	#NULL!	#NULL!	#NULL!	#NULL!	#NULL!	#NULL!	#NULL!	1	2	1	2	1	2	1	2	1	1	#NULL!	2	2	1	2	2	2	1	2	1	6	30	2	2	#NULL!
12167	158	76	4	1	1	3	1	1	1	1	1	62	#NULL!	1	1	1	2	1	1	2	2	2	2	2	2	#NULL!	#NULL!	#NULL!	#NULL!	#NULL!	#NULL!	#NULL!	#NULL!	#NULL!	#NULL!	#NULL!	#NULL!	#NULL!	#NULL!	#NULL!	#NULL!	#NULL!	#NULL!	#NULL!	#NULL!	#NULL!	#NULL!	2	#NULL!
12173	152	72	4	1	1	1	1	1	1	2	2	#NULL!	#NULL!	#NULL!	#NULL!	#NULL!	#NULL!	#NULL!	#NULL!	#NULL!	#NULL!	#NULL!	#NULL!	#NULL!	2	#NULL!	#NULL!	#NULL!	#NULL!	#NULL!	#NULL!	#NULL!	#NULL!	#NULL!	#NULL!	#NULL!	#NULL!	#NULL!	#NULL!	#NULL!	#NULL!	#NULL!	#NULL!	#NULL!	#NULL!	#NULL!	#NULL!	2	#NULL!
12174	167	75	3	2	1	3	2	1	2	2	2	#NULL!	#NULL!	#NULL!	#NULL!	#NULL!	#NULL!	#NULL!	#NULL!	#NULL!	#NULL!	#NULL!	#NULL!	#NULL!	1	2	2	1	2	2	1	1	1	2	#NULL!	2	2	2	2	2	2	1	1	1	8	30	2	2	#NULL!
12175	164	60	4	1	1	5	2	1	2	2	2	#NULL!	#NULL!	#NULL!	#NULL!	#NULL!	#NULL!	#NULL!	#NULL!	#NULL!	#NULL!	#NULL!	#NULL!	#NULL!	1	3	2	1	2	1	2	2	2	1	#NULL!	2	2	2	2	2	2	2	1	2	52	1	1	1	64
12176	173	113	4	2	2	#NULL!	#NULL!	#NULL!	#NULL!	#NULL!	2	#NULL!	#NULL!	#NULL!	#NULL!	#NULL!	#NULL!	#NULL!	#NULL!	#NULL!	#NULL!	#NULL!	#NULL!	#NULL!	2	#NULL!	#NULL!	#NULL!	#NULL!	#NULL!	#NULL!	#NULL!	#NULL!	#NULL!	#NULL!	#NULL!	#NULL!	#NULL!	#NULL!	#NULL!	#NULL!	#NULL!	#NULL!	#NULL!	#NULL!	#NULL!	#NULL!	2	#NULL!
12177	165	85	4	1	2	#NULL!	#NULL!	#NULL!	#NULL!	#NULL!	1	208	#NULL!	1	2	1	2	2	2	2	1	2	2	1	2	#NULL!	#NULL!	#NULL!	#NULL!	#NULL!	#NULL!	#NULL!	#NULL!	#NULL!	#NULL!	#NULL!	#NULL!	#NULL!	#NULL!	#NULL!	#NULL!	#NULL!	#NULL!	#NULL!	#NULL!	#NULL!	#NULL!	2	#NULL!
12178	161	75	4	1	2	#NULL!	#NULL!	#NULL!	#NULL!	#NULL!	1	52	#NULL!	1	1	1	2	2	1	2	1	2	2	2	1	3	2	1	2	1	2	2	2	2	#NULL!	2	2	2	2	2	1	2	1	2	52	10	1	2	#NULL!
12181	159	82	4	2	1	4	2	1	2	2	1	312	#NULL!	1	2	1	2	2	2	2	1	2	2	1	1	2	2	1	2	2	1	2	1	1	#NULL!	2	1	2	2	2	2	2	2	1	48	30	1	1	85
12182	159	125	2	1	1	4	1	2	2	2	1	20	#NULL!	2	2	2	1	2	2	1	2	1	2	1	1	2	2	1	1	1	2	2	1	2	#NULL!	2	2	2	2	2	1	2	1	2	99	4	2	2	#NULL!
12183	166	59	4	1	2	#NULL!	#NULL!	#NULL!	#NULL!	#NULL!	2	#NULL!	#NULL!	#NULL!	#NULL!	#NULL!	#NULL!	#NULL!	#NULL!	#NULL!	#NULL!	#NULL!	#NULL!	#NULL!	1	4	1	2	2	2	1	1	1	1	#NULL!	1	1	1	2	2	2	2	2	2	12	30	2	2	#NULL!
12184	165	90	4	2	1	2	1	2	1	2	1	16	#NULL!	1	2	1	2	2	2	2	2	2	2	1	2	#NULL!	#NULL!	#NULL!	#NULL!	#NULL!	#NULL!	#NULL!	#NULL!	#NULL!	#NULL!	#NULL!	#NULL!	#NULL!	#NULL!	#NULL!	#NULL!	#NULL!	#NULL!	#NULL!	#NULL!	#NULL!	#NULL!	2	#NULL!
12185	168	67	4	2	1	1	1	1	2	2	1	24	#NULL!	1	1	1	2	2	2	2	2	2	2	1	2	#NULL!	#NULL!	#NULL!	#NULL!	#NULL!	#NULL!	#NULL!	#NULL!	#NULL!	#NULL!	#NULL!	#NULL!	#NULL!	#NULL!	#NULL!	#NULL!	#NULL!	#NULL!	#NULL!	#NULL!	#NULL!	#NULL!	1	73
12193	178	85	4	1	1	4	2	2	1	2	2	#NULL!	#NULL!	#NULL!	#NULL!	#NULL!	#NULL!	#NULL!	#NULL!	#NULL!	#NULL!	#NULL!	#NULL!	#NULL!	1	4	1	2	2	1	2	1	1	1	#NULL!	2	2	2	1	1	1	2	2	2	8	12	2	2	#NULL!
12194	172	75	4	1	1	7	2	1	2	2	2	#NULL!	#NULL!	#NULL!	#NULL!	#NULL!	#NULL!	#NULL!	#NULL!	#NULL!	#NULL!	#NULL!	#NULL!	#NULL!	1	2	2	1	2	1	2	2	1	2	#NULL!	1	1	1	2	2	2	2	2	2	9	12	2	1	90
12195	168	80	4	1	2	#NULL!	#NULL!	#NULL!	#NULL!	#NULL!	1	52	1	2	2	2	1	2	2	2	2	2	2	1	2	#NULL!	#NULL!	#NULL!	#NULL!	#NULL!	#NULL!	#NULL!	#NULL!	#NULL!	#NULL!	#NULL!	#NULL!	#NULL!	#NULL!	#NULL!	#NULL!	#NULL!	#NULL!	#NULL!	#NULL!	#NULL!	#NULL!	2	#NULL!
12196	169	91	4	2	2	#NULL!	#NULL!	#NULL!	#NULL!	#NULL!	2	#NULL!	#NULL!	#NULL!	#NULL!	#NULL!	#NULL!	#NULL!	#NULL!	#NULL!	#NULL!	#NULL!	#NULL!	#NULL!	2	#NULL!	#NULL!	#NULL!	#NULL!	#NULL!	#NULL!	#NULL!	#NULL!	#NULL!	#NULL!	#NULL!	#NULL!	#NULL!	#NULL!	#NULL!	#NULL!	#NULL!	#NULL!	#NULL!	#NULL!	#NULL!	#NULL!	2	#NULL!
12197	165	94	4	1	1	2	1	1	1	2	1	4	#NULL!	2	1	1	2	1	1	2	2	2	2	2	2	#NULL!	#NULL!	#NULL!	#NULL!	#NULL!	#NULL!	#NULL!	#NULL!	#NULL!	#NULL!	#NULL!	#NULL!	#NULL!	#NULL!	#NULL!	#NULL!	#NULL!	#NULL!	#NULL!	#NULL!	#NULL!	#NULL!	2	#NULL!
12198	168	82	4	2	2	#NULL!	#NULL!	#NULL!	#NULL!	#NULL!	1	52	#NULL!	1	2	1	2	2	2	2	2	2	2	1	2	#NULL!	#NULL!	#NULL!	#NULL!	#NULL!	#NULL!	#NULL!	#NULL!	#NULL!	#NULL!	#NULL!	#NULL!	#NULL!	#NULL!	#NULL!	#NULL!	#NULL!	#NULL!	#NULL!	#NULL!	#NULL!	#NULL!	2	#NULL!
12199	161	79	4	2	2	#NULL!	#NULL!	#NULL!	#NULL!	#NULL!	1	52	1	1	2	2	1	2	2	2	2	2	1	1	1	2	2	1	2	1	2	2	2	2	#NULL!	2	2	2	2	2	2	2	2	1	52	5	2	2	#NULL!
12202	158	81	3	1	2	#NULL!	#NULL!	#NULL!	#NULL!	#NULL!	2	#NULL!	#NULL!	#NULL!	#NULL!	#NULL!	#NULL!	#NULL!	#NULL!	#NULL!	#NULL!	#NULL!	#NULL!	#NULL!	1	4	1	2	2	1	2	2	1	1	#NULL!	1	1	1	1	1	1	1	1	1	52	2	1	2	#NULL!
12203	168	92	3	2	2	#NULL!	#NULL!	#NULL!	#NULL!	#NULL!	1	52	#NULL!	1	1	1	2	2	1	2	1	2	1	1	2	#NULL!	#NULL!	#NULL!	#NULL!	#NULL!	#NULL!	#NULL!	#NULL!	#NULL!	#NULL!	#NULL!	#NULL!	#NULL!	#NULL!	#NULL!	#NULL!	#NULL!	#NULL!	#NULL!	#NULL!	#NULL!	#NULL!	2	#NULL!
12204	157	75	4	2	1	6	2	1	2	2	1	150	#NULL!	1	2	1	2	2	2	2	1	2	2	1	2	#NULL!	#NULL!	#NULL!	#NULL!	#NULL!	#NULL!	#NULL!	#NULL!	#NULL!	#NULL!	#NULL!	#NULL!	#NULL!	#NULL!	#NULL!	#NULL!	#NULL!	#NULL!	#NULL!	#NULL!	#NULL!	#NULL!	2	#NULL!
12205	169	79	1	2	1	3	1	1	2	2	1	10	#NULL!	1	1	1	2	2	1	2	1	2	2	2	2	#NULL!	#NULL!	#NULL!	#NULL!	#NULL!	#NULL!	#NULL!	#NULL!	#NULL!	#NULL!	#NULL!	#NULL!	#NULL!	#NULL!	#NULL!	#NULL!	#NULL!	#NULL!	#NULL!	#NULL!	#NULL!	#NULL!	2	#NULL!
12206	155	60	4	1	2	#NULL!	#NULL!	#NULL!	#NULL!	#NULL!	2	#NULL!	#NULL!	#NULL!	#NULL!	#NULL!	#NULL!	#NULL!	#NULL!	#NULL!	#NULL!	#NULL!	#NULL!	#NULL!	2	#NULL!	#NULL!	#NULL!	#NULL!	#NULL!	#NULL!	#NULL!	#NULL!	#NULL!	#NULL!	#NULL!	#NULL!	#NULL!	#NULL!	#NULL!	#NULL!	#NULL!	#NULL!	#NULL!	#NULL!	#NULL!	#NULL!	2	#NULL!
12207	145	75	4	1	2	#NULL!	#NULL!	#NULL!	#NULL!	#NULL!	2	#NULL!	#NULL!	#NULL!	#NULL!	#NULL!	#NULL!	#NULL!	#NULL!	#NULL!	#NULL!	#NULL!	#NULL!	#NULL!	1	3	2	1	2	2	1	1	1	2	#NULL!	1	1	1	2	2	2	2	2	2	100	30	1	2	#NULL!
12208	176	66	4	1	1	3	1	2	2	2	2	#NULL!	#NULL!	#NULL!	#NULL!	#NULL!	#NULL!	#NULL!	#NULL!	#NULL!	#NULL!	#NULL!	#NULL!	#NULL!	2	#NULL!	#NULL!	#NULL!	#NULL!	#NULL!	#NULL!	#NULL!	#NULL!	#NULL!	#NULL!	#NULL!	#NULL!	#NULL!	#NULL!	#NULL!	#NULL!	#NULL!	#NULL!	#NULL!	#NULL!	#NULL!	#NULL!	1	69
12214	176	100	3	1	1	6	2	1	1	1	2	#NULL!	#NULL!	#NULL!	#NULL!	#NULL!	#NULL!	#NULL!	#NULL!	#NULL!	#NULL!	#NULL!	#NULL!	#NULL!	1	2	2	1	2	1	2	2	1	1	#NULL!	2	2	2	1	2	1	2	2	2	24	20	2	2	#NULL!
12215	175	91	4	2	1	3	1	2	2	2	2	#NULL!	#NULL!	#NULL!	#NULL!	#NULL!	#NULL!	#NULL!	#NULL!	#NULL!	#NULL!	#NULL!	#NULL!	#NULL!	2	#NULL!	#NULL!	#NULL!	#NULL!	#NULL!	#NULL!	#NULL!	#NULL!	#NULL!	#NULL!	#NULL!	#NULL!	#NULL!	#NULL!	#NULL!	#NULL!	#NULL!	#NULL!	#NULL!	#NULL!	#NULL!	#NULL!	2	#NULL!
12220	180	85	3	2	2	#NULL!	#NULL!	#NULL!	#NULL!	#NULL!	1	520	#NULL!	2	1	1	2	2	2	2	2	2	2	1	1	4	2	1	2	1	2	2	2	2	#NULL!	2	2	2	2	2	2	2	2	1	10	10	2	1	90
12221	163	64	2	1	1	6	2	1	2	2	2	#NULL!	#NULL!	#NULL!	#NULL!	#NULL!	#NULL!	#NULL!	#NULL!	#NULL!	#NULL!	#NULL!	#NULL!	#NULL!	1	2	2	1	1	1	2	2	1	2	#NULL!	1	2	2	2	2	2	2	2	2	12	15	2	2	#NULL!
12222	164	90	2	2	1	2	1	1	1	2	1	52	#NULL!	1	1	1	1	2	1	2	1	1	2	2	1	2	2	1	2	1	2	2	1	2	#NULL!	2	2	2	2	2	2	1	1	1	52	2	1	1	95
12229	170	72	4	2	1	3	1	1	1	2	2	#NULL!	#NULL!	#NULL!	#NULL!	#NULL!	#NULL!	#NULL!	#NULL!	#NULL!	#NULL!	#NULL!	#NULL!	#NULL!	2	#NULL!	#NULL!	#NULL!	#NULL!	#NULL!	#NULL!	#NULL!	#NULL!	#NULL!	#NULL!	#NULL!	#NULL!	#NULL!	#NULL!	#NULL!	#NULL!	#NULL!	#NULL!	#NULL!	#NULL!	#NULL!	#NULL!	2	#NULL!
12230	167	91	4	2	2	#NULL!	#NULL!	#NULL!	#NULL!	#NULL!	1	15	2	1	1	1	2	1	1	2	1	1	2	2	2	#NULL!	#NULL!	#NULL!	#NULL!	#NULL!	#NULL!	#NULL!	#NULL!	#NULL!	#NULL!	#NULL!	#NULL!	#NULL!	#NULL!	#NULL!	#NULL!	#NULL!	#NULL!	#NULL!	#NULL!	#NULL!	#NULL!	2	#NULL!
12239	168	90	4	2	2	#NULL!	#NULL!	#NULL!	#NULL!	#NULL!	1	153	#NULL!	1	1	1	2	1	1	2	2	2	1	3	2	#NULL!	#NULL!	#NULL!	#NULL!	#NULL!	#NULL!	#NULL!	#NULL!	#NULL!	#NULL!	#NULL!	#NULL!	#NULL!	#NULL!	#NULL!	#NULL!	#NULL!	#NULL!	#NULL!	#NULL!	#NULL!	#NULL!	2	#NULL!
12240	160	68	4	2	1	3	1	1	1	2	2	#NULL!	#NULL!	#NULL!	#NULL!	#NULL!	#NULL!	#NULL!	#NULL!	#NULL!	#NULL!	#NULL!	#NULL!	#NULL!	1	2	2	1	2	1	2	2	1	2	#NULL!	2	2	2	2	2	1	2	2	2	8	30	2	2	#NULL!
12241	165	65	4	2	2	#NULL!	#NULL!	#NULL!	#NULL!	#NULL!	2	#NULL!	#NULL!	#NULL!	#NULL!	#NULL!	#NULL!	#NULL!	#NULL!	#NULL!	#NULL!	#NULL!	#NULL!	#NULL!	2	#NULL!	#NULL!	#NULL!	#NULL!	#NULL!	#NULL!	#NULL!	#NULL!	#NULL!	#NULL!	#NULL!	#NULL!	#NULL!	#NULL!	#NULL!	#NULL!	#NULL!	#NULL!	#NULL!	#NULL!	#NULL!	#NULL!	2	#NULL!
12242	180	78	4	1	1	1	1	1	2	2	1	8	2	1	1	1	2	1	1	2	1	2	1	3	2	#NULL!	#NULL!	#NULL!	#NULL!	#NULL!	#NULL!	#NULL!	#NULL!	#NULL!	#NULL!	#NULL!	#NULL!	#NULL!	#NULL!	#NULL!	#NULL!	#NULL!	#NULL!	#NULL!	#NULL!	#NULL!	#NULL!	2	#NULL!
12243	180	81	4	2	1	6	2	2	2	2	1	156	2	1	1	1	2	2	1	2	1	2	2	1	2	#NULL!	#NULL!	#NULL!	#NULL!	#NULL!	#NULL!	#NULL!	#NULL!	#NULL!	#NULL!	#NULL!	#NULL!	#NULL!	#NULL!	#NULL!	#NULL!	#NULL!	#NULL!	#NULL!	#NULL!	#NULL!	#NULL!	2	#NULL!
12244	159	61	4	1	2	#NULL!	#NULL!	#NULL!	#NULL!	#NULL!	1	24	#NULL!	1	2	1	2	2	2	2	2	2	2	1	1	3	1	2	2	1	2	2	1	2	#NULL!	2	2	2	2	2	2	1	1	1	24	25	2	2	#NULL!
12245	163	70	4	2	1	4	1	1	1	2	1	8	#NULL!	1	2	1	2	2	2	2	1	2	2	1	1	4	2	1	2	1	2	2	1	2	#NULL!	2	2	2	2	2	2	2	2	1	200	20	1	1	90
12246	155	49	4	2	2	#NULL!	#NULL!	#NULL!	#NULL!	#NULL!	2	#NULL!	#NULL!	#NULL!	#NULL!	#NULL!	#NULL!	#NULL!	#NULL!	#NULL!	#NULL!	#NULL!	#NULL!	#NULL!	1	4	2	1	2	1	2	2	1	2	#NULL!	2	2	2	2	2	1	2	2	2	8	15	2	2	#NULL!
12263	167	75	4	2	2	#NULL!	#NULL!	#NULL!	#NULL!	#NULL!	2	#NULL!	#NULL!	#NULL!	#NULL!	#NULL!	#NULL!	#NULL!	#NULL!	#NULL!	#NULL!	#NULL!	#NULL!	#NULL!	2	#NULL!	#NULL!	#NULL!	#NULL!	#NULL!	#NULL!	#NULL!	#NULL!	#NULL!	#NULL!	#NULL!	#NULL!	#NULL!	#NULL!	#NULL!	#NULL!	#NULL!	#NULL!	#NULL!	#NULL!	#NULL!	#NULL!	2	#NULL!
12264	165	86	4	2	1	3	1	1	1	2	1	150	#NULL!	1	1	1	2	2	2	2	1	2	2	1	2	#NULL!	#NULL!	#NULL!	#NULL!	#NULL!	#NULL!	#NULL!	#NULL!	#NULL!	#NULL!	#NULL!	#NULL!	#NULL!	#NULL!	#NULL!	#NULL!	#NULL!	#NULL!	#NULL!	#NULL!	#NULL!	#NULL!	2	#NULL!
12265	171	76	4	2	1	5	2	1	1	2	2	#NULL!	#NULL!	#NULL!	#NULL!	#NULL!	#NULL!	#NULL!	#NULL!	#NULL!	#NULL!	#NULL!	#NULL!	#NULL!	1	3	2	1	2	2	1	1	1	2	#NULL!	2	2	2	2	2	2	2	2	1	52	30	1	1	78
12266	172	69	4	2	2	#NULL!	#NULL!	#NULL!	#NULL!	#NULL!	2	#NULL!	#NULL!	#NULL!	#NULL!	#NULL!	#NULL!	#NULL!	#NULL!	#NULL!	#NULL!	#NULL!	#NULL!	#NULL!	2	#NULL!	#NULL!	#NULL!	#NULL!	#NULL!	#NULL!	#NULL!	#NULL!	#NULL!	#NULL!	#NULL!	#NULL!	#NULL!	#NULL!	#NULL!	#NULL!	#NULL!	#NULL!	#NULL!	#NULL!	#NULL!	#NULL!	2	#NULL!
12267	180	112	4	2	1	4	2	1	2	1	1	52	#NULL!	2	2	2	1	2	1	2	2	2	2	1	1	4	1	2	2	1	2	2	1	1	#NULL!	2	2	2	2	2	2	1	1	1	300	15	2	1	116
12268	190	85	4	1	1	3	1	1	1	2	1	16	#NULL!	1	2	1	2	2	1	2	2	2	2	1	1	3	1	2	1	1	2	2	1	1	#NULL!	2	2	2	1	1	1	2	2	2	16	4	2	1	97
12275	140	46	4	1	1	2	1	1	1	2	2	#NULL!	#NULL!	#NULL!	#NULL!	#NULL!	#NULL!	#NULL!	#NULL!	#NULL!	#NULL!	#NULL!	#NULL!	#NULL!	1	2	1	2	2	1	2	1	1	1	#NULL!	2	2	2	2	1	2	2	1	2	2	10	1	1	49
12276	165	80	4	2	1	4	1	1	2	2	2	#NULL!	#NULL!	#NULL!	#NULL!	#NULL!	#NULL!	#NULL!	#NULL!	#NULL!	#NULL!	#NULL!	#NULL!	#NULL!	2	#NULL!	#NULL!	#NULL!	#NULL!	#NULL!	#NULL!	#NULL!	#NULL!	#NULL!	#NULL!	#NULL!	#NULL!	#NULL!	#NULL!	#NULL!	#NULL!	#NULL!	#NULL!	#NULL!	#NULL!	#NULL!	#NULL!	2	#NULL!
12277	174	64	4	1	1	3	1	1	1	2	1	80	#NULL!	2	1	1	2	2	1	2	1	2	2	1	2	#NULL!	#NULL!	#NULL!	#NULL!	#NULL!	#NULL!	#NULL!	#NULL!	#NULL!	#NULL!	#NULL!	#NULL!	#NULL!	#NULL!	#NULL!	#NULL!	#NULL!	#NULL!	#NULL!	#NULL!	#NULL!	#NULL!	2	#NULL!
12278	150	80	4	2	2	#NULL!	#NULL!	#NULL!	#NULL!	#NULL!	1	6	#NULL!	1	2	1	2	2	1	2	1	2	2	1	2	#NULL!	#NULL!	#NULL!	#NULL!	#NULL!	#NULL!	#NULL!	#NULL!	#NULL!	#NULL!	#NULL!	#NULL!	#NULL!	#NULL!	#NULL!	#NULL!	#NULL!	#NULL!	#NULL!	#NULL!	#NULL!	#NULL!	2	#NULL!
12283	186	110	1	2	2	#NULL!	#NULL!	#NULL!	#NULL!	#NULL!	2	#NULL!	#NULL!	#NULL!	#NULL!	#NULL!	#NULL!	#NULL!	#NULL!	#NULL!	#NULL!	#NULL!	#NULL!	#NULL!	2	#NULL!	#NULL!	#NULL!	#NULL!	#NULL!	#NULL!	#NULL!	#NULL!	#NULL!	#NULL!	#NULL!	#NULL!	#NULL!	#NULL!	#NULL!	#NULL!	#NULL!	#NULL!	#NULL!	#NULL!	#NULL!	#NULL!	2	#NULL!
12284	178	84	3	1	2	#NULL!	#NULL!	#NULL!	#NULL!	#NULL!	1	104	#NULL!	1	1	1	2	1	1	2	1	2	2	2	2	#NULL!	#NULL!	#NULL!	#NULL!	#NULL!	#NULL!	#NULL!	#NULL!	#NULL!	#NULL!	#NULL!	#NULL!	#NULL!	#NULL!	#NULL!	#NULL!	#NULL!	#NULL!	#NULL!	#NULL!	#NULL!	#NULL!	2	#NULL!
12285	178	85	4	2	1	2	1	1	1	2	2	#NULL!	#NULL!	#NULL!	#NULL!	#NULL!	#NULL!	#NULL!	#NULL!	#NULL!	#NULL!	#NULL!	#NULL!	#NULL!	2	#NULL!	#NULL!	#NULL!	#NULL!	#NULL!	#NULL!	#NULL!	#NULL!	#NULL!	#NULL!	#NULL!	#NULL!	#NULL!	#NULL!	#NULL!	#NULL!	#NULL!	#NULL!	#NULL!	#NULL!	#NULL!	#NULL!	2	#NULL!
12286	150	75	4	2	2	#NULL!	#NULL!	#NULL!	#NULL!	#NULL!	2	#NULL!	#NULL!	#NULL!	#NULL!	#NULL!	#NULL!	#NULL!	#NULL!	#NULL!	#NULL!	#NULL!	#NULL!	#NULL!	2	#NULL!	#NULL!	#NULL!	#NULL!	#NULL!	#NULL!	#NULL!	#NULL!	#NULL!	#NULL!	#NULL!	#NULL!	#NULL!	#NULL!	#NULL!	#NULL!	#NULL!	#NULL!	#NULL!	#NULL!	#NULL!	#NULL!	2	#NULL!
12287	153	42	4	1	1	1	1	1	1	2	2	#NULL!	#NULL!	#NULL!	#NULL!	#NULL!	#NULL!	#NULL!	#NULL!	#NULL!	#NULL!	#NULL!	#NULL!	#NULL!	1	2	1	2	2	1	2	1	1	2	#NULL!	2	2	2	2	2	2	1	1	1	12	10	1	1	65
12304	176	72	1	2	1	3	2	2	2	2	1	80	#NULL!	1	2	1	2	2	1	2	2	2	2	1	2	#NULL!	#NULL!	#NULL!	#NULL!	#NULL!	#NULL!	#NULL!	#NULL!	#NULL!	#NULL!	#NULL!	#NULL!	#NULL!	#NULL!	#NULL!	#NULL!	#NULL!	#NULL!	#NULL!	#NULL!	#NULL!	#NULL!	2	#NULL!
12305	167	71	4	1	2	#NULL!	#NULL!	#NULL!	#NULL!	#NULL!	2	#NULL!	#NULL!	#NULL!	#NULL!	#NULL!	#NULL!	#NULL!	#NULL!	#NULL!	#NULL!	#NULL!	#NULL!	#NULL!	2	#NULL!	#NULL!	#NULL!	#NULL!	#NULL!	#NULL!	#NULL!	#NULL!	#NULL!	#NULL!	#NULL!	#NULL!	#NULL!	#NULL!	#NULL!	#NULL!	#NULL!	#NULL!	#NULL!	#NULL!	#NULL!	#NULL!	2	#NULL!
12309	154	50	3	2	2	#NULL!	#NULL!	#NULL!	#NULL!	#NULL!	1	24	#NULL!	1	1	1	2	2	1	2	1	2	2	1	1	3	2	1	2	1	2	2	1	2	#NULL!	2	1	2	2	2	2	2	2	2	52	3	2	1	63
12310	168	72	4	1	1	3	1	2	1	1	2	#NULL!	#NULL!	#NULL!	#NULL!	#NULL!	#NULL!	#NULL!	#NULL!	#NULL!	#NULL!	#NULL!	#NULL!	#NULL!	2	#NULL!	#NULL!	#NULL!	#NULL!	#NULL!	#NULL!	#NULL!	#NULL!	#NULL!	#NULL!	#NULL!	#NULL!	#NULL!	#NULL!	#NULL!	#NULL!	#NULL!	#NULL!	#NULL!	#NULL!	#NULL!	#NULL!	1	76
12311	178	90	4	1	2	#NULL!	#NULL!	#NULL!	#NULL!	#NULL!	1	52	#NULL!	2	1	1	2	2	1	2	2	2	2	1	2	#NULL!	#NULL!	#NULL!	#NULL!	#NULL!	#NULL!	#NULL!	#NULL!	#NULL!	#NULL!	#NULL!	#NULL!	#NULL!	#NULL!	#NULL!	#NULL!	#NULL!	#NULL!	#NULL!	#NULL!	#NULL!	#NULL!	2	#NULL!
12312	152	62	3	1	1	1	1	1	1	2	1	500	#NULL!	1	1	1	2	2	2	2	1	2	2	1	2	#NULL!	#NULL!	#NULL!	#NULL!	#NULL!	#NULL!	#NULL!	#NULL!	#NULL!	#NULL!	#NULL!	#NULL!	#NULL!	#NULL!	#NULL!	#NULL!	#NULL!	#NULL!	#NULL!	#NULL!	#NULL!	#NULL!	2	#NULL!
12313	150	68	4	1	1	4	1	1	2	2	2	#NULL!	#NULL!	#NULL!	#NULL!	#NULL!	#NULL!	#NULL!	#NULL!	#NULL!	#NULL!	#NULL!	#NULL!	#NULL!	2	#NULL!	#NULL!	#NULL!	#NULL!	#NULL!	#NULL!	#NULL!	#NULL!	#NULL!	#NULL!	#NULL!	#NULL!	#NULL!	#NULL!	#NULL!	#NULL!	#NULL!	#NULL!	#NULL!	#NULL!	#NULL!	#NULL!	2	#NULL!
12314	173	95	3	2	1	3	1	2	2	2	2	#NULL!	#NULL!	#NULL!	#NULL!	#NULL!	#NULL!	#NULL!	#NULL!	#NULL!	#NULL!	#NULL!	#NULL!	#NULL!	2	#NULL!	#NULL!	#NULL!	#NULL!	#NULL!	#NULL!	#NULL!	#NULL!	#NULL!	#NULL!	#NULL!	#NULL!	#NULL!	#NULL!	#NULL!	#NULL!	#NULL!	#NULL!	#NULL!	#NULL!	#NULL!	#NULL!	2	#NULL!
12315	160	64	4	2	1	4	1	1	1	2	2	#NULL!	#NULL!	#NULL!	#NULL!	#NULL!	#NULL!	#NULL!	#NULL!	#NULL!	#NULL!	#NULL!	#NULL!	#NULL!	1	4	2	1	2	2	1	2	2	2	#NULL!	2	2	2	2	2	1	2	2	2	1	7	2	2	#NULL!
12316	162	59	1	2	1	7	2	1	2	2	2	#NULL!	#NULL!	#NULL!	#NULL!	#NULL!	#NULL!	#NULL!	#NULL!	#NULL!	#NULL!	#NULL!	#NULL!	#NULL!	1	4	1	2	1	2	1	2	1	1	#NULL!	2	2	2	2	2	2	1	1	1	156	30	2	1	64
12317	165	65	1	2	1	6	2	1	2	1	2	#NULL!	#NULL!	#NULL!	#NULL!	#NULL!	#NULL!	#NULL!	#NULL!	#NULL!	#NULL!	#NULL!	#NULL!	#NULL!	1	2	2	1	1	2	1	1	1	2	#NULL!	2	2	2	1	2	2	2	2	2	2	14	1	2	#NULL!
12318	158	72	4	2	2	#NULL!	#NULL!	#NULL!	#NULL!	#NULL!	1	10	#NULL!	1	2	2	1	2	2	1	2	1	2	1	1	3	2	1	2	1	2	1	1	2	#NULL!	2	2	2	2	2	2	2	1	2	24	22	2	1	76
12319	151	52	4	1	2	#NULL!	#NULL!	#NULL!	#NULL!	#NULL!	2	#NULL!	#NULL!	#NULL!	#NULL!	#NULL!	#NULL!	#NULL!	#NULL!	#NULL!	#NULL!	#NULL!	#NULL!	#NULL!	2	#NULL!	#NULL!	#NULL!	#NULL!	#NULL!	#NULL!	#NULL!	#NULL!	#NULL!	#NULL!	#NULL!	#NULL!	#NULL!	#NULL!	#NULL!	#NULL!	#NULL!	#NULL!	#NULL!	#NULL!	#NULL!	#NULL!	2	#NULL!
12320	168	75	4	2	1	7	2	2	2	1	1	1	#NULL!	1	1	1	2	2	1	2	2	2	2	2	2	#NULL!	#NULL!	#NULL!	#NULL!	#NULL!	#NULL!	#NULL!	#NULL!	#NULL!	#NULL!	#NULL!	#NULL!	#NULL!	#NULL!	#NULL!	#NULL!	#NULL!	#NULL!	#NULL!	#NULL!	#NULL!	#NULL!	1	81
12321	159	78	3	2	1	7	2	1	2	1	1	20	#NULL!	1	2	2	1	2	2	1	1	1	2	2	1	2	2	1	1	2	1	2	1	2	#NULL!	2	2	2	2	2	2	2	1	2	99	30	1	2	#NULL!
12322	163	62	4	2	1	6	2	2	2	2	2	#NULL!	#NULL!	#NULL!	#NULL!	#NULL!	#NULL!	#NULL!	#NULL!	#NULL!	#NULL!	#NULL!	#NULL!	#NULL!	2	#NULL!	#NULL!	#NULL!	#NULL!	#NULL!	#NULL!	#NULL!	#NULL!	#NULL!	#NULL!	#NULL!	#NULL!	#NULL!	#NULL!	#NULL!	#NULL!	#NULL!	#NULL!	#NULL!	#NULL!	#NULL!	#NULL!	2	#NULL!
12323	154	68	4	2	1	4	1	1	1	2	1	20	#NULL!	1	2	1	2	2	1	2	2	2	2	1	1	3	1	2	1	2	1	2	2	1	#NULL!	2	2	2	2	2	2	1	1	1	24	30	2	1	73
12324	163	69	3	2	1	5	1	1	2	2	1	3	#NULL!	2	1	1	2	2	2	2	1	2	2	2	1	3	1	2	2	2	1	2	1	2	#NULL!	2	2	2	2	2	2	1	1	1	24	30	2	2	#NULL!
12347	170	78	4	2	1	1	1	1	1	2	2	#NULL!	#NULL!	#NULL!	#NULL!	#NULL!	#NULL!	#NULL!	#NULL!	#NULL!	#NULL!	#NULL!	#NULL!	#NULL!	1	4	1	2	2	1	2	2	1	1	#NULL!	2	2	2	1	1	1	1	1	1	24	3	2	2	#NULL!
12348	153	46	1	2	1	5	2	1	2	2	2	#NULL!	#NULL!	#NULL!	#NULL!	#NULL!	#NULL!	#NULL!	#NULL!	#NULL!	#NULL!	#NULL!	#NULL!	#NULL!	1	2	2	1	1	1	2	1	1	1	#NULL!	2	2	2	2	2	2	2	2	1	52	8	2	1	51
12349	166	84	3	2	1	7	2	1	2	1	1	52	#NULL!	2	1	2	1	2	2	1	1	2	2	1	1	2	2	1	1	2	1	1	1	1	#NULL!	1	1	2	2	2	2	2	2	2	52	30	1	1	89
12350	163	95	3	2	2	#NULL!	#NULL!	#NULL!	#NULL!	#NULL!	1	40	#NULL!	1	1	1	2	1	1	2	2	2	2	3	2	#NULL!	#NULL!	#NULL!	#NULL!	#NULL!	#NULL!	#NULL!	#NULL!	#NULL!	#NULL!	#NULL!	#NULL!	#NULL!	#NULL!	#NULL!	#NULL!	#NULL!	#NULL!	#NULL!	#NULL!	#NULL!	#NULL!	2	#NULL!
12351	172	107	4	1	2	#NULL!	#NULL!	#NULL!	#NULL!	#NULL!	1	52	#NULL!	1	1	1	2	2	1	2	2	2	9	2	2	#NULL!	#NULL!	#NULL!	#NULL!	#NULL!	#NULL!	#NULL!	#NULL!	#NULL!	#NULL!	#NULL!	#NULL!	#NULL!	#NULL!	#NULL!	#NULL!	#NULL!	#NULL!	#NULL!	#NULL!	#NULL!	#NULL!	2	#NULL!
12352	167	85	4	2	1	6	2	1	2	2	2	#NULL!	#NULL!	#NULL!	#NULL!	#NULL!	#NULL!	#NULL!	#NULL!	#NULL!	#NULL!	#NULL!	#NULL!	#NULL!	2	#NULL!	#NULL!	#NULL!	#NULL!	#NULL!	#NULL!	#NULL!	#NULL!	#NULL!	#NULL!	#NULL!	#NULL!	#NULL!	#NULL!	#NULL!	#NULL!	#NULL!	#NULL!	#NULL!	#NULL!	#NULL!	#NULL!	2	#NULL!
12353	158	87	4	2	1	5	2	1	2	2	2	#NULL!	#NULL!	#NULL!	#NULL!	#NULL!	#NULL!	#NULL!	#NULL!	#NULL!	#NULL!	#NULL!	#NULL!	#NULL!	1	2	2	1	2	1	2	1	1	1	#NULL!	2	1	2	2	2	2	2	2	2	8	16	2	2	#NULL!
12354	152	52	4	1	2	#NULL!	#NULL!	#NULL!	#NULL!	#NULL!	1	12	1	2	2	2	1	2	2	1	2	2	2	1	2	#NULL!	#NULL!	#NULL!	#NULL!	#NULL!	#NULL!	#NULL!	#NULL!	#NULL!	#NULL!	#NULL!	#NULL!	#NULL!	#NULL!	#NULL!	#NULL!	#NULL!	#NULL!	#NULL!	#NULL!	#NULL!	#NULL!	2	#NULL!
12355	155	55	4	1	1	1	1	1	1	2	1	52	#NULL!	2	2	1	2	2	1	2	1	2	2	1	2	#NULL!	#NULL!	#NULL!	#NULL!	#NULL!	#NULL!	#NULL!	#NULL!	#NULL!	#NULL!	#NULL!	#NULL!	#NULL!	#NULL!	#NULL!	#NULL!	#NULL!	#NULL!	#NULL!	#NULL!	#NULL!	#NULL!	1	60
12356	168	70	2	1	1	4	1	1	1	2	1	4	#NULL!	1	2	1	2	2	2	2	1	2	2	1	1	2	2	1	2	1	2	1	1	1	#NULL!	2	2	2	2	2	2	2	1	2	24	2	2	1	83
12363	150	77	4	1	2	#NULL!	#NULL!	#NULL!	#NULL!	#NULL!	2	#NULL!	#NULL!	#NULL!	#NULL!	#NULL!	#NULL!	#NULL!	#NULL!	#NULL!	#NULL!	#NULL!	#NULL!	#NULL!	1	4	2	1	2	1	2	2	1	2	#NULL!	2	1	2	2	2	2	2	2	2	24	10	2	2	#NULL!
12373	154	62	4	1	2	#NULL!	#NULL!	#NULL!	#NULL!	#NULL!	1	16	#NULL!	1	1	1	2	1	1	2	1	2	1	2	1	3	2	1	2	2	1	2	1	1	#NULL!	2	2	2	2	2	2	2	1	2	52	30	2	1	65
12374	162	66	4	1	2	#NULL!	#NULL!	#NULL!	#NULL!	#NULL!	1	2	#NULL!	1	1	1	2	2	1	2	2	2	2	1	2	#NULL!	#NULL!	#NULL!	#NULL!	#NULL!	#NULL!	#NULL!	#NULL!	#NULL!	#NULL!	#NULL!	#NULL!	#NULL!	#NULL!	#NULL!	#NULL!	#NULL!	#NULL!	#NULL!	#NULL!	#NULL!	#NULL!	2	#NULL!
12375	170	83	4	2	1	4	2	2	2	2	2	#NULL!	#NULL!	#NULL!	#NULL!	#NULL!	#NULL!	#NULL!	#NULL!	#NULL!	#NULL!	#NULL!	#NULL!	#NULL!	2	#NULL!	#NULL!	#NULL!	#NULL!	#NULL!	#NULL!	#NULL!	#NULL!	#NULL!	#NULL!	#NULL!	#NULL!	#NULL!	#NULL!	#NULL!	#NULL!	#NULL!	#NULL!	#NULL!	#NULL!	#NULL!	#NULL!	2	#NULL!
12376	160	80	4	1	1	4	2	1	2	2	2	#NULL!	#NULL!	#NULL!	#NULL!	#NULL!	#NULL!	#NULL!	#NULL!	#NULL!	#NULL!	#NULL!	#NULL!	#NULL!	2	#NULL!	#NULL!	#NULL!	#NULL!	#NULL!	#NULL!	#NULL!	#NULL!	#NULL!	#NULL!	#NULL!	#NULL!	#NULL!	#NULL!	#NULL!	#NULL!	#NULL!	#NULL!	#NULL!	#NULL!	#NULL!	#NULL!	2	#NULL!
12377	161	67	4	1	2	#NULL!	#NULL!	#NULL!	#NULL!	#NULL!	1	12	#NULL!	1	1	1	2	2	1	2	1	2	2	2	2	#NULL!	#NULL!	#NULL!	#NULL!	#NULL!	#NULL!	#NULL!	#NULL!	#NULL!	#NULL!	#NULL!	#NULL!	#NULL!	#NULL!	#NULL!	#NULL!	#NULL!	#NULL!	#NULL!	#NULL!	#NULL!	#NULL!	2	#NULL!
12378	162	88	1	2	1	3	1	1	2	2	1	500	#NULL!	1	2	1	2	2	1	2	1	2	1	2	1	4	1	2	1	2	1	1	1	1	#NULL!	2	2	2	2	2	2	1	1	1	99	30	1	2	#NULL!
12379	177	75	2	1	1	5	1	2	2	2	1	18	1	1	1	1	2	1	1	2	1	1	2	2	2	#NULL!	#NULL!	#NULL!	#NULL!	#NULL!	#NULL!	#NULL!	#NULL!	#NULL!	#NULL!	#NULL!	#NULL!	#NULL!	#NULL!	#NULL!	#NULL!	#NULL!	#NULL!	#NULL!	#NULL!	#NULL!	#NULL!	2	#NULL!
12380	165	78	4	2	1	7	2	2	2	2	2	#NULL!	#NULL!	#NULL!	#NULL!	#NULL!	#NULL!	#NULL!	#NULL!	#NULL!	#NULL!	#NULL!	#NULL!	#NULL!	2	#NULL!	#NULL!	#NULL!	#NULL!	#NULL!	#NULL!	#NULL!	#NULL!	#NULL!	#NULL!	#NULL!	#NULL!	#NULL!	#NULL!	#NULL!	#NULL!	#NULL!	#NULL!	#NULL!	#NULL!	#NULL!	#NULL!	2	#NULL!
12381	169	69	4	2	1	2	1	2	1	2	1	70	#NULL!	1	2	1	2	2	1	2	2	2	2	1	1	3	2	1	2	2	1	1	2	2	#NULL!	2	1	2	2	2	2	2	2	2	8	30	2	2	#NULL!
12390	160	62	4	2	2	#NULL!	#NULL!	#NULL!	#NULL!	#NULL!	2	#NULL!	#NULL!	#NULL!	#NULL!	#NULL!	#NULL!	#NULL!	#NULL!	#NULL!	#NULL!	#NULL!	#NULL!	#NULL!	1	3	1	2	2	1	2	2	2	1	#NULL!	2	1	2	2	1	2	2	2	2	12	10	2	2	#NULL!
12391	170	82	4	2	1	5	1	1	1	2	2	#NULL!	#NULL!	#NULL!	#NULL!	#NULL!	#NULL!	#NULL!	#NULL!	#NULL!	#NULL!	#NULL!	#NULL!	#NULL!	2	#NULL!	#NULL!	#NULL!	#NULL!	#NULL!	#NULL!	#NULL!	#NULL!	#NULL!	#NULL!	#NULL!	#NULL!	#NULL!	#NULL!	#NULL!	#NULL!	#NULL!	#NULL!	#NULL!	#NULL!	#NULL!	#NULL!	1	88
12392	159	83	3	2	2	#NULL!	#NULL!	#NULL!	#NULL!	#NULL!	2	#NULL!	#NULL!	#NULL!	#NULL!	#NULL!	#NULL!	#NULL!	#NULL!	#NULL!	#NULL!	#NULL!	#NULL!	#NULL!	2	#NULL!	#NULL!	#NULL!	#NULL!	#NULL!	#NULL!	#NULL!	#NULL!	#NULL!	#NULL!	#NULL!	#NULL!	#NULL!	#NULL!	#NULL!	#NULL!	#NULL!	#NULL!	#NULL!	#NULL!	#NULL!	#NULL!	2	#NULL!
12393	149	65	4	2	1	1	1	1	1	2	2	#NULL!	#NULL!	#NULL!	#NULL!	#NULL!	#NULL!	#NULL!	#NULL!	#NULL!	#NULL!	#NULL!	#NULL!	#NULL!	1	3	2	1	2	1	2	2	1	1	#NULL!	2	2	2	2	2	2	2	1	2	16	4	1	2	#NULL!
12394	151	55	3	1	1	5	2	1	2	2	1	12	#NULL!	1	2	1	2	2	2	2	1	2	2	1	1	2	1	2	1	2	1	2	1	1	#NULL!	2	2	2	1	1	1	1	1	1	12	30	1	1	57
12395	158	64	3	2	2	#NULL!	#NULL!	#NULL!	#NULL!	#NULL!	2	#NULL!	#NULL!	#NULL!	#NULL!	#NULL!	#NULL!	#NULL!	#NULL!	#NULL!	#NULL!	#NULL!	#NULL!	#NULL!	1	3	2	1	2	2	1	1	1	2	#NULL!	2	2	2	2	2	2	2	2	1	22	30	1	2	#NULL!
12396	175	80	4	2	1	3	1	2	1	2	2	#NULL!	#NULL!	#NULL!	#NULL!	#NULL!	#NULL!	#NULL!	#NULL!	#NULL!	#NULL!	#NULL!	#NULL!	#NULL!	1	3	2	1	2	1	2	2	2	1	#NULL!	2	2	2	2	2	2	2	1	2	52	10	2	1	85
12411	165	56	4	2	1	6	2	1	2	2	2	#NULL!	#NULL!	#NULL!	#NULL!	#NULL!	#NULL!	#NULL!	#NULL!	#NULL!	#NULL!	#NULL!	#NULL!	#NULL!	2	#NULL!	#NULL!	#NULL!	#NULL!	#NULL!	#NULL!	#NULL!	#NULL!	#NULL!	#NULL!	#NULL!	#NULL!	#NULL!	#NULL!	#NULL!	#NULL!	#NULL!	#NULL!	#NULL!	#NULL!	#NULL!	#NULL!	2	#NULL!
12412	175	97	1	2	1	5	2	2	2	2	1	16	3	1	1	2	2	2	1	2	2	2	1	2	1	2	1	2	1	1	2	2	2	2	#NULL!	2	2	2	1	2	2	1	1	1	12	16	2	2	#NULL!
12413	170	84	4	2	2	#NULL!	#NULL!	#NULL!	#NULL!	#NULL!	2	#NULL!	#NULL!	#NULL!	#NULL!	#NULL!	#NULL!	#NULL!	#NULL!	#NULL!	#NULL!	#NULL!	#NULL!	#NULL!	1	4	1	2	2	1	2	2	2	2	#NULL!	2	2	2	1	1	1	1	1	1	6	4	2	2	#NULL!
12414	162	51	3	2	2	#NULL!	#NULL!	#NULL!	#NULL!	#NULL!	1	52	#NULL!	2	1	1	2	2	1	2	2	2	2	2	1	2	2	1	2	1	2	2	2	2	#NULL!	2	1	2	2	2	2	2	2	2	12	15	2	1	61
12415	165	70	4	2	1	3	1	1	2	2	2	#NULL!	#NULL!	#NULL!	#NULL!	#NULL!	#NULL!	#NULL!	#NULL!	#NULL!	#NULL!	#NULL!	#NULL!	#NULL!	1	2	2	1	1	1	2	1	1	1	#NULL!	2	2	2	2	2	2	1	2	2	14	12	2	2	#NULL!
12416	172	81	4	2	2	#NULL!	#NULL!	#NULL!	#NULL!	#NULL!	1	3	#NULL!	1	2	1	1	2	1	2	1	2	2	2	2	#NULL!	#NULL!	#NULL!	#NULL!	#NULL!	#NULL!	#NULL!	#NULL!	#NULL!	#NULL!	#NULL!	#NULL!	#NULL!	#NULL!	#NULL!	#NULL!	#NULL!	#NULL!	#NULL!	#NULL!	#NULL!	#NULL!	2	#NULL!
12417	152	67	4	2	1	6	2	1	2	2	2	#NULL!	#NULL!	#NULL!	#NULL!	#NULL!	#NULL!	#NULL!	#NULL!	#NULL!	#NULL!	#NULL!	#NULL!	#NULL!	1	4	1	2	1	1	2	2	1	1	#NULL!	1	1	1	1	2	1	1	1	1	4	16	1	1	72
12432	155	78	4	2	1	3	1	1	1	2	2	#NULL!	#NULL!	#NULL!	#NULL!	#NULL!	#NULL!	#NULL!	#NULL!	#NULL!	#NULL!	#NULL!	#NULL!	#NULL!	2	#NULL!	#NULL!	#NULL!	#NULL!	#NULL!	#NULL!	#NULL!	#NULL!	#NULL!	#NULL!	#NULL!	#NULL!	#NULL!	#NULL!	#NULL!	#NULL!	#NULL!	#NULL!	#NULL!	#NULL!	#NULL!	#NULL!	2	#NULL!
12433	169	76	4	2	2	#NULL!	#NULL!	#NULL!	#NULL!	#NULL!	1	2	#NULL!	2	1	2	2	1	1	2	2	2	2	3	1	3	1	2	1	1	2	2	1	2	#NULL!	2	2	2	2	2	2	1	1	1	4	30	2	1	81
12434	158	62	4	2	2	#NULL!	#NULL!	#NULL!	#NULL!	#NULL!	2	#NULL!	#NULL!	#NULL!	#NULL!	#NULL!	#NULL!	#NULL!	#NULL!	#NULL!	#NULL!	#NULL!	#NULL!	#NULL!	2	#NULL!	#NULL!	#NULL!	#NULL!	#NULL!	#NULL!	#NULL!	#NULL!	#NULL!	#NULL!	#NULL!	#NULL!	#NULL!	#NULL!	#NULL!	#NULL!	#NULL!	#NULL!	#NULL!	#NULL!	#NULL!	#NULL!	2	#NULL!
12435	167	60	4	1	1	7	2	1	2	2	2	#NULL!	#NULL!	#NULL!	#NULL!	#NULL!	#NULL!	#NULL!	#NULL!	#NULL!	#NULL!	#NULL!	#NULL!	#NULL!	2	#NULL!	#NULL!	#NULL!	#NULL!	#NULL!	#NULL!	#NULL!	#NULL!	#NULL!	#NULL!	#NULL!	#NULL!	#NULL!	#NULL!	#NULL!	#NULL!	#NULL!	#NULL!	#NULL!	#NULL!	#NULL!	#NULL!	1	72
12436	155	61	4	1	1	6	2	1	2	1	2	#NULL!	#NULL!	#NULL!	#NULL!	#NULL!	#NULL!	#NULL!	#NULL!	#NULL!	#NULL!	#NULL!	#NULL!	#NULL!	1	4	2	1	2	2	1	2	1	1	#NULL!	2	2	1	2	2	2	2	2	2	8	30	2	2	#NULL!
12441	172	88	4	2	2	#NULL!	#NULL!	#NULL!	#NULL!	#NULL!	1	52	#NULL!	1	1	1	2	2	1	2	2	1	1	2	1	3	2	1	2	2	1	2	2	1	#NULL!	2	2	2	2	2	2	1	2	2	8	30	2	2	#NULL!
12442	166	71	4	2	2	#NULL!	#NULL!	#NULL!	#NULL!	#NULL!	2	#NULL!	#NULL!	#NULL!	#NULL!	#NULL!	#NULL!	#NULL!	#NULL!	#NULL!	#NULL!	#NULL!	#NULL!	#NULL!	2	#NULL!	#NULL!	#NULL!	#NULL!	#NULL!	#NULL!	#NULL!	#NULL!	#NULL!	#NULL!	#NULL!	#NULL!	#NULL!	#NULL!	#NULL!	#NULL!	#NULL!	#NULL!	#NULL!	#NULL!	#NULL!	#NULL!	2	#NULL!
12443	149	52	4	2	2	#NULL!	#NULL!	#NULL!	#NULL!	#NULL!	1	52	#NULL!	1	1	2	1	2	1	2	2	2	2	2	1	1	2	1	2	1	2	1	1	2	#NULL!	2	2	2	2	2	2	1	2	2	52	15	2	1	58
12444	163	90	4	1	2	#NULL!	#NULL!	#NULL!	#NULL!	#NULL!	2	#NULL!	#NULL!	#NULL!	#NULL!	#NULL!	#NULL!	#NULL!	#NULL!	#NULL!	#NULL!	#NULL!	#NULL!	#NULL!	1	3	2	1	2	1	2	2	2	2	#NULL!	2	2	2	2	2	2	2	1	2	16	15	2	2	#NULL!
12445	152	58	4	1	2	#NULL!	#NULL!	#NULL!	#NULL!	#NULL!	1	24	#NULL!	1	2	1	2	1	1	2	2	2	2	3	2	#NULL!	#NULL!	#NULL!	#NULL!	#NULL!	#NULL!	#NULL!	#NULL!	#NULL!	#NULL!	#NULL!	#NULL!	#NULL!	#NULL!	#NULL!	#NULL!	#NULL!	#NULL!	#NULL!	#NULL!	#NULL!	#NULL!	2	#NULL!
12446	153	49	2	2	1	4	2	1	1	2	1	8	#NULL!	1	1	1	2	2	1	2	1	2	2	3	1	1	2	1	1	1	2	2	1	2	#NULL!	2	2	2	2	2	2	1	2	2	24	10	1	2	#NULL!
12447	176	99	4	2	2	#NULL!	#NULL!	#NULL!	#NULL!	#NULL!	1	52	#NULL!	1	2	1	2	2	2	2	1	2	2	1	2	#NULL!	#NULL!	#NULL!	#NULL!	#NULL!	#NULL!	#NULL!	#NULL!	#NULL!	#NULL!	#NULL!	#NULL!	#NULL!	#NULL!	#NULL!	#NULL!	#NULL!	#NULL!	#NULL!	#NULL!	#NULL!	#NULL!	2	#NULL!
12448	170	65	4	1	1	4	2	1	1	2	2	#NULL!	#NULL!	#NULL!	#NULL!	#NULL!	#NULL!	#NULL!	#NULL!	#NULL!	#NULL!	#NULL!	#NULL!	#NULL!	1	4	2	1	2	1	2	2	2	2	#NULL!	2	2	2	2	2	2	2	2	1	20	3	1	2	#NULL!
12449	166	64	4	1	1	6	2	2	2	1	2	#NULL!	#NULL!	#NULL!	#NULL!	#NULL!	#NULL!	#NULL!	#NULL!	#NULL!	#NULL!	#NULL!	#NULL!	#NULL!	1	3	2	1	1	1	2	1	1	1	#NULL!	2	2	2	2	1	1	2	2	2	52	12	2	1	74
12450	155	52	4	1	1	4	2	1	2	2	2	#NULL!	#NULL!	#NULL!	#NULL!	#NULL!	#NULL!	#NULL!	#NULL!	#NULL!	#NULL!	#NULL!	#NULL!	#NULL!	1	4	1	2	2	1	2	2	1	2	#NULL!	2	2	2	2	2	2	1	1	1	24	10	2	1	62
12451	150	50	4	2	1	4	1	1	1	2	2	#NULL!	#NULL!	#NULL!	#NULL!	#NULL!	#NULL!	#NULL!	#NULL!	#NULL!	#NULL!	#NULL!	#NULL!	#NULL!	1	3	2	1	2	1	2	2	2	2	#NULL!	2	2	2	2	2	1	2	2	2	52	15	2	1	54
12452	168	85	4	2	1	7	2	1	2	2	2	#NULL!	#NULL!	#NULL!	#NULL!	#NULL!	#NULL!	#NULL!	#NULL!	#NULL!	#NULL!	#NULL!	#NULL!	#NULL!	2	#NULL!	#NULL!	#NULL!	#NULL!	#NULL!	#NULL!	#NULL!	#NULL!	#NULL!	#NULL!	#NULL!	#NULL!	#NULL!	#NULL!	#NULL!	#NULL!	#NULL!	#NULL!	#NULL!	#NULL!	#NULL!	#NULL!	1	95
12472	170	85	3	1	2	#NULL!	#NULL!	#NULL!	#NULL!	#NULL!	2	#NULL!	#NULL!	#NULL!	#NULL!	#NULL!	#NULL!	#NULL!	#NULL!	#NULL!	#NULL!	#NULL!	#NULL!	#NULL!	2	#NULL!	#NULL!	#NULL!	#NULL!	#NULL!	#NULL!	#NULL!	#NULL!	#NULL!	#NULL!	#NULL!	#NULL!	#NULL!	#NULL!	#NULL!	#NULL!	#NULL!	#NULL!	#NULL!	#NULL!	#NULL!	#NULL!	2	#NULL!
12473	180	82	4	1	1	4	1	1	1	2	2	#NULL!	#NULL!	#NULL!	#NULL!	#NULL!	#NULL!	#NULL!	#NULL!	#NULL!	#NULL!	#NULL!	#NULL!	#NULL!	1	4	2	1	1	2	1	2	1	1	#NULL!	2	2	2	1	2	2	2	2	2	24	30	2	2	#NULL!
12474	155	73	4	2	1	5	2	1	1	2	1	4	#NULL!	1	1	2	2	1	1	2	1	1	2	3	1	2	2	1	1	1	2	1	1	1	#NULL!	2	2	2	2	2	2	2	2	1	52	8	1	2	#NULL!
12479	170	70	4	2	1	1	1	1	2	1	2	#NULL!	#NULL!	#NULL!	#NULL!	#NULL!	#NULL!	#NULL!	#NULL!	#NULL!	#NULL!	#NULL!	#NULL!	#NULL!	2	#NULL!	#NULL!	#NULL!	#NULL!	#NULL!	#NULL!	#NULL!	#NULL!	#NULL!	#NULL!	#NULL!	#NULL!	#NULL!	#NULL!	#NULL!	#NULL!	#NULL!	#NULL!	#NULL!	#NULL!	#NULL!	#NULL!	1	75
12482	159	69	4	2	1	6	2	2	2	2	1	24	#NULL!	1	1	1	2	1	1	2	1	2	1	2	2	#NULL!	#NULL!	#NULL!	#NULL!	#NULL!	#NULL!	#NULL!	#NULL!	#NULL!	#NULL!	#NULL!	#NULL!	#NULL!	#NULL!	#NULL!	#NULL!	#NULL!	#NULL!	#NULL!	#NULL!	#NULL!	#NULL!	2	#NULL!
12489	164	48	3	1	1	4	2	2	2	2	2	#NULL!	#NULL!	#NULL!	#NULL!	#NULL!	#NULL!	#NULL!	#NULL!	#NULL!	#NULL!	#NULL!	#NULL!	#NULL!	1	3	2	1	1	1	2	2	2	2	#NULL!	2	2	2	2	2	2	1	2	2	52	20	2	1	52
12490	148	60	4	2	1	1	1	1	1	1	1	1	#NULL!	2	1	2	2	1	1	2	2	2	2	2	1	3	2	1	1	1	2	2	1	2	#NULL!	2	2	2	2	2	2	2	1	2	24	12	2	1	63
12491	177	88	4	1	2	#NULL!	#NULL!	#NULL!	#NULL!	#NULL!	2	#NULL!	#NULL!	#NULL!	#NULL!	#NULL!	#NULL!	#NULL!	#NULL!	#NULL!	#NULL!	#NULL!	#NULL!	#NULL!	2	#NULL!	#NULL!	#NULL!	#NULL!	#NULL!	#NULL!	#NULL!	#NULL!	#NULL!	#NULL!	#NULL!	#NULL!	#NULL!	#NULL!	#NULL!	#NULL!	#NULL!	#NULL!	#NULL!	#NULL!	#NULL!	#NULL!	2	#NULL!
12492	152	62	4	2	1	2	1	2	1	2	2	#NULL!	#NULL!	#NULL!	#NULL!	#NULL!	#NULL!	#NULL!	#NULL!	#NULL!	#NULL!	#NULL!	#NULL!	#NULL!	1	1	2	1	2	2	1	1	2	2	#NULL!	2	2	2	1	2	2	1	2	2	2	14	2	1	67
12493	152	106	2	2	1	2	1	1	1	2	2	#NULL!	#NULL!	#NULL!	#NULL!	#NULL!	#NULL!	#NULL!	#NULL!	#NULL!	#NULL!	#NULL!	#NULL!	#NULL!	1	4	2	1	1	1	2	2	1	2	#NULL!	2	2	2	2	2	2	2	1	2	24	20	1	1	114
12494	150	62	4	1	1	1	1	1	1	2	1	1	#NULL!	2	2	2	1	2	1	2	1	2	2	1	2	#NULL!	#NULL!	#NULL!	#NULL!	#NULL!	#NULL!	#NULL!	#NULL!	#NULL!	#NULL!	#NULL!	#NULL!	#NULL!	#NULL!	#NULL!	#NULL!	#NULL!	#NULL!	#NULL!	#NULL!	#NULL!	#NULL!	2	#NULL!
12495	159	80	1	2	1	3	1	1	1	2	2	#NULL!	#NULL!	#NULL!	#NULL!	#NULL!	#NULL!	#NULL!	#NULL!	#NULL!	#NULL!	#NULL!	#NULL!	#NULL!	1	2	2	1	1	1	2	2	1	1	#NULL!	2	2	1	2	2	1	2	2	2	150	15	1	2	#NULL!
12496	161	80	2	2	1	4	1	1	1	2	2	#NULL!	#NULL!	#NULL!	#NULL!	#NULL!	#NULL!	#NULL!	#NULL!	#NULL!	#NULL!	#NULL!	#NULL!	#NULL!	1	3	1	2	1	1	2	2	1	2	#NULL!	2	2	2	2	2	2	1	1	1	52	15	1	2	#NULL!
12497	170	65	1	2	2	#NULL!	#NULL!	#NULL!	#NULL!	#NULL!	2	#NULL!	#NULL!	#NULL!	#NULL!	#NULL!	#NULL!	#NULL!	#NULL!	#NULL!	#NULL!	#NULL!	#NULL!	#NULL!	1	2	2	1	2	1	2	1	2	2	#NULL!	2	2	2	2	2	1	2	2	2	52	22	1	2	#NULL!
12498	157	60	3	2	2	#NULL!	#NULL!	#NULL!	#NULL!	#NULL!	1	70	#NULL!	1	1	2	1	1	2	1	2	2	2	2	1	2	2	1	1	1	2	2	1	2	#NULL!	2	2	2	2	2	2	2	1	2	8	7	2	1	69
12499	170	70	3	2	1	4	2	2	2	2	2	#NULL!	#NULL!	#NULL!	#NULL!	#NULL!	#NULL!	#NULL!	#NULL!	#NULL!	#NULL!	#NULL!	#NULL!	#NULL!	1	3	2	1	2	1	2	2	1	2	#NULL!	2	2	2	1	2	2	2	2	2	1	7	2	2	#NULL!
12500	169	80	4	2	2	#NULL!	#NULL!	#NULL!	#NULL!	#NULL!	2	#NULL!	#NULL!	#NULL!	#NULL!	#NULL!	#NULL!	#NULL!	#NULL!	#NULL!	#NULL!	#NULL!	#NULL!	#NULL!	2	#NULL!	#NULL!	#NULL!	#NULL!	#NULL!	#NULL!	#NULL!	#NULL!	#NULL!	#NULL!	#NULL!	#NULL!	#NULL!	#NULL!	#NULL!	#NULL!	#NULL!	#NULL!	#NULL!	#NULL!	#NULL!	#NULL!	2	#NULL!
12501	170	80	4	2	2	#NULL!	#NULL!	#NULL!	#NULL!	#NULL!	1	52	#NULL!	1	2	1	2	2	2	2	1	2	2	1	2	#NULL!	#NULL!	#NULL!	#NULL!	#NULL!	#NULL!	#NULL!	#NULL!	#NULL!	#NULL!	#NULL!	#NULL!	#NULL!	#NULL!	#NULL!	#NULL!	#NULL!	#NULL!	#NULL!	#NULL!	#NULL!	#NULL!	2	#NULL!
12502	165	45	4	2	1	2	1	2	1	2	2	#NULL!	#NULL!	#NULL!	#NULL!	#NULL!	#NULL!	#NULL!	#NULL!	#NULL!	#NULL!	#NULL!	#NULL!	#NULL!	2	#NULL!	#NULL!	#NULL!	#NULL!	#NULL!	#NULL!	#NULL!	#NULL!	#NULL!	#NULL!	#NULL!	#NULL!	#NULL!	#NULL!	#NULL!	#NULL!	#NULL!	#NULL!	#NULL!	#NULL!	#NULL!	#NULL!	1	56
12503	159	62	4	2	1	7	2	2	2	2	1	10	#NULL!	1	1	1	2	2	2	1	1	2	2	1	1	4	1	2	1	2	1	2	1	2	#NULL!	2	2	2	1	2	1	2	2	2	10	30	1	2	#NULL!
12504	160	67	4	2	1	1	1	1	2	2	2	#NULL!	#NULL!	#NULL!	#NULL!	#NULL!	#NULL!	#NULL!	#NULL!	#NULL!	#NULL!	#NULL!	#NULL!	#NULL!	2	#NULL!	#NULL!	#NULL!	#NULL!	#NULL!	#NULL!	#NULL!	#NULL!	#NULL!	#NULL!	#NULL!	#NULL!	#NULL!	#NULL!	#NULL!	#NULL!	#NULL!	#NULL!	#NULL!	#NULL!	#NULL!	#NULL!	1	72
12535	158	56	3	2	1	7	2	1	2	1	2	#NULL!	#NULL!	#NULL!	#NULL!	#NULL!	#NULL!	#NULL!	#NULL!	#NULL!	#NULL!	#NULL!	#NULL!	#NULL!	2	#NULL!	#NULL!	#NULL!	#NULL!	#NULL!	#NULL!	#NULL!	#NULL!	#NULL!	#NULL!	#NULL!	#NULL!	#NULL!	#NULL!	#NULL!	#NULL!	#NULL!	#NULL!	#NULL!	#NULL!	#NULL!	#NULL!	2	#NULL!
12536	150	62	4	2	2	#NULL!	#NULL!	#NULL!	#NULL!	#NULL!	1	52	1	1	1	1	2	2	1	2	1	2	2	2	2	#NULL!	#NULL!	#NULL!	#NULL!	#NULL!	#NULL!	#NULL!	#NULL!	#NULL!	#NULL!	#NULL!	#NULL!	#NULL!	#NULL!	#NULL!	#NULL!	#NULL!	#NULL!	#NULL!	#NULL!	#NULL!	#NULL!	1	68
12537	170	77	4	2	1	7	2	2	2	1	2	#NULL!	#NULL!	#NULL!	#NULL!	#NULL!	#NULL!	#NULL!	#NULL!	#NULL!	#NULL!	#NULL!	#NULL!	#NULL!	1	2	2	1	1	1	2	2	2	1	#NULL!	2	2	2	2	2	2	2	1	2	52	20	2	2	#NULL!
12538	163	54	4	2	1	3	1	1	1	2	1	15	#NULL!	1	2	2	1	2	2	2	1	2	2	1	1	2	1	2	2	2	1	1	1	1	#NULL!	1	2	1	1	1	1	2	2	2	20	30	2	1	58
12539	173	107	3	1	1	4	1	1	1	2	1	1	#NULL!	2	1	2	2	1	1	2	2	2	2	1	1	4	2	1	2	2	1	2	2	2	#NULL!	2	2	2	2	1	2	2	2	2	2	14	2	2	#NULL!
12540	158	75	3	2	2	#NULL!	#NULL!	#NULL!	#NULL!	#NULL!	2	#NULL!	#NULL!	#NULL!	#NULL!	#NULL!	#NULL!	#NULL!	#NULL!	#NULL!	#NULL!	#NULL!	#NULL!	#NULL!	1	4	1	2	1	1	2	2	1	2	#NULL!	2	2	2	1	1	1	1	1	1	2	10	1	2	#NULL!
12545	166	53	1	2	1	6	2	1	2	1	1	12	#NULL!	1	1	2	1	2	1	2	2	1	2	3	1	2	2	1	1	2	1	2	2	1	#NULL!	2	2	2	2	1	2	2	2	2	12	30	2	1	58
12546	160	72	3	2	2	#NULL!	#NULL!	#NULL!	#NULL!	#NULL!	1	52	#NULL!	1	1	1	2	2	1	2	2	2	2	2	1	4	2	1	2	1	2	2	2	2	#NULL!	2	2	2	2	1	2	2	2	2	40	10	2	2	#NULL!
12547	180	108	4	1	2	#NULL!	#NULL!	#NULL!	#NULL!	#NULL!	1	12	#NULL!	2	1	1	2	2	1	2	1	2	2	2	2	#NULL!	#NULL!	#NULL!	#NULL!	#NULL!	#NULL!	#NULL!	#NULL!	#NULL!	#NULL!	#NULL!	#NULL!	#NULL!	#NULL!	#NULL!	#NULL!	#NULL!	#NULL!	#NULL!	#NULL!	#NULL!	#NULL!	2	#NULL!
12548	162	63	4	1	1	4	1	2	2	2	1	100	#NULL!	1	1	1	2	1	1	2	2	2	2	2	1	2	2	1	2	1	2	2	1	2	#NULL!	2	1	2	2	2	2	2	2	2	20	1	2	1	70
12549	178	94	4	1	1	5	2	2	2	1	1	8	#NULL!	2	2	2	1	2	2	1	2	1	2	2	2	#NULL!	#NULL!	#NULL!	#NULL!	#NULL!	#NULL!	#NULL!	#NULL!	#NULL!	#NULL!	#NULL!	#NULL!	#NULL!	#NULL!	#NULL!	#NULL!	#NULL!	#NULL!	#NULL!	#NULL!	#NULL!	#NULL!	2	#NULL!
12550	182	84	2	2	2	#NULL!	#NULL!	#NULL!	#NULL!	#NULL!	1	12	#NULL!	1	1	1	2	2	1	2	2	2	2	3	1	3	2	1	1	1	2	2	1	1	#NULL!	2	2	2	2	2	2	2	2	1	52	15	2	2	#NULL!
12551	162	76	4	1	2	#NULL!	#NULL!	#NULL!	#NULL!	#NULL!	1	52	#NULL!	1	2	1	2	2	2	1	2	2	2	1	1	3	2	1	1	1	2	2	1	1	#NULL!	2	1	2	2	1	2	2	2	2	24	15	2	2	#NULL!
12552	155	65	4	1	1	6	2	1	2	1	2	#NULL!	#NULL!	#NULL!	#NULL!	#NULL!	#NULL!	#NULL!	#NULL!	#NULL!	#NULL!	#NULL!	#NULL!	#NULL!	1	3	2	1	2	2	1	2	1	2	#NULL!	2	2	2	1	2	2	1	2	2	100	30	1	2	#NULL!
12553	165	80	4	1	2	#NULL!	#NULL!	#NULL!	#NULL!	#NULL!	2	#NULL!	#NULL!	#NULL!	#NULL!	#NULL!	#NULL!	#NULL!	#NULL!	#NULL!	#NULL!	#NULL!	#NULL!	#NULL!	2	#NULL!	#NULL!	#NULL!	#NULL!	#NULL!	#NULL!	#NULL!	#NULL!	#NULL!	#NULL!	#NULL!	#NULL!	#NULL!	#NULL!	#NULL!	#NULL!	#NULL!	#NULL!	#NULL!	#NULL!	#NULL!	#NULL!	2	#NULL!
12554	150	63	4	1	1	3	2	2	2	2	2	#NULL!	#NULL!	#NULL!	#NULL!	#NULL!	#NULL!	#NULL!	#NULL!	#NULL!	#NULL!	#NULL!	#NULL!	#NULL!	2	#NULL!	#NULL!	#NULL!	#NULL!	#NULL!	#NULL!	#NULL!	#NULL!	#NULL!	#NULL!	#NULL!	#NULL!	#NULL!	#NULL!	#NULL!	#NULL!	#NULL!	#NULL!	#NULL!	#NULL!	#NULL!	#NULL!	2	#NULL!
12555	164	83	4	1	2	#NULL!	#NULL!	#NULL!	#NULL!	#NULL!	1	12	2	1	1	2	2	1	2	1	2	1	1	3	1	4	1	2	2	1	2	2	1	2	#NULL!	1	1	1	1	1	1	1	1	1	24	15	2	1	95
12556	175	78	4	2	1	6	2	1	2	2	1	8	#NULL!	1	2	1	2	2	2	1	1	1	1	2	1	4	2	1	1	1	2	2	2	2	#NULL!	2	2	2	2	2	2	2	2	1	8	30	2	2	#NULL!
12557	158	69	4	2	2	#NULL!	#NULL!	#NULL!	#NULL!	#NULL!	1	36	#NULL!	1	2	1	2	2	1	2	2	2	2	1	2	#NULL!	#NULL!	#NULL!	#NULL!	#NULL!	#NULL!	#NULL!	#NULL!	#NULL!	#NULL!	#NULL!	#NULL!	#NULL!	#NULL!	#NULL!	#NULL!	#NULL!	#NULL!	#NULL!	#NULL!	#NULL!	#NULL!	2	#NULL!
12558	172	83	4	2	2	#NULL!	#NULL!	#NULL!	#NULL!	#NULL!	1	16	#NULL!	1	2	2	1	2	1	2	2	2	2	1	1	3	2	1	2	1	2	2	2	2	#NULL!	2	2	2	2	2	2	1	2	2	2	2	2	2	#NULL!
12559	153	67	4	1	2	#NULL!	#NULL!	#NULL!	#NULL!	#NULL!	1	3	#NULL!	1	2	2	1	2	1	2	2	2	2	2	1	2	1	2	1	1	2	2	1	2	#NULL!	2	2	2	2	2	2	1	1	1	3	1	2	2	#NULL!
12560	162	75	4	2	1	5	2	2	1	2	1	4	2	9	2	2	1	2	2	1	2	2	2	2	1	3	2	1	1	1	2	2	1	1	#NULL!	2	2	1	2	2	1	2	2	2	14	30	2	1	78
12561	160	70	4	2	1	6	2	2	2	1	2	#NULL!	#NULL!	#NULL!	#NULL!	#NULL!	#NULL!	#NULL!	#NULL!	#NULL!	#NULL!	#NULL!	#NULL!	#NULL!	2	#NULL!	#NULL!	#NULL!	#NULL!	#NULL!	#NULL!	#NULL!	#NULL!	#NULL!	#NULL!	#NULL!	#NULL!	#NULL!	#NULL!	#NULL!	#NULL!	#NULL!	#NULL!	#NULL!	#NULL!	#NULL!	#NULL!	2	#NULL!
12562	158	73	4	1	2	#NULL!	#NULL!	#NULL!	#NULL!	#NULL!	1	20	1	2	1	1	2	2	1	2	1	2	1	3	2	#NULL!	#NULL!	#NULL!	#NULL!	#NULL!	#NULL!	#NULL!	#NULL!	#NULL!	#NULL!	#NULL!	#NULL!	#NULL!	#NULL!	#NULL!	#NULL!	#NULL!	#NULL!	#NULL!	#NULL!	#NULL!	#NULL!	2	#NULL!
12563	147	62	4	1	1	7	2	1	2	2	2	#NULL!	#NULL!	#NULL!	#NULL!	#NULL!	#NULL!	#NULL!	#NULL!	#NULL!	#NULL!	#NULL!	#NULL!	#NULL!	2	#NULL!	#NULL!	#NULL!	#NULL!	#NULL!	#NULL!	#NULL!	#NULL!	#NULL!	#NULL!	#NULL!	#NULL!	#NULL!	#NULL!	#NULL!	#NULL!	#NULL!	#NULL!	#NULL!	#NULL!	#NULL!	#NULL!	2	#NULL!
12571	172	91	4	1	1	1	1	1	1	2	1	52	#NULL!	1	1	1	2	1	1	2	1	2	2	2	2	#NULL!	#NULL!	#NULL!	#NULL!	#NULL!	#NULL!	#NULL!	#NULL!	#NULL!	#NULL!	#NULL!	#NULL!	#NULL!	#NULL!	#NULL!	#NULL!	#NULL!	#NULL!	#NULL!	#NULL!	#NULL!	#NULL!	1	95
12572	173	90	4	2	2	#NULL!	#NULL!	#NULL!	#NULL!	#NULL!	2	#NULL!	#NULL!	#NULL!	#NULL!	#NULL!	#NULL!	#NULL!	#NULL!	#NULL!	#NULL!	#NULL!	#NULL!	#NULL!	2	#NULL!	#NULL!	#NULL!	#NULL!	#NULL!	#NULL!	#NULL!	#NULL!	#NULL!	#NULL!	#NULL!	#NULL!	#NULL!	#NULL!	#NULL!	#NULL!	#NULL!	#NULL!	#NULL!	#NULL!	#NULL!	#NULL!	2	#NULL!
12573	130	46	4	2	1	7	2	2	2	1	2	#NULL!	#NULL!	#NULL!	#NULL!	#NULL!	#NULL!	#NULL!	#NULL!	#NULL!	#NULL!	#NULL!	#NULL!	#NULL!	1	2	2	1	1	1	2	1	1	2	#NULL!	2	1	2	2	1	2	2	2	2	4	30	2	1	56
12574	163	73	4	2	1	4	1	2	1	2	2	#NULL!	#NULL!	#NULL!	#NULL!	#NULL!	#NULL!	#NULL!	#NULL!	#NULL!	#NULL!	#NULL!	#NULL!	#NULL!	2	#NULL!	#NULL!	#NULL!	#NULL!	#NULL!	#NULL!	#NULL!	#NULL!	#NULL!	#NULL!	#NULL!	#NULL!	#NULL!	#NULL!	#NULL!	#NULL!	#NULL!	#NULL!	#NULL!	#NULL!	#NULL!	#NULL!	1	73
12575	175	95	3	2	2	#NULL!	#NULL!	#NULL!	#NULL!	#NULL!	2	#NULL!	#NULL!	#NULL!	#NULL!	#NULL!	#NULL!	#NULL!	#NULL!	#NULL!	#NULL!	#NULL!	#NULL!	#NULL!	2	#NULL!	#NULL!	#NULL!	#NULL!	#NULL!	#NULL!	#NULL!	#NULL!	#NULL!	#NULL!	#NULL!	#NULL!	#NULL!	#NULL!	#NULL!	#NULL!	#NULL!	#NULL!	#NULL!	#NULL!	#NULL!	#NULL!	2	#NULL!
12576	156	84	3	2	1	7	2	2	2	1	1	1	1	1	2	1	2	2	2	2	2	2	2	1	1	2	1	2	1	1	2	2	2	2	#NULL!	2	2	2	2	1	2	1	1	1	5	30	2	1	90
12577	155	48	3	2	2	#NULL!	#NULL!	#NULL!	#NULL!	#NULL!	2	#NULL!	#NULL!	#NULL!	#NULL!	#NULL!	#NULL!	#NULL!	#NULL!	#NULL!	#NULL!	#NULL!	#NULL!	#NULL!	1	3	2	1	1	1	2	2	2	1	#NULL!	2	1	2	2	2	2	2	2	2	52	30	9	1	52
12578	157	93	3	2	2	#NULL!	#NULL!	#NULL!	#NULL!	#NULL!	1	20	#NULL!	2	1	2	2	1	1	2	2	1	1	3	1	1	2	1	1	1	2	2	1	2	#NULL!	1	2	2	1	2	2	1	2	2	16	5	2	2	#NULL!
12586	170	78	4	2	1	5	2	2	2	2	2	#NULL!	#NULL!	#NULL!	#NULL!	#NULL!	#NULL!	#NULL!	#NULL!	#NULL!	#NULL!	#NULL!	#NULL!	#NULL!	1	2	2	1	1	1	2	2	1	2	#NULL!	2	1	2	2	2	2	2	2	2	10	8	2	1	82
12587	155	76	4	2	2	#NULL!	#NULL!	#NULL!	#NULL!	#NULL!	2	#NULL!	#NULL!	#NULL!	#NULL!	#NULL!	#NULL!	#NULL!	#NULL!	#NULL!	#NULL!	#NULL!	#NULL!	#NULL!	2	#NULL!	#NULL!	#NULL!	#NULL!	#NULL!	#NULL!	#NULL!	#NULL!	#NULL!	#NULL!	#NULL!	#NULL!	#NULL!	#NULL!	#NULL!	#NULL!	#NULL!	#NULL!	#NULL!	#NULL!	#NULL!	#NULL!	1	86
12588	175	85	1	2	1	7	2	1	2	1	1	52	1	1	1	9	9	2	1	2	1	2	2	1	1	4	2	1	1	2	1	2	1	1	#NULL!	2	1	2	2	2	2	2	2	2	52	30	2	1	92
12589	165	69	4	2	1	6	2	2	2	2	2	#NULL!	#NULL!	#NULL!	#NULL!	#NULL!	#NULL!	#NULL!	#NULL!	#NULL!	#NULL!	#NULL!	#NULL!	#NULL!	1	3	1	2	1	1	2	2	2	1	#NULL!	1	1	1	1	1	1	1	1	1	12	10	2	1	74
12590	186	81	4	2	2	#NULL!	#NULL!	#NULL!	#NULL!	#NULL!	2	#NULL!	#NULL!	#NULL!	#NULL!	#NULL!	#NULL!	#NULL!	#NULL!	#NULL!	#NULL!	#NULL!	#NULL!	#NULL!	2	#NULL!	#NULL!	#NULL!	#NULL!	#NULL!	#NULL!	#NULL!	#NULL!	#NULL!	#NULL!	#NULL!	#NULL!	#NULL!	#NULL!	#NULL!	#NULL!	#NULL!	#NULL!	#NULL!	#NULL!	#NULL!	#NULL!	1	84
12593	168	77	4	2	1	3	1	2	1	2	2	#NULL!	#NULL!	#NULL!	#NULL!	#NULL!	#NULL!	#NULL!	#NULL!	#NULL!	#NULL!	#NULL!	#NULL!	#NULL!	1	3	2	1	2	1	2	2	1	1	#NULL!	2	2	2	1	2	2	1	2	2	30	30	2	1	82
12600	160	42	3	2	1	5	2	2	2	1	1	12	1	1	2	1	2	2	1	2	1	2	2	1	1	2	2	1	1	1	2	1	1	2	#NULL!	2	2	2	1	2	2	2	2	2	12	15	1	1	55
12601	168	90	3	1	1	6	2	1	2	1	2	#NULL!	#NULL!	#NULL!	#NULL!	#NULL!	#NULL!	#NULL!	#NULL!	#NULL!	#NULL!	#NULL!	#NULL!	#NULL!	1	4	2	1	2	1	2	2	1	2	#NULL!	2	1	2	2	2	2	2	2	2	100	15	1	1	97
12602	150	56	3	1	1	4	2	1	2	2	1	100	1	2	1	2	1	1	2	1	2	1	1	2	1	3	1	2	1	1	2	2	2	2	#NULL!	1	1	1	1	1	1	1	1	1	12	15	2	2	#NULL!
12603	172	75	4	2	2	#NULL!	#NULL!	#NULL!	#NULL!	#NULL!	1	150	1	1	1	1	2	1	2	2	1	2	2	1	1	4	2	1	2	1	2	2	1	2	#NULL!	2	2	2	2	2	2	2	1	2	8	20	2	2	#NULL!
12604	183	106	4	2	2	#NULL!	#NULL!	#NULL!	#NULL!	#NULL!	1	100	#NULL!	1	1	1	2	1	1	2	2	2	1	3	2	#NULL!	#NULL!	#NULL!	#NULL!	#NULL!	#NULL!	#NULL!	#NULL!	#NULL!	#NULL!	#NULL!	#NULL!	#NULL!	#NULL!	#NULL!	#NULL!	#NULL!	#NULL!	#NULL!	#NULL!	#NULL!	#NULL!	2	#NULL!
12607	182	150	3	2	1	7	2	1	2	1	1	100	#NULL!	2	1	1	2	1	1	2	1	2	1	3	1	3	2	1	1	2	1	1	1	2	#NULL!	2	1	2	2	2	2	2	2	2	8	30	1	2	#NULL!
12608	174	94	3	2	2	#NULL!	#NULL!	#NULL!	#NULL!	#NULL!	2	#NULL!	#NULL!	#NULL!	#NULL!	#NULL!	#NULL!	#NULL!	#NULL!	#NULL!	#NULL!	#NULL!	#NULL!	#NULL!	1	4	2	1	2	1	2	1	2	2	#NULL!	2	2	2	1	2	2	1	2	2	26	15	2	1	98
12609	170	56	3	1	1	4	2	1	1	2	2	#NULL!	#NULL!	#NULL!	#NULL!	#NULL!	#NULL!	#NULL!	#NULL!	#NULL!	#NULL!	#NULL!	#NULL!	#NULL!	1	2	1	2	1	2	1	1	1	1	#NULL!	2	1	2	2	1	2	2	1	2	52	30	2	1	62
12610	168	51	4	2	2	#NULL!	#NULL!	#NULL!	#NULL!	#NULL!	2	#NULL!	#NULL!	#NULL!	#NULL!	#NULL!	#NULL!	#NULL!	#NULL!	#NULL!	#NULL!	#NULL!	#NULL!	#NULL!	1	4	2	1	2	1	2	2	1	1	#NULL!	2	2	2	2	2	2	2	1	2	52	10	2	1	53
12614	170	82	3	2	1	4	2	1	1	2	2	#NULL!	#NULL!	#NULL!	#NULL!	#NULL!	#NULL!	#NULL!	#NULL!	#NULL!	#NULL!	#NULL!	#NULL!	#NULL!	2	#NULL!	#NULL!	#NULL!	#NULL!	#NULL!	#NULL!	#NULL!	#NULL!	#NULL!	#NULL!	#NULL!	#NULL!	#NULL!	#NULL!	#NULL!	#NULL!	#NULL!	#NULL!	#NULL!	#NULL!	#NULL!	#NULL!	2	#NULL!
12615	180	75	2	2	2	#NULL!	#NULL!	#NULL!	#NULL!	#NULL!	1	100	#NULL!	1	2	1	2	2	2	2	1	2	2	1	2	#NULL!	#NULL!	#NULL!	#NULL!	#NULL!	#NULL!	#NULL!	#NULL!	#NULL!	#NULL!	#NULL!	#NULL!	#NULL!	#NULL!	#NULL!	#NULL!	#NULL!	#NULL!	#NULL!	#NULL!	#NULL!	#NULL!	1	85
12616	161	90	3	1	1	2	1	2	1	2	2	#NULL!	#NULL!	#NULL!	#NULL!	#NULL!	#NULL!	#NULL!	#NULL!	#NULL!	#NULL!	#NULL!	#NULL!	#NULL!	2	#NULL!	#NULL!	#NULL!	#NULL!	#NULL!	#NULL!	#NULL!	#NULL!	#NULL!	#NULL!	#NULL!	#NULL!	#NULL!	#NULL!	#NULL!	#NULL!	#NULL!	#NULL!	#NULL!	#NULL!	#NULL!	#NULL!	2	#NULL!
12622	162	90	4	1	2	#NULL!	#NULL!	#NULL!	#NULL!	#NULL!	2	#NULL!	#NULL!	#NULL!	#NULL!	#NULL!	#NULL!	#NULL!	#NULL!	#NULL!	#NULL!	#NULL!	#NULL!	#NULL!	1	4	1	2	2	1	2	2	1	1	#NULL!	2	2	2	1	1	1	1	1	1	100	4	2	1	92
12633	160	70	4	2	1	5	2	1	2	2	1	8	#NULL!	1	2	1	2	2	1	2	1	2	2	1	2	#NULL!	#NULL!	#NULL!	#NULL!	#NULL!	#NULL!	#NULL!	#NULL!	#NULL!	#NULL!	#NULL!	#NULL!	#NULL!	#NULL!	#NULL!	#NULL!	#NULL!	#NULL!	#NULL!	#NULL!	#NULL!	#NULL!	1	80
12634	178	93	3	2	1	4	2	1	1	2	1	52	#NULL!	1	1	1	2	1	1	2	1	1	2	2	1	2	1	2	2	1	2	2	1	2	#NULL!	2	2	2	2	2	2	1	1	1	52	2	2	2	#NULL!
12635	149	60	4	1	1	6	2	2	2	1	1	4	#NULL!	2	1	1	2	2	2	1	2	2	2	2	1	2	1	2	2	1	2	1	2	1	#NULL!	2	2	2	2	2	2	1	1	1	24	15	2	2	#NULL!
12636	155	50	4	2	2	#NULL!	#NULL!	#NULL!	#NULL!	#NULL!	2	#NULL!	#NULL!	#NULL!	#NULL!	#NULL!	#NULL!	#NULL!	#NULL!	#NULL!	#NULL!	#NULL!	#NULL!	#NULL!	1	4	2	1	2	1	2	2	2	2	#NULL!	2	2	2	2	2	2	2	2	1	10	30	2	1	53
12637	164	75	4	2	1	3	1	1	2	2	1	13	#NULL!	1	1	1	2	2	1	2	1	2	2	1	2	#NULL!	#NULL!	#NULL!	#NULL!	#NULL!	#NULL!	#NULL!	#NULL!	#NULL!	#NULL!	#NULL!	#NULL!	#NULL!	#NULL!	#NULL!	#NULL!	#NULL!	#NULL!	#NULL!	#NULL!	#NULL!	#NULL!	1	80
12638	160	45	4	2	1	7	2	2	2	2	2	#NULL!	#NULL!	#NULL!	#NULL!	#NULL!	#NULL!	#NULL!	#NULL!	#NULL!	#NULL!	#NULL!	#NULL!	#NULL!	2	#NULL!	#NULL!	#NULL!	#NULL!	#NULL!	#NULL!	#NULL!	#NULL!	#NULL!	#NULL!	#NULL!	#NULL!	#NULL!	#NULL!	#NULL!	#NULL!	#NULL!	#NULL!	#NULL!	#NULL!	#NULL!	#NULL!	1	55
12639	165	71	4	1	2	#NULL!	#NULL!	#NULL!	#NULL!	#NULL!	2	#NULL!	#NULL!	#NULL!	#NULL!	#NULL!	#NULL!	#NULL!	#NULL!	#NULL!	#NULL!	#NULL!	#NULL!	#NULL!	2	#NULL!	#NULL!	#NULL!	#NULL!	#NULL!	#NULL!	#NULL!	#NULL!	#NULL!	#NULL!	#NULL!	#NULL!	#NULL!	#NULL!	#NULL!	#NULL!	#NULL!	#NULL!	#NULL!	#NULL!	#NULL!	#NULL!	2	#NULL!
12640	160	59	4	1	2	#NULL!	#NULL!	#NULL!	#NULL!	#NULL!	1	52	#NULL!	1	2	1	2	2	2	2	1	2	2	1	2	#NULL!	#NULL!	#NULL!	#NULL!	#NULL!	#NULL!	#NULL!	#NULL!	#NULL!	#NULL!	#NULL!	#NULL!	#NULL!	#NULL!	#NULL!	#NULL!	#NULL!	#NULL!	#NULL!	#NULL!	#NULL!	#NULL!	1	78
12641	160	64	3	1	1	2	1	1	1	2	1	250	#NULL!	1	1	1	2	1	1	2	1	2	2	2	1	2	2	1	2	1	2	2	1	2	#NULL!	2	2	2	2	2	2	2	2	1	52	2	2	2	#NULL!
12646	179	96	4	2	2	#NULL!	#NULL!	#NULL!	#NULL!	#NULL!	2	#NULL!	#NULL!	#NULL!	#NULL!	#NULL!	#NULL!	#NULL!	#NULL!	#NULL!	#NULL!	#NULL!	#NULL!	#NULL!	2	#NULL!	#NULL!	#NULL!	#NULL!	#NULL!	#NULL!	#NULL!	#NULL!	#NULL!	#NULL!	#NULL!	#NULL!	#NULL!	#NULL!	#NULL!	#NULL!	#NULL!	#NULL!	#NULL!	#NULL!	#NULL!	#NULL!	2	#NULL!
12647	174	87	3	2	1	6	2	2	2	2	1	16	2	1	2	9	9	2	1	1	1	2	2	2	2	#NULL!	#NULL!	#NULL!	#NULL!	#NULL!	#NULL!	#NULL!	#NULL!	#NULL!	#NULL!	#NULL!	#NULL!	#NULL!	#NULL!	#NULL!	#NULL!	#NULL!	#NULL!	#NULL!	#NULL!	#NULL!	#NULL!	2	#NULL!
12648	165	76	4	2	1	5	2	2	2	2	2	#NULL!	#NULL!	#NULL!	#NULL!	#NULL!	#NULL!	#NULL!	#NULL!	#NULL!	#NULL!	#NULL!	#NULL!	#NULL!	2	#NULL!	#NULL!	#NULL!	#NULL!	#NULL!	#NULL!	#NULL!	#NULL!	#NULL!	#NULL!	#NULL!	#NULL!	#NULL!	#NULL!	#NULL!	#NULL!	#NULL!	#NULL!	#NULL!	#NULL!	#NULL!	#NULL!	2	#NULL!
12649	161	84	3	1	1	6	2	2	2	2	1	8	4	1	1	1	2	1	1	2	2	1	1	2	1	2	2	1	1	1	2	2	1	2	#NULL!	2	2	2	2	2	2	1	2	2	12	20	2	1	87
12654	167	70	2	2	2	#NULL!	#NULL!	#NULL!	#NULL!	#NULL!	1	100	#NULL!	1	2	2	1	2	1	2	1	2	2	1	1	1	2	1	2	1	2	1	2	2	#NULL!	1	2	2	2	2	2	2	2	2	100	20	2	1	77
12655	168	85	4	2	2	#NULL!	#NULL!	#NULL!	#NULL!	#NULL!	2	#NULL!	#NULL!	#NULL!	#NULL!	#NULL!	#NULL!	#NULL!	#NULL!	#NULL!	#NULL!	#NULL!	#NULL!	#NULL!	2	#NULL!	#NULL!	#NULL!	#NULL!	#NULL!	#NULL!	#NULL!	#NULL!	#NULL!	#NULL!	#NULL!	#NULL!	#NULL!	#NULL!	#NULL!	#NULL!	#NULL!	#NULL!	#NULL!	#NULL!	#NULL!	#NULL!	1	92
12656	168	73	4	1	1	6	2	1	2	2	2	#NULL!	#NULL!	#NULL!	#NULL!	#NULL!	#NULL!	#NULL!	#NULL!	#NULL!	#NULL!	#NULL!	#NULL!	#NULL!	1	2	2	1	2	1	2	1	2	2	#NULL!	2	2	2	2	2	2	2	1	2	52	3	2	2	#NULL!
12657	160	60	4	2	1	2	1	1	1	2	2	#NULL!	#NULL!	#NULL!	#NULL!	#NULL!	#NULL!	#NULL!	#NULL!	#NULL!	#NULL!	#NULL!	#NULL!	#NULL!	1	2	1	2	1	1	2	2	1	1	#NULL!	2	2	2	1	1	1	1	1	1	32	15	2	1	67
12658	149	68	4	2	1	3	2	1	2	2	2	#NULL!	#NULL!	#NULL!	#NULL!	#NULL!	#NULL!	#NULL!	#NULL!	#NULL!	#NULL!	#NULL!	#NULL!	#NULL!	2	#NULL!	#NULL!	#NULL!	#NULL!	#NULL!	#NULL!	#NULL!	#NULL!	#NULL!	#NULL!	#NULL!	#NULL!	#NULL!	#NULL!	#NULL!	#NULL!	#NULL!	#NULL!	#NULL!	#NULL!	#NULL!	#NULL!	2	#NULL!
12659	152	58	4	2	1	1	1	1	1	2	1	52	#NULL!	1	1	1	2	2	1	2	2	1	2	1	1	4	2	1	2	2	1	2	1	2	#NULL!	2	2	2	1	2	2	1	2	2	5	30	2	2	#NULL!
12660	172	88	4	1	2	#NULL!	#NULL!	#NULL!	#NULL!	#NULL!	2	#NULL!	#NULL!	#NULL!	#NULL!	#NULL!	#NULL!	#NULL!	#NULL!	#NULL!	#NULL!	#NULL!	#NULL!	#NULL!	2	#NULL!	#NULL!	#NULL!	#NULL!	#NULL!	#NULL!	#NULL!	#NULL!	#NULL!	#NULL!	#NULL!	#NULL!	#NULL!	#NULL!	#NULL!	#NULL!	#NULL!	#NULL!	#NULL!	#NULL!	#NULL!	#NULL!	2	#NULL!
12667	165	65	4	1	2	#NULL!	#NULL!	#NULL!	#NULL!	#NULL!	2	#NULL!	#NULL!	#NULL!	#NULL!	#NULL!	#NULL!	#NULL!	#NULL!	#NULL!	#NULL!	#NULL!	#NULL!	#NULL!	1	4	1	2	1	1	2	2	1	1	#NULL!	2	2	2	1	2	1	1	1	1	52	5	2	2	#NULL!
12670	162	89	3	2	1	6	2	1	2	2	1	200	#NULL!	1	1	1	2	2	1	2	2	2	1	2	1	2	2	1	1	1	2	2	2	2	#NULL!	2	2	2	2	2	2	2	1	2	100	2	2	2	#NULL!
12671	154	42	3	2	2	#NULL!	#NULL!	#NULL!	#NULL!	#NULL!	1	16	#NULL!	2	2	2	1	2	1	2	1	2	2	1	1	3	2	1	2	1	2	2	1	2	#NULL!	2	2	2	2	2	2	2	2	1	52	15	2	2	#NULL!
13001	163	53	1	2	1	6	2	1	1	1	1	8	#NULL!	1	2	1	2	2	1	2	2	2	2	1	1	2	2	1	2	2	1	1	2	1	#NULL!	2	2	2	1	2	2	1	2	2	8	30	1	1	62
13002	160	85	4	1	2	#NULL!	#NULL!	#NULL!	#NULL!	#NULL!	2	#NULL!	#NULL!	#NULL!	#NULL!	#NULL!	#NULL!	#NULL!	#NULL!	#NULL!	#NULL!	#NULL!	#NULL!	#NULL!	1	3	2	1	1	1	2	2	2	1	#NULL!	2	2	2	1	2	2	1	1	1	12	30	2	2	#NULL!
13003	155	77	4	1	2	#NULL!	#NULL!	#NULL!	#NULL!	#NULL!	2	#NULL!	#NULL!	#NULL!	#NULL!	#NULL!	#NULL!	#NULL!	#NULL!	#NULL!	#NULL!	#NULL!	#NULL!	#NULL!	2	#NULL!	#NULL!	#NULL!	#NULL!	#NULL!	#NULL!	#NULL!	#NULL!	#NULL!	#NULL!	#NULL!	#NULL!	#NULL!	#NULL!	#NULL!	#NULL!	#NULL!	#NULL!	#NULL!	#NULL!	#NULL!	#NULL!	2	#NULL!
13004	162	65	2	2	1	7	2	1	2	2	2	#NULL!	#NULL!	#NULL!	#NULL!	#NULL!	#NULL!	#NULL!	#NULL!	#NULL!	#NULL!	#NULL!	#NULL!	#NULL!	2	#NULL!	#NULL!	#NULL!	#NULL!	#NULL!	#NULL!	#NULL!	#NULL!	#NULL!	#NULL!	#NULL!	#NULL!	#NULL!	#NULL!	#NULL!	#NULL!	#NULL!	#NULL!	#NULL!	#NULL!	#NULL!	#NULL!	1	86
13005	152	75	4	2	2	#NULL!	#NULL!	#NULL!	#NULL!	#NULL!	2	#NULL!	#NULL!	#NULL!	#NULL!	#NULL!	#NULL!	#NULL!	#NULL!	#NULL!	#NULL!	#NULL!	#NULL!	#NULL!	1	4	2	1	2	1	2	2	2	1	#NULL!	2	2	2	2	1	2	2	2	2	16	4	2	2	#NULL!
13006	177	79	3	2	1	3	1	2	2	2	2	#NULL!	#NULL!	#NULL!	#NULL!	#NULL!	#NULL!	#NULL!	#NULL!	#NULL!	#NULL!	#NULL!	#NULL!	#NULL!	2	#NULL!	#NULL!	#NULL!	#NULL!	#NULL!	#NULL!	#NULL!	#NULL!	#NULL!	#NULL!	#NULL!	#NULL!	#NULL!	#NULL!	#NULL!	#NULL!	#NULL!	#NULL!	#NULL!	#NULL!	#NULL!	#NULL!	1	86
13007	180	60	2	1	2	#NULL!	#NULL!	#NULL!	#NULL!	#NULL!	1	12	2	1	1	1	2	1	1	2	1	2	2	1	2	#NULL!	#NULL!	#NULL!	#NULL!	#NULL!	#NULL!	#NULL!	#NULL!	#NULL!	#NULL!	#NULL!	#NULL!	#NULL!	#NULL!	#NULL!	#NULL!	#NULL!	#NULL!	#NULL!	#NULL!	#NULL!	#NULL!	1	66
13008	150	51	3	2	1	5	2	2	2	2	2	#NULL!	#NULL!	#NULL!	#NULL!	#NULL!	#NULL!	#NULL!	#NULL!	#NULL!	#NULL!	#NULL!	#NULL!	#NULL!	1	3	2	1	1	1	2	1	2	1	#NULL!	2	2	2	2	2	1	2	2	1	80	20	9	1	60
13009	175	160	1	1	2	#NULL!	#NULL!	#NULL!	#NULL!	#NULL!	1	16	#NULL!	1	1	1	1	2	1	2	2	2	2	2	2	#NULL!	#NULL!	#NULL!	#NULL!	#NULL!	#NULL!	#NULL!	#NULL!	#NULL!	#NULL!	#NULL!	#NULL!	#NULL!	#NULL!	#NULL!	#NULL!	#NULL!	#NULL!	#NULL!	#NULL!	#NULL!	#NULL!	2	#NULL!
13010	146	57	4	2	1	5	2	2	2	2	1	12	#NULL!	1	1	2	1	1	1	1	2	2	2	1	1	2	2	1	1	2	1	2	1	2	#NULL!	2	1	2	2	2	2	1	2	2	12	30	9	2	#NULL!
13011	180	70	4	1	2	#NULL!	#NULL!	#NULL!	#NULL!	#NULL!	2	#NULL!	#NULL!	#NULL!	#NULL!	#NULL!	#NULL!	#NULL!	#NULL!	#NULL!	#NULL!	#NULL!	#NULL!	#NULL!	1	4	2	1	1	1	2	2	1	2	#NULL!	2	2	2	1	2	2	2	2	2	80	3	2	1	90
13012	162	59	2	2	2	#NULL!	#NULL!	#NULL!	#NULL!	#NULL!	1	80	2	1	1	1	2	2	1	2	2	2	2	1	2	#NULL!	#NULL!	#NULL!	#NULL!	#NULL!	#NULL!	#NULL!	#NULL!	#NULL!	#NULL!	#NULL!	#NULL!	#NULL!	#NULL!	#NULL!	#NULL!	#NULL!	#NULL!	#NULL!	#NULL!	#NULL!	#NULL!	2	#NULL!
13013	155	73	4	2	2	#NULL!	#NULL!	#NULL!	#NULL!	#NULL!	2	#NULL!	#NULL!	#NULL!	#NULL!	#NULL!	#NULL!	#NULL!	#NULL!	#NULL!	#NULL!	#NULL!	#NULL!	#NULL!	2	#NULL!	#NULL!	#NULL!	#NULL!	#NULL!	#NULL!	#NULL!	#NULL!	#NULL!	#NULL!	#NULL!	#NULL!	#NULL!	#NULL!	#NULL!	#NULL!	#NULL!	#NULL!	#NULL!	#NULL!	#NULL!	#NULL!	2	#NULL!
13014	162	64	3	2	2	#NULL!	#NULL!	#NULL!	#NULL!	#NULL!	1	12	#NULL!	1	1	2	1	1	1	2	2	2	2	1	2	#NULL!	#NULL!	#NULL!	#NULL!	#NULL!	#NULL!	#NULL!	#NULL!	#NULL!	#NULL!	#NULL!	#NULL!	#NULL!	#NULL!	#NULL!	#NULL!	#NULL!	#NULL!	#NULL!	#NULL!	#NULL!	#NULL!	1	68
13015	158	58	3	2	2	#NULL!	#NULL!	#NULL!	#NULL!	#NULL!	2	#NULL!	#NULL!	#NULL!	#NULL!	#NULL!	#NULL!	#NULL!	#NULL!	#NULL!	#NULL!	#NULL!	#NULL!	#NULL!	2	#NULL!	#NULL!	#NULL!	#NULL!	#NULL!	#NULL!	#NULL!	#NULL!	#NULL!	#NULL!	#NULL!	#NULL!	#NULL!	#NULL!	#NULL!	#NULL!	#NULL!	#NULL!	#NULL!	#NULL!	#NULL!	#NULL!	2	#NULL!
13016	165	68	3	2	2	#NULL!	#NULL!	#NULL!	#NULL!	#NULL!	2	#NULL!	#NULL!	#NULL!	#NULL!	#NULL!	#NULL!	#NULL!	#NULL!	#NULL!	#NULL!	#NULL!	#NULL!	#NULL!	2	#NULL!	#NULL!	#NULL!	#NULL!	#NULL!	#NULL!	#NULL!	#NULL!	#NULL!	#NULL!	#NULL!	#NULL!	#NULL!	#NULL!	#NULL!	#NULL!	#NULL!	#NULL!	#NULL!	#NULL!	#NULL!	#NULL!	2	#NULL!
13017	156	75	4	2	1	4	2	1	2	2	2	#NULL!	#NULL!	#NULL!	#NULL!	#NULL!	#NULL!	#NULL!	#NULL!	#NULL!	#NULL!	#NULL!	#NULL!	#NULL!	2	#NULL!	#NULL!	#NULL!	#NULL!	#NULL!	#NULL!	#NULL!	#NULL!	#NULL!	#NULL!	#NULL!	#NULL!	#NULL!	#NULL!	#NULL!	#NULL!	#NULL!	#NULL!	#NULL!	#NULL!	#NULL!	#NULL!	2	#NULL!
13018	165	85	1	2	1	6	2	2	2	1	2	#NULL!	#NULL!	#NULL!	#NULL!	#NULL!	#NULL!	#NULL!	#NULL!	#NULL!	#NULL!	#NULL!	#NULL!	#NULL!	1	3	2	1	1	1	2	2	1	1	#NULL!	2	2	2	2	2	2	1	1	1	32	15	9	2	#NULL!
13033	175	79	2	2	1	6	2	1	2	2	2	#NULL!	#NULL!	#NULL!	#NULL!	#NULL!	#NULL!	#NULL!	#NULL!	#NULL!	#NULL!	#NULL!	#NULL!	#NULL!	1	3	2	1	1	1	2	2	1	1	#NULL!	2	1	2	2	1	2	2	2	2	16	4	9	1	85
13034	175	83	4	2	2	#NULL!	#NULL!	#NULL!	#NULL!	#NULL!	2	#NULL!	#NULL!	#NULL!	#NULL!	#NULL!	#NULL!	#NULL!	#NULL!	#NULL!	#NULL!	#NULL!	#NULL!	#NULL!	1	4	2	1	2	2	1	2	2	2	#NULL!	2	2	2	2	2	2	1	2	2	48	30	9	2	#NULL!
13035	168	86	3	2	2	#NULL!	#NULL!	#NULL!	#NULL!	#NULL!	1	24	#NULL!	1	1	2	1	2	1	2	2	2	2	1	2	#NULL!	#NULL!	#NULL!	#NULL!	#NULL!	#NULL!	#NULL!	#NULL!	#NULL!	#NULL!	#NULL!	#NULL!	#NULL!	#NULL!	#NULL!	#NULL!	#NULL!	#NULL!	#NULL!	#NULL!	#NULL!	#NULL!	2	#NULL!
13036	150	55	3	2	2	#NULL!	#NULL!	#NULL!	#NULL!	#NULL!	1	12	#NULL!	1	1	1	1	2	1	2	2	2	2	2	2	#NULL!	#NULL!	#NULL!	#NULL!	#NULL!	#NULL!	#NULL!	#NULL!	#NULL!	#NULL!	#NULL!	#NULL!	#NULL!	#NULL!	#NULL!	#NULL!	#NULL!	#NULL!	#NULL!	#NULL!	#NULL!	#NULL!	2	#NULL!
13037	172	82	2	2	2	#NULL!	#NULL!	#NULL!	#NULL!	#NULL!	1	12	#NULL!	1	1	1	2	1	1	2	2	2	2	1	1	4	2	1	1	2	1	2	2	1	#NULL!	2	2	2	1	2	2	2	2	2	12	4	9	2	#NULL!
13041	173	68	1	1	1	2	1	1	1	2	2	#NULL!	#NULL!	#NULL!	#NULL!	#NULL!	#NULL!	#NULL!	#NULL!	#NULL!	#NULL!	#NULL!	#NULL!	#NULL!	1	3	2	1	2	1	2	1	1	1	#NULL!	2	2	2	2	1	2	2	1	2	32	10	1	2	#NULL!
13042	166	65	4	2	1	6	2	2	1	2	2	#NULL!	#NULL!	#NULL!	#NULL!	#NULL!	#NULL!	#NULL!	#NULL!	#NULL!	#NULL!	#NULL!	#NULL!	#NULL!	2	#NULL!	#NULL!	#NULL!	#NULL!	#NULL!	#NULL!	#NULL!	#NULL!	#NULL!	#NULL!	#NULL!	#NULL!	#NULL!	#NULL!	#NULL!	#NULL!	#NULL!	#NULL!	#NULL!	#NULL!	#NULL!	#NULL!	1	66
13043	163	61	4	1	1	6	2	2	2	1	1	48	#NULL!	1	1	1	2	1	1	2	1	2	2	1	1	3	2	1	1	1	2	2	1	1	#NULL!	2	2	2	2	2	2	1	1	2	1	4	1	1	73
13044	165	62	3	2	1	7	2	2	2	2	1	12	#NULL!	1	1	1	2	1	1	2	2	2	2	1	1	4	2	1	1	1	1	2	1	2	#NULL!	2	1	2	2	2	2	2	2	2	12	3	2	2	#NULL!
13050	162	62	3	2	1	5	2	1	2	1	1	48	#NULL!	1	1	1	2	1	1	2	1	2	2	1	1	4	1	2	1	2	2	2	1	2	#NULL!	1	1	1	1	1	1	1	1	1	8	4	2	2	#NULL!
13075	169	89	2	2	1	3	1	1	1	2	2	#NULL!	#NULL!	#NULL!	#NULL!	#NULL!	#NULL!	#NULL!	#NULL!	#NULL!	#NULL!	#NULL!	#NULL!	#NULL!	1	2	2	1	1	1	2	1	1	1	#NULL!	2	2	2	1	2	2	1	2	2	24	10	2	2	#NULL!
13076	152	64	3	2	1	3	9	2	2	2	1	28	#NULL!	1	1	1	2	1	1	2	2	2	2	1	2	#NULL!	#NULL!	#NULL!	#NULL!	#NULL!	#NULL!	#NULL!	#NULL!	#NULL!	#NULL!	#NULL!	#NULL!	#NULL!	#NULL!	#NULL!	#NULL!	#NULL!	#NULL!	#NULL!	#NULL!	#NULL!	#NULL!	2	#NULL!
13077	160	67	2	1	2	#NULL!	#NULL!	#NULL!	#NULL!	#NULL!	1	8	#NULL!	1	1	1	1	2	1	1	2	1	2	2	2	#NULL!	#NULL!	#NULL!	#NULL!	#NULL!	#NULL!	#NULL!	#NULL!	#NULL!	#NULL!	#NULL!	#NULL!	#NULL!	#NULL!	#NULL!	#NULL!	#NULL!	#NULL!	#NULL!	#NULL!	#NULL!	#NULL!	2	#NULL!
13078	167	90	1	1	1	4	9	1	1	2	1	80	#NULL!	1	1	2	1	1	1	2	1	1	2	3	1	3	2	1	1	1	2	2	1	2	#NULL!	2	2	2	2	2	2	1	2	2	2	3	1	2	#NULL!
13079	169	59	4	1	2	#NULL!	#NULL!	#NULL!	#NULL!	#NULL!	2	#NULL!	#NULL!	#NULL!	#NULL!	#NULL!	#NULL!	#NULL!	#NULL!	#NULL!	#NULL!	#NULL!	#NULL!	#NULL!	1	3	2	1	2	2	1	2	2	2	#NULL!	2	1	2	2	2	2	2	2	2	24	15	2	2	#NULL!
13080	160	68	3	1	1	6	2	1	2	1	1	20	3	1	1	1	1	2	1	1	1	1	2	2	1	3	2	1	1	1	2	2	1	1	#NULL!	2	2	2	2	2	2	1	1	1	20	4	1	1	72
13081	180	97	4	2	2	#NULL!	#NULL!	#NULL!	#NULL!	#NULL!	1	8	#NULL!	1	1	1	2	1	1	1	1	2	2	1	2	#NULL!	#NULL!	#NULL!	#NULL!	#NULL!	#NULL!	#NULL!	#NULL!	#NULL!	#NULL!	#NULL!	#NULL!	#NULL!	#NULL!	#NULL!	#NULL!	#NULL!	#NULL!	#NULL!	#NULL!	#NULL!	#NULL!	1	104
13082	170	88	4	1	1	2	1	1	1	2	2	#NULL!	#NULL!	#NULL!	#NULL!	#NULL!	#NULL!	#NULL!	#NULL!	#NULL!	#NULL!	#NULL!	#NULL!	#NULL!	1	2	2	1	1	1	2	2	2	2	#NULL!	2	2	2	2	2	2	2	1	1	6	4	2	1	93
13083	172	120	4	2	2	#NULL!	#NULL!	#NULL!	#NULL!	#NULL!	1	80	#NULL!	1	1	1	2	1	1	2	2	2	2	1	1	4	1	2	2	1	2	2	2	2	#NULL!	1	1	1	1	1	1	1	1	1	80	30	2	2	#NULL!
13084	170	88	1	2	1	5	9	2	1	2	1	10	#NULL!	1	1	1	1	2	1	2	1	2	2	1	2	#NULL!	#NULL!	#NULL!	#NULL!	#NULL!	#NULL!	#NULL!	#NULL!	#NULL!	#NULL!	#NULL!	#NULL!	#NULL!	#NULL!	#NULL!	#NULL!	#NULL!	#NULL!	#NULL!	#NULL!	#NULL!	#NULL!	2	#NULL!
13085	184	96	2	2	1	5	2	2	2	2	1	12	#NULL!	1	1	1	2	1	1	2	2	2	2	1	2	#NULL!	#NULL!	#NULL!	#NULL!	#NULL!	#NULL!	#NULL!	#NULL!	#NULL!	#NULL!	#NULL!	#NULL!	#NULL!	#NULL!	#NULL!	#NULL!	#NULL!	#NULL!	#NULL!	#NULL!	#NULL!	#NULL!	2	#NULL!
13086	165	66	4	2	2	#NULL!	#NULL!	#NULL!	#NULL!	#NULL!	1	48	#NULL!	1	2	1	2	1	1	2	1	2	2	1	1	3	2	1	1	1	2	2	2	2	#NULL!	2	2	2	2	2	2	2	2	1	12	4	1	1	69
13087	173	74	2	2	1	5	2	1	1	1	2	#NULL!	#NULL!	#NULL!	#NULL!	#NULL!	#NULL!	#NULL!	#NULL!	#NULL!	#NULL!	#NULL!	#NULL!	#NULL!	1	4	2	1	2	2	1	1	1	2	#NULL!	2	2	2	2	2	2	1	1	1	48	30	2	1	80
13088	164	71	4	1	1	6	2	1	1	2	1	88	#NULL!	1	1	1	1	2	1	1	1	1	2	2	2	#NULL!	#NULL!	#NULL!	#NULL!	#NULL!	#NULL!	#NULL!	#NULL!	#NULL!	#NULL!	#NULL!	#NULL!	#NULL!	#NULL!	#NULL!	#NULL!	#NULL!	#NULL!	#NULL!	#NULL!	#NULL!	#NULL!	2	#NULL!
13089	180	65	3	1	1	3	1	2	1	2	2	#NULL!	#NULL!	#NULL!	#NULL!	#NULL!	#NULL!	#NULL!	#NULL!	#NULL!	#NULL!	#NULL!	#NULL!	#NULL!	2	#NULL!	#NULL!	#NULL!	#NULL!	#NULL!	#NULL!	#NULL!	#NULL!	#NULL!	#NULL!	#NULL!	#NULL!	#NULL!	#NULL!	#NULL!	#NULL!	#NULL!	#NULL!	#NULL!	#NULL!	#NULL!	#NULL!	1	73
13090	165	82	2	2	1	1	1	1	2	2	1	16	#NULL!	1	2	1	2	2	1	2	1	2	2	1	1	3	2	1	2	1	1	2	1	2	#NULL!	2	2	2	1	2	2	1	2	2	8	10	1	2	#NULL!
13091	164	66	2	1	2	#NULL!	#NULL!	#NULL!	#NULL!	#NULL!	1	28	#NULL!	1	2	1	1	1	1	2	1	2	2	1	1	1	2	1	1	1	1	1	2	2	#NULL!	2	2	2	2	2	2	1	1	1	1	3	1	1	81
13092	150	50	4	2	2	#NULL!	#NULL!	#NULL!	#NULL!	#NULL!	1	92	#NULL!	1	2	1	2	2	1	2	1	2	2	1	1	4	2	1	1	1	1	2	1	1	#NULL!	2	2	2	2	2	2	1	2	1	36	7	1	2	#NULL!
13093	155	75	2	2	1	2	2	1	1	2	1	48	#NULL!	1	1	1	1	1	1	2	1	2	2	3	1	2	1	2	1	1	2	1	1	1	#NULL!	1	1	1	1	1	1	1	1	1	20	30	1	2	#NULL!
13094	155	54	1	2	1	2	1	1	1	2	1	24	#NULL!	1	1	1	2	1	1	2	1	2	2	2	2	#NULL!	#NULL!	#NULL!	#NULL!	#NULL!	#NULL!	#NULL!	#NULL!	#NULL!	#NULL!	#NULL!	#NULL!	#NULL!	#NULL!	#NULL!	#NULL!	#NULL!	#NULL!	#NULL!	#NULL!	#NULL!	#NULL!	2	#NULL!
13095	154	71	3	2	2	#NULL!	#NULL!	#NULL!	#NULL!	#NULL!	2	#NULL!	#NULL!	#NULL!	#NULL!	#NULL!	#NULL!	#NULL!	#NULL!	#NULL!	#NULL!	#NULL!	#NULL!	#NULL!	1	2	2	1	1	1	2	1	1	1	#NULL!	2	2	2	2	2	2	1	2	2	20	7	2	2	#NULL!
13096	153	67	2	2	1	6	2	1	2	2	1	96	#NULL!	1	2	1	1	2	1	2	1	2	2	1	1	3	2	1	1	2	1	1	1	1	#NULL!	2	2	2	2	2	2	1	1	1	20	30	2	2	#NULL!
13097	164	62	2	2	1	1	1	2	1	2	1	16	#NULL!	1	1	1	2	1	1	2	2	2	2	1	2	#NULL!	#NULL!	#NULL!	#NULL!	#NULL!	#NULL!	#NULL!	#NULL!	#NULL!	#NULL!	#NULL!	#NULL!	#NULL!	#NULL!	#NULL!	#NULL!	#NULL!	#NULL!	#NULL!	#NULL!	#NULL!	#NULL!	2	#NULL!
13104	165	93	2	2	1	3	1	1	1	2	1	24	#NULL!	1	1	1	1	1	1	2	1	2	2	2	1	3	2	1	1	1	2	2	1	2	#NULL!	2	2	2	2	2	2	1	2	2	24	20	1	2	#NULL!
13116	167	62	1	2	1	1	1	1	1	2	1	30	#NULL!	1	2	1	2	2	2	2	2	2	2	1	1	3	1	2	1	2	1	2	1	2	#NULL!	1	1	1	1	1	1	1	1	1	30	30	1	2	#NULL!
13117	170	74	4	2	1	2	1	1	1	2	2	#NULL!	#NULL!	#NULL!	#NULL!	#NULL!	#NULL!	#NULL!	#NULL!	#NULL!	#NULL!	#NULL!	#NULL!	#NULL!	1	3	2	1	1	2	2	2	1	1	#NULL!	2	2	2	2	2	2	1	1	1	24	30	1	2	#NULL!
13118	160	69	4	2	2	#NULL!	#NULL!	#NULL!	#NULL!	#NULL!	2	#NULL!	#NULL!	#NULL!	#NULL!	#NULL!	#NULL!	#NULL!	#NULL!	#NULL!	#NULL!	#NULL!	#NULL!	#NULL!	2	#NULL!	#NULL!	#NULL!	#NULL!	#NULL!	#NULL!	#NULL!	#NULL!	#NULL!	#NULL!	#NULL!	#NULL!	#NULL!	#NULL!	#NULL!	#NULL!	#NULL!	#NULL!	#NULL!	#NULL!	#NULL!	#NULL!	2	#NULL!
13119	162	54	2	2	1	5	2	1	2	2	2	#NULL!	#NULL!	#NULL!	#NULL!	#NULL!	#NULL!	#NULL!	#NULL!	#NULL!	#NULL!	#NULL!	#NULL!	#NULL!	1	3	1	2	2	2	1	1	1	1	#NULL!	1	1	1	1	1	1	1	1	1	48	20	1	2	#NULL!
13120	169	73	4	2	2	#NULL!	#NULL!	#NULL!	#NULL!	#NULL!	1	6	#NULL!	1	1	1	2	2	1	2	2	2	2	1	2	#NULL!	#NULL!	#NULL!	#NULL!	#NULL!	#NULL!	#NULL!	#NULL!	#NULL!	#NULL!	#NULL!	#NULL!	#NULL!	#NULL!	#NULL!	#NULL!	#NULL!	#NULL!	#NULL!	#NULL!	#NULL!	#NULL!	2	#NULL!
13121	153	80	2	2	2	#NULL!	#NULL!	#NULL!	#NULL!	#NULL!	1	12	#NULL!	1	1	1	2	1	1	2	2	2	2	2	2	#NULL!	#NULL!	#NULL!	#NULL!	#NULL!	#NULL!	#NULL!	#NULL!	#NULL!	#NULL!	#NULL!	#NULL!	#NULL!	#NULL!	#NULL!	#NULL!	#NULL!	#NULL!	#NULL!	#NULL!	#NULL!	#NULL!	2	#NULL!
13122	169	68	3	2	1	7	2	1	2	2	2	#NULL!	#NULL!	#NULL!	#NULL!	#NULL!	#NULL!	#NULL!	#NULL!	#NULL!	#NULL!	#NULL!	#NULL!	#NULL!	2	#NULL!	#NULL!	#NULL!	#NULL!	#NULL!	#NULL!	#NULL!	#NULL!	#NULL!	#NULL!	#NULL!	#NULL!	#NULL!	#NULL!	#NULL!	#NULL!	#NULL!	#NULL!	#NULL!	#NULL!	#NULL!	#NULL!	1	74
13123	165	98	3	1	1	4	2	1	1	2	1	24	#NULL!	1	2	2	2	2	1	1	2	2	2	1	1	2	2	1	1	2	1	1	2	1	#NULL!	2	2	2	2	2	2	2	1	1	24	6	2	2	#NULL!
13124	173	82	3	1	2	#NULL!	#NULL!	#NULL!	#NULL!	#NULL!	1	48	#NULL!	1	2	2	2	2	1	2	2	2	2	1	1	3	2	1	1	1	2	2	2	1	#NULL!	2	2	2	1	2	1	2	2	2	28	4	1	2	#NULL!
13125	160	115	3	2	2	#NULL!	#NULL!	#NULL!	#NULL!	#NULL!	1	24	#NULL!	1	1	1	2	1	1	2	1	2	2	1	2	#NULL!	#NULL!	#NULL!	#NULL!	#NULL!	#NULL!	#NULL!	#NULL!	#NULL!	#NULL!	#NULL!	#NULL!	#NULL!	#NULL!	#NULL!	#NULL!	#NULL!	#NULL!	#NULL!	#NULL!	#NULL!	#NULL!	2	#NULL!
13126	153	64	4	2	1	3	1	1	1	2	2	#NULL!	#NULL!	#NULL!	#NULL!	#NULL!	#NULL!	#NULL!	#NULL!	#NULL!	#NULL!	#NULL!	#NULL!	#NULL!	2	#NULL!	#NULL!	#NULL!	#NULL!	#NULL!	#NULL!	#NULL!	#NULL!	#NULL!	#NULL!	#NULL!	#NULL!	#NULL!	#NULL!	#NULL!	#NULL!	#NULL!	#NULL!	#NULL!	#NULL!	#NULL!	#NULL!	1	69
13127	167	53	1	2	1	6	1	1	1	2	2	#NULL!	#NULL!	#NULL!	#NULL!	#NULL!	#NULL!	#NULL!	#NULL!	#NULL!	#NULL!	#NULL!	#NULL!	#NULL!	1	1	2	1	1	2	1	1	1	2	#NULL!	1	1	1	1	2	1	2	2	2	48	15	2	1	57
13128	167	76	2	2	1	2	1	1	1	2	1	32	#NULL!	1	2	2	2	2	1	2	2	2	2	1	1	3	2	1	1	1	2	2	1	1	#NULL!	2	2	2	2	1	1	1	2	1	32	14	1	2	#NULL!
13129	167	62	3	2	1	2	1	2	2	2	1	20	#NULL!	1	2	2	1	1	1	2	2	2	2	1	2	#NULL!	#NULL!	#NULL!	#NULL!	#NULL!	#NULL!	#NULL!	#NULL!	#NULL!	#NULL!	#NULL!	#NULL!	#NULL!	#NULL!	#NULL!	#NULL!	#NULL!	#NULL!	#NULL!	#NULL!	#NULL!	#NULL!	2	#NULL!
13130	182	90	1	2	2	#NULL!	#NULL!	#NULL!	#NULL!	#NULL!	1	98	#NULL!	1	2	1	1	2	1	2	2	2	2	1	2	#NULL!	#NULL!	#NULL!	#NULL!	#NULL!	#NULL!	#NULL!	#NULL!	#NULL!	#NULL!	#NULL!	#NULL!	#NULL!	#NULL!	#NULL!	#NULL!	#NULL!	#NULL!	#NULL!	#NULL!	#NULL!	#NULL!	2	#NULL!
13131	170	52	2	2	2	#NULL!	#NULL!	#NULL!	#NULL!	#NULL!	2	#NULL!	#NULL!	#NULL!	#NULL!	#NULL!	#NULL!	#NULL!	#NULL!	#NULL!	#NULL!	#NULL!	#NULL!	#NULL!	1	3	2	1	1	1	2	2	1	1	#NULL!	2	2	2	2	2	2	1	1	1	96	4	2	2	#NULL!
13145	168	74	4	2	2	#NULL!	#NULL!	#NULL!	#NULL!	#NULL!	1	3	#NULL!	1	1	1	2	1	1	2	1	2	2	1	2	#NULL!	#NULL!	#NULL!	#NULL!	#NULL!	#NULL!	#NULL!	#NULL!	#NULL!	#NULL!	#NULL!	#NULL!	#NULL!	#NULL!	#NULL!	#NULL!	#NULL!	#NULL!	#NULL!	#NULL!	#NULL!	#NULL!	2	#NULL!
13146	158	76	4	1	2	#NULL!	#NULL!	#NULL!	#NULL!	#NULL!	1	8	2	2	2	2	2	2	2	1	2	2	1	3	1	2	2	1	2	2	1	1	1	1	#NULL!	2	2	2	2	2	2	2	1	1	96	30	2	2	#NULL!
13147	151	69	4	2	1	2	1	2	1	2	1	20	1	1	2	1	2	2	1	2	2	2	2	1	1	2	1	2	1	2	1	2	2	1	#NULL!	1	1	1	1	1	1	1	1	1	4	30	2	1	73
13152	173	87	4	2	1	6	2	2	2	2	2	#NULL!	#NULL!	#NULL!	#NULL!	#NULL!	#NULL!	#NULL!	#NULL!	#NULL!	#NULL!	#NULL!	#NULL!	#NULL!	1	3	2	1	2	2	1	2	2	1	#NULL!	2	2	2	2	2	2	1	1	1	20	12	2	1	92
13153	155	63	2	1	1	6	2	2	1	2	2	#NULL!	#NULL!	#NULL!	#NULL!	#NULL!	#NULL!	#NULL!	#NULL!	#NULL!	#NULL!	#NULL!	#NULL!	#NULL!	1	3	2	1	2	2	1	2	1	2	#NULL!	2	2	2	2	2	1	2	2	2	10	30	2	2	#NULL!
13154	156	68	4	2	2	#NULL!	#NULL!	#NULL!	#NULL!	#NULL!	2	#NULL!	#NULL!	#NULL!	#NULL!	#NULL!	#NULL!	#NULL!	#NULL!	#NULL!	#NULL!	#NULL!	#NULL!	#NULL!	2	#NULL!	#NULL!	#NULL!	#NULL!	#NULL!	#NULL!	#NULL!	#NULL!	#NULL!	#NULL!	#NULL!	#NULL!	#NULL!	#NULL!	#NULL!	#NULL!	#NULL!	#NULL!	#NULL!	#NULL!	#NULL!	#NULL!	1	71
13155	153	53	3	2	2	#NULL!	#NULL!	#NULL!	#NULL!	#NULL!	1	96	#NULL!	1	2	2	2	2	1	2	1	2	2	1	2	#NULL!	#NULL!	#NULL!	#NULL!	#NULL!	#NULL!	#NULL!	#NULL!	#NULL!	#NULL!	#NULL!	#NULL!	#NULL!	#NULL!	#NULL!	#NULL!	#NULL!	#NULL!	#NULL!	#NULL!	#NULL!	#NULL!	2	#NULL!
13158	170	70	1	2	1	6	2	1	1	2	1	96	4	1	1	1	1	2	1	2	1	2	1	2	1	1	2	1	1	2	1	2	1	1	#NULL!	2	2	2	1	1	1	1	1	1	48	4	2	1	73
13159	149	62	3	2	1	7	2	1	2	2	2	#NULL!	#NULL!	#NULL!	#NULL!	#NULL!	#NULL!	#NULL!	#NULL!	#NULL!	#NULL!	#NULL!	#NULL!	#NULL!	1	1	2	1	2	2	1	1	1	2	#NULL!	2	2	2	2	2	2	1	1	1	8	20	1	2	#NULL!
13160	170	83	3	2	1	5	2	1	2	2	2	#NULL!	#NULL!	#NULL!	#NULL!	#NULL!	#NULL!	#NULL!	#NULL!	#NULL!	#NULL!	#NULL!	#NULL!	#NULL!	1	4	2	1	2	2	1	2	1	1	#NULL!	2	2	2	2	1	2	2	2	2	96	30	2	2	#NULL!
13161	170	72	2	2	2	#NULL!	#NULL!	#NULL!	#NULL!	#NULL!	1	96	#NULL!	1	1	2	2	2	1	2	1	2	2	1	2	#NULL!	#NULL!	#NULL!	#NULL!	#NULL!	#NULL!	#NULL!	#NULL!	#NULL!	#NULL!	#NULL!	#NULL!	#NULL!	#NULL!	#NULL!	#NULL!	#NULL!	#NULL!	#NULL!	#NULL!	#NULL!	#NULL!	2	#NULL!
13162	175	105	3	2	1	6	2	1	2	1	1	12	#NULL!	1	2	2	2	2	1	2	2	2	2	1	1	2	2	1	1	2	1	1	2	1	#NULL!	2	2	2	2	1	2	1	1	1	8	3	2	1	120
13163	169	75	1	2	1	3	1	1	1	2	2	#NULL!	#NULL!	#NULL!	#NULL!	#NULL!	#NULL!	#NULL!	#NULL!	#NULL!	#NULL!	#NULL!	#NULL!	#NULL!	1	3	2	1	1	2	1	2	1	1	#NULL!	2	2	2	2	2	2	1	1	1	28	30	2	2	#NULL!
13164	156	52	2	2	1	2	1	1	1	2	1	96	#NULL!	1	2	2	2	2	1	2	2	2	2	1	1	2	2	1	1	1	2	2	1	1	#NULL!	2	1	2	1	2	2	2	2	2	48	10	2	2	#NULL!
13165	161	80	4	2	2	#NULL!	#NULL!	#NULL!	#NULL!	#NULL!	2	#NULL!	#NULL!	#NULL!	#NULL!	#NULL!	#NULL!	#NULL!	#NULL!	#NULL!	#NULL!	#NULL!	#NULL!	#NULL!	2	#NULL!	#NULL!	#NULL!	#NULL!	#NULL!	#NULL!	#NULL!	#NULL!	#NULL!	#NULL!	#NULL!	#NULL!	#NULL!	#NULL!	#NULL!	#NULL!	#NULL!	#NULL!	#NULL!	#NULL!	#NULL!	#NULL!	2	#NULL!
13166	170	80	4	2	1	6	2	1	1	1	1	96	#NULL!	1	1	1	1	1	1	2	2	2	2	1	1	2	2	1	1	2	1	1	2	1	#NULL!	2	2	2	1	1	1	1	2	1	3	30	2	1	84
13167	160	70	4	1	1	2	1	1	1	2	1	24	#NULL!	1	1	1	1	1	1	2	1	2	2	2	1	2	2	1	1	1	2	2	1	1	#NULL!	2	2	2	2	1	2	1	1	1	12	30	1	2	#NULL!
13168	149	70	2	2	1	7	2	1	1	2	1	96	#NULL!	1	2	2	2	2	1	2	1	2	2	1	1	2	2	1	1	2	1	2	2	2	#NULL!	2	2	2	2	2	2	2	2	1	96	30	1	2	#NULL!
13169	175	98	3	1	1	7	2	2	2	1	2	#NULL!	#NULL!	#NULL!	#NULL!	#NULL!	#NULL!	#NULL!	#NULL!	#NULL!	#NULL!	#NULL!	#NULL!	#NULL!	1	3	2	1	1	1	2	2	1	1	#NULL!	2	2	2	1	2	2	1	1	1	96	30	1	2	#NULL!
13189	163	86	3	1	2	#NULL!	#NULL!	#NULL!	#NULL!	#NULL!	1	96	#NULL!	1	1	2	1	2	1	2	2	2	2	1	2	#NULL!	#NULL!	#NULL!	#NULL!	#NULL!	#NULL!	#NULL!	#NULL!	#NULL!	#NULL!	#NULL!	#NULL!	#NULL!	#NULL!	#NULL!	#NULL!	#NULL!	#NULL!	#NULL!	#NULL!	#NULL!	#NULL!	2	#NULL!
13190	160	74	4	1	1	6	2	2	2	2	2	#NULL!	#NULL!	#NULL!	#NULL!	#NULL!	#NULL!	#NULL!	#NULL!	#NULL!	#NULL!	#NULL!	#NULL!	#NULL!	2	#NULL!	#NULL!	#NULL!	#NULL!	#NULL!	#NULL!	#NULL!	#NULL!	#NULL!	#NULL!	#NULL!	#NULL!	#NULL!	#NULL!	#NULL!	#NULL!	#NULL!	#NULL!	#NULL!	#NULL!	#NULL!	#NULL!	2	#NULL!
13191	175	87	3	2	1	4	2	2	2	2	1	4	#NULL!	1	2	1	2	2	1	2	2	2	2	1	2	#NULL!	#NULL!	#NULL!	#NULL!	#NULL!	#NULL!	#NULL!	#NULL!	#NULL!	#NULL!	#NULL!	#NULL!	#NULL!	#NULL!	#NULL!	#NULL!	#NULL!	#NULL!	#NULL!	#NULL!	#NULL!	#NULL!	2	#NULL!
13192	160	68	4	2	1	7	2	1	1	2	1	24	#NULL!	1	2	1	2	2	1	2	1	2	2	1	1	3	1	2	1	2	1	2	1	1	#NULL!	1	1	1	1	1	1	1	1	1	96	30	2	2	#NULL!
13193	157	72	2	2	1	6	2	1	2	1	2	#NULL!	#NULL!	#NULL!	#NULL!	#NULL!	#NULL!	#NULL!	#NULL!	#NULL!	#NULL!	#NULL!	#NULL!	#NULL!	1	3	1	2	1	1	2	2	2	1	#NULL!	1	1	1	1	1	1	1	1	1	96	4	2	1	84
13194	157	102	4	2	1	5	2	2	2	2	1	96	#NULL!	1	2	1	2	2	1	2	1	2	2	1	1	3	2	1	1	1	2	2	1	2	#NULL!	2	2	2	2	2	2	1	1	1	48	1	2	2	#NULL!
13195	176	81	3	2	1	5	2	2	2	2	2	#NULL!	#NULL!	#NULL!	#NULL!	#NULL!	#NULL!	#NULL!	#NULL!	#NULL!	#NULL!	#NULL!	#NULL!	#NULL!	1	3	2	1	2	2	1	1	1	1	#NULL!	1	1	1	2	2	2	2	2	2	20	30	2	1	82
13196	175	78	1	2	1	3	9	2	2	2	1	96	#NULL!	1	2	1	2	2	1	2	2	2	2	1	1	2	2	1	1	2	1	1	1	2	#NULL!	2	2	2	1	2	1	1	2	1	8	30	2	2	#NULL!
13197	158	67	4	2	1	1	1	2	1	2	1	12	#NULL!	1	1	1	2	2	1	2	2	2	2	1	1	3	1	2	1	1	2	2	1	1	#NULL!	1	1	1	1	1	1	1	1	1	20	3	2	2	#NULL!
13198	160	62	4	2	1	2	1	1	1	2	1	48	#NULL!	1	2	1	2	2	1	2	1	2	2	1	2	#NULL!	#NULL!	#NULL!	#NULL!	#NULL!	#NULL!	#NULL!	#NULL!	#NULL!	#NULL!	#NULL!	#NULL!	#NULL!	#NULL!	#NULL!	#NULL!	#NULL!	#NULL!	#NULL!	#NULL!	#NULL!	#NULL!	2	#NULL!
13199	158	56	4	2	1	2	1	1	1	2	2	#NULL!	#NULL!	#NULL!	#NULL!	#NULL!	#NULL!	#NULL!	#NULL!	#NULL!	#NULL!	#NULL!	#NULL!	#NULL!	1	2	2	1	1	1	2	2	1	1	#NULL!	2	2	2	2	2	2	2	1	2	24	1	1	1	63
13200	171	103	3	2	1	5	2	1	2	2	1	5	#NULL!	1	2	1	2	2	2	1	1	2	2	1	1	1	2	1	1	1	2	2	2	1	#NULL!	2	2	2	2	2	2	1	1	1	5	14	2	2	#NULL!
13201	156	85	3	1	1	4	9	2	2	2	1	8	#NULL!	2	2	2	2	2	2	1	2	2	2	3	2	#NULL!	#NULL!	#NULL!	#NULL!	#NULL!	#NULL!	#NULL!	#NULL!	#NULL!	#NULL!	#NULL!	#NULL!	#NULL!	#NULL!	#NULL!	#NULL!	#NULL!	#NULL!	#NULL!	#NULL!	#NULL!	#NULL!	1	89
13202	181	76	2	2	2	#NULL!	#NULL!	#NULL!	#NULL!	#NULL!	2	#NULL!	#NULL!	#NULL!	#NULL!	#NULL!	#NULL!	#NULL!	#NULL!	#NULL!	#NULL!	#NULL!	#NULL!	#NULL!	2	#NULL!	#NULL!	#NULL!	#NULL!	#NULL!	#NULL!	#NULL!	#NULL!	#NULL!	#NULL!	#NULL!	#NULL!	#NULL!	#NULL!	#NULL!	#NULL!	#NULL!	#NULL!	#NULL!	#NULL!	#NULL!	#NULL!	1	77
13203	164	53	1	2	1	1	1	2	2	2	2	#NULL!	#NULL!	#NULL!	#NULL!	#NULL!	#NULL!	#NULL!	#NULL!	#NULL!	#NULL!	#NULL!	#NULL!	#NULL!	1	4	2	1	1	1	2	2	1	1	#NULL!	2	2	2	2	2	2	1	1	1	32	4	2	1	56
13204	161	39	1	2	1	3	2	1	1	2	1	5	#NULL!	1	1	1	1	1	1	2	2	1	2	2	1	3	2	1	1	1	2	2	1	1	#NULL!	2	2	2	2	2	2	1	1	1	96	15	2	1	50
13205	150	64	4	2	1	2	1	1	1	2	2	#NULL!	#NULL!	#NULL!	#NULL!	#NULL!	#NULL!	#NULL!	#NULL!	#NULL!	#NULL!	#NULL!	#NULL!	#NULL!	1	1	2	1	2	2	1	2	2	2	#NULL!	2	2	2	2	2	2	2	2	1	12	30	2	1	74
13206	155	61	4	2	2	#NULL!	#NULL!	#NULL!	#NULL!	#NULL!	1	16	#NULL!	1	1	1	1	1	1	2	2	2	2	2	2	#NULL!	#NULL!	#NULL!	#NULL!	#NULL!	#NULL!	#NULL!	#NULL!	#NULL!	#NULL!	#NULL!	#NULL!	#NULL!	#NULL!	#NULL!	#NULL!	#NULL!	#NULL!	#NULL!	#NULL!	#NULL!	#NULL!	2	#NULL!
13207	150	59	3	2	1	2	1	1	2	2	1	8	#NULL!	1	2	2	2	2	1	2	1	2	2	1	2	#NULL!	#NULL!	#NULL!	#NULL!	#NULL!	#NULL!	#NULL!	#NULL!	#NULL!	#NULL!	#NULL!	#NULL!	#NULL!	#NULL!	#NULL!	#NULL!	#NULL!	#NULL!	#NULL!	#NULL!	#NULL!	#NULL!	1	61
13208	170	70	4	2	2	#NULL!	#NULL!	#NULL!	#NULL!	#NULL!	2	#NULL!	#NULL!	#NULL!	#NULL!	#NULL!	#NULL!	#NULL!	#NULL!	#NULL!	#NULL!	#NULL!	#NULL!	#NULL!	2	#NULL!	#NULL!	#NULL!	#NULL!	#NULL!	#NULL!	#NULL!	#NULL!	#NULL!	#NULL!	#NULL!	#NULL!	#NULL!	#NULL!	#NULL!	#NULL!	#NULL!	#NULL!	#NULL!	#NULL!	#NULL!	#NULL!	2	#NULL!
13209	163	60	2	2	1	7	2	1	2	2	1	4	4	1	1	1	1	1	1	2	1	1	1	3	1	1	1	2	1	2	1	2	1	2	#NULL!	1	1	1	1	1	1	1	1	1	24	6	1	2	#NULL!
13210	174	85	1	2	1	5	1	1	2	2	2	#NULL!	#NULL!	#NULL!	#NULL!	#NULL!	#NULL!	#NULL!	#NULL!	#NULL!	#NULL!	#NULL!	#NULL!	#NULL!	1	4	2	1	2	1	2	2	1	9	#NULL!	2	2	1	2	2	2	2	2	2	24	6	2	2	#NULL!
13234	160	84	4	1	1	6	2	1	2	1	1	24	2	1	1	1	1	2	2	1	1	2	2	2	1	3	2	1	2	2	1	2	1	1	#NULL!	2	2	2	2	2	2	1	1	1	24	30	1	2	#NULL!
13235	168	67	4	2	1	7	2	1	2	1	1	24	2	1	1	2	2	2	1	2	1	2	2	1	1	3	2	1	2	2	1	2	1	2	#NULL!	2	2	2	2	2	2	1	1	1	96	30	1	1	90
13236	150	70	4	1	2	#NULL!	#NULL!	#NULL!	#NULL!	#NULL!	1	4	4	1	1	1	2	1	1	2	1	1	1	3	1	3	2	1	2	2	1	2	1	2	#NULL!	1	1	1	1	1	1	2	2	2	4	30	2	1	80
13237	168	54	4	2	1	6	2	1	2	2	2	#NULL!	#NULL!	#NULL!	#NULL!	#NULL!	#NULL!	#NULL!	#NULL!	#NULL!	#NULL!	#NULL!	#NULL!	#NULL!	1	2	2	1	1	1	2	2	1	1	#NULL!	2	2	2	2	2	2	1	1	1	20	8	1	2	#NULL!
13238	167	70	2	1	1	3	1	1	1	2	2	#NULL!	#NULL!	#NULL!	#NULL!	#NULL!	#NULL!	#NULL!	#NULL!	#NULL!	#NULL!	#NULL!	#NULL!	#NULL!	2	#NULL!	#NULL!	#NULL!	#NULL!	#NULL!	#NULL!	#NULL!	#NULL!	#NULL!	#NULL!	#NULL!	#NULL!	#NULL!	#NULL!	#NULL!	#NULL!	#NULL!	#NULL!	#NULL!	#NULL!	#NULL!	#NULL!	2	#NULL!
13239	164	75	4	2	2	#NULL!	#NULL!	#NULL!	#NULL!	#NULL!	1	1	#NULL!	1	1	1	2	1	1	2	2	1	2	2	2	#NULL!	#NULL!	#NULL!	#NULL!	#NULL!	#NULL!	#NULL!	#NULL!	#NULL!	#NULL!	#NULL!	#NULL!	#NULL!	#NULL!	#NULL!	#NULL!	#NULL!	#NULL!	#NULL!	#NULL!	#NULL!	#NULL!	1	66
13240	173	81	4	2	1	7	2	2	2	2	2	#NULL!	#NULL!	#NULL!	#NULL!	#NULL!	#NULL!	#NULL!	#NULL!	#NULL!	#NULL!	#NULL!	#NULL!	#NULL!	2	#NULL!	#NULL!	#NULL!	#NULL!	#NULL!	#NULL!	#NULL!	#NULL!	#NULL!	#NULL!	#NULL!	#NULL!	#NULL!	#NULL!	#NULL!	#NULL!	#NULL!	#NULL!	#NULL!	#NULL!	#NULL!	#NULL!	2	#NULL!
13241	160	97	4	2	1	2	1	1	1	2	2	#NULL!	#NULL!	#NULL!	#NULL!	#NULL!	#NULL!	#NULL!	#NULL!	#NULL!	#NULL!	#NULL!	#NULL!	#NULL!	2	#NULL!	#NULL!	#NULL!	#NULL!	#NULL!	#NULL!	#NULL!	#NULL!	#NULL!	#NULL!	#NULL!	#NULL!	#NULL!	#NULL!	#NULL!	#NULL!	#NULL!	#NULL!	#NULL!	#NULL!	#NULL!	#NULL!	2	#NULL!
13246	150	58	4	1	1	6	2	1	2	1	2	#NULL!	#NULL!	#NULL!	#NULL!	#NULL!	#NULL!	#NULL!	#NULL!	#NULL!	#NULL!	#NULL!	#NULL!	#NULL!	1	2	1	2	1	1	2	2	1	1	#NULL!	1	1	1	1	1	1	1	1	1	96	30	1	2	#NULL!
13247	155	64	4	2	1	2	1	1	1	2	1	96	#NULL!	1	2	2	2	2	1	2	1	2	2	1	1	1	2	1	2	2	1	2	1	1	#NULL!	2	2	2	2	2	2	1	1	1	96	30	1	1	64
13248	160	63	4	2	2	#NULL!	#NULL!	#NULL!	#NULL!	#NULL!	2	#NULL!	#NULL!	#NULL!	#NULL!	#NULL!	#NULL!	#NULL!	#NULL!	#NULL!	#NULL!	#NULL!	#NULL!	#NULL!	2	#NULL!	#NULL!	#NULL!	#NULL!	#NULL!	#NULL!	#NULL!	#NULL!	#NULL!	#NULL!	#NULL!	#NULL!	#NULL!	#NULL!	#NULL!	#NULL!	#NULL!	#NULL!	#NULL!	#NULL!	#NULL!	#NULL!	2	#NULL!
13249	167	58	3	2	1	5	2	1	2	2	1	4	#NULL!	1	1	1	2	1	1	2	1	2	2	1	2	#NULL!	#NULL!	#NULL!	#NULL!	#NULL!	#NULL!	#NULL!	#NULL!	#NULL!	#NULL!	#NULL!	#NULL!	#NULL!	#NULL!	#NULL!	#NULL!	#NULL!	#NULL!	#NULL!	#NULL!	#NULL!	#NULL!	1	58
13250	157	59	3	2	1	9	9	1	1	2	2	#NULL!	#NULL!	#NULL!	#NULL!	#NULL!	#NULL!	#NULL!	#NULL!	#NULL!	#NULL!	#NULL!	#NULL!	#NULL!	1	3	2	1	1	1	2	2	1	2	#NULL!	2	2	2	2	1	2	1	1	1	12	16	2	1	59
13251	150	57	2	2	1	4	9	1	1	1	1	32	#NULL!	1	2	2	2	2	1	2	1	2	2	1	1	1	2	1	2	2	1	2	1	2	#NULL!	2	2	2	2	2	2	1	1	1	32	30	1	2	#NULL!
13252	180	89	4	2	1	4	9	1	1	2	1	96	#NULL!	1	2	2	2	2	1	2	2	2	2	1	2	#NULL!	#NULL!	#NULL!	#NULL!	#NULL!	#NULL!	#NULL!	#NULL!	#NULL!	#NULL!	#NULL!	#NULL!	#NULL!	#NULL!	#NULL!	#NULL!	#NULL!	#NULL!	#NULL!	#NULL!	#NULL!	#NULL!	2	#NULL!
13253	164	63	1	2	1	7	2	1	2	2	2	#NULL!	#NULL!	#NULL!	#NULL!	#NULL!	#NULL!	#NULL!	#NULL!	#NULL!	#NULL!	#NULL!	#NULL!	#NULL!	1	1	2	1	1	2	1	2	1	1	#NULL!	2	2	2	2	2	2	1	1	1	60	30	1	2	#NULL!
13254	150	68	4	2	2	#NULL!	#NULL!	#NULL!	#NULL!	#NULL!	2	#NULL!	#NULL!	#NULL!	#NULL!	#NULL!	#NULL!	#NULL!	#NULL!	#NULL!	#NULL!	#NULL!	#NULL!	#NULL!	2	#NULL!	#NULL!	#NULL!	#NULL!	#NULL!	#NULL!	#NULL!	#NULL!	#NULL!	#NULL!	#NULL!	#NULL!	#NULL!	#NULL!	#NULL!	#NULL!	#NULL!	#NULL!	#NULL!	#NULL!	#NULL!	#NULL!	2	#NULL!
13255	165	80	3	2	1	2	1	1	1	2	1	1	#NULL!	1	1	1	2	2	1	2	2	2	2	2	2	#NULL!	#NULL!	#NULL!	#NULL!	#NULL!	#NULL!	#NULL!	#NULL!	#NULL!	#NULL!	#NULL!	#NULL!	#NULL!	#NULL!	#NULL!	#NULL!	#NULL!	#NULL!	#NULL!	#NULL!	#NULL!	#NULL!	2	#NULL!
13266	168	75	4	2	1	2	1	2	2	2	2	#NULL!	#NULL!	#NULL!	#NULL!	#NULL!	#NULL!	#NULL!	#NULL!	#NULL!	#NULL!	#NULL!	#NULL!	#NULL!	2	#NULL!	#NULL!	#NULL!	#NULL!	#NULL!	#NULL!	#NULL!	#NULL!	#NULL!	#NULL!	#NULL!	#NULL!	#NULL!	#NULL!	#NULL!	#NULL!	#NULL!	#NULL!	#NULL!	#NULL!	#NULL!	#NULL!	2	#NULL!
13267	178	82	4	2	1	3	2	1	2	2	1	10	1	1	2	1	2	2	1	2	1	2	2	1	2	#NULL!	#NULL!	#NULL!	#NULL!	#NULL!	#NULL!	#NULL!	#NULL!	#NULL!	#NULL!	#NULL!	#NULL!	#NULL!	#NULL!	#NULL!	#NULL!	#NULL!	#NULL!	#NULL!	#NULL!	#NULL!	#NULL!	2	#NULL!
13268	174	72	1	1	1	6	2	2	2	1	2	#NULL!	#NULL!	#NULL!	#NULL!	#NULL!	#NULL!	#NULL!	#NULL!	#NULL!	#NULL!	#NULL!	#NULL!	#NULL!	1	3	2	1	1	2	1	2	1	1	#NULL!	2	2	2	1	2	2	1	1	1	24	30	2	2	#NULL!
13269	158	78	4	1	1	3	1	2	1	2	1	1	#NULL!	1	1	2	2	2	1	2	2	2	2	1	2	#NULL!	#NULL!	#NULL!	#NULL!	#NULL!	#NULL!	#NULL!	#NULL!	#NULL!	#NULL!	#NULL!	#NULL!	#NULL!	#NULL!	#NULL!	#NULL!	#NULL!	#NULL!	#NULL!	#NULL!	#NULL!	#NULL!	2	#NULL!
13270	172	76	3	2	1	2	1	2	1	2	2	#NULL!	#NULL!	#NULL!	#NULL!	#NULL!	#NULL!	#NULL!	#NULL!	#NULL!	#NULL!	#NULL!	#NULL!	#NULL!	2	#NULL!	#NULL!	#NULL!	#NULL!	#NULL!	#NULL!	#NULL!	#NULL!	#NULL!	#NULL!	#NULL!	#NULL!	#NULL!	#NULL!	#NULL!	#NULL!	#NULL!	#NULL!	#NULL!	#NULL!	#NULL!	#NULL!	2	#NULL!
13271	174	71	1	2	1	6	2	1	2	1	2	#NULL!	#NULL!	#NULL!	#NULL!	#NULL!	#NULL!	#NULL!	#NULL!	#NULL!	#NULL!	#NULL!	#NULL!	#NULL!	1	2	2	1	1	1	2	2	1	1	#NULL!	2	1	2	2	2	2	2	2	2	16	30	2	2	#NULL!
13278	148	63	3	2	1	5	2	1	1	2	2	#NULL!	#NULL!	#NULL!	#NULL!	#NULL!	#NULL!	#NULL!	#NULL!	#NULL!	#NULL!	#NULL!	#NULL!	#NULL!	1	3	2	1	2	2	1	2	1	2	#NULL!	2	1	2	2	2	2	1	1	1	48	30	1	2	#NULL!
13279	163	65	1	2	1	2	1	2	1	2	1	16	#NULL!	1	1	1	2	2	1	2	1	1	2	2	1	1	2	1	2	2	1	1	1	2	#NULL!	2	2	2	1	2	2	1	1	1	16	14	2	2	#NULL!
13280	155	69	2	1	2	#NULL!	#NULL!	#NULL!	#NULL!	#NULL!	1	10	4	1	2	2	2	1	1	2	2	2	2	1	2	#NULL!	#NULL!	#NULL!	#NULL!	#NULL!	#NULL!	#NULL!	#NULL!	#NULL!	#NULL!	#NULL!	#NULL!	#NULL!	#NULL!	#NULL!	#NULL!	#NULL!	#NULL!	#NULL!	#NULL!	#NULL!	#NULL!	2	#NULL!
13281	174	96	2	1	2	#NULL!	#NULL!	#NULL!	#NULL!	#NULL!	1	6	#NULL!	1	1	1	2	1	1	2	2	2	2	2	2	#NULL!	#NULL!	#NULL!	#NULL!	#NULL!	#NULL!	#NULL!	#NULL!	#NULL!	#NULL!	#NULL!	#NULL!	#NULL!	#NULL!	#NULL!	#NULL!	#NULL!	#NULL!	#NULL!	#NULL!	#NULL!	#NULL!	2	#NULL!
13282	160	76	1	2	1	1	1	1	1	2	1	4	#NULL!	1	2	2	2	2	1	2	1	2	2	1	1	3	2	1	1	1	2	2	1	1	#NULL!	2	2	2	2	2	2	1	1	1	24	20	1	2	#NULL!
13283	156	63	3	1	2	#NULL!	#NULL!	#NULL!	#NULL!	#NULL!	1	96	#NULL!	1	1	2	2	1	1	2	2	2	2	1	1	3	2	1	1	1	2	2	1	2	#NULL!	2	2	2	1	2	2	2	2	2	96	10	2	2	#NULL!
13284	170	70	4	1	1	3	2	1	2	2	2	#NULL!	#NULL!	#NULL!	#NULL!	#NULL!	#NULL!	#NULL!	#NULL!	#NULL!	#NULL!	#NULL!	#NULL!	#NULL!	2	#NULL!	#NULL!	#NULL!	#NULL!	#NULL!	#NULL!	#NULL!	#NULL!	#NULL!	#NULL!	#NULL!	#NULL!	#NULL!	#NULL!	#NULL!	#NULL!	#NULL!	#NULL!	#NULL!	#NULL!	#NULL!	#NULL!	2	#NULL!
13285	156	58	3	2	1	1	1	1	1	2	1	24	#NULL!	1	1	1	1	2	1	2	2	2	2	1	1	2	2	1	1	1	2	2	1	2	#NULL!	2	2	2	2	2	2	1	1	1	48	4	2	1	65
13286	173	58	1	1	1	7	2	1	1	2	1	8	#NULL!	1	1	2	1	2	1	2	1	2	2	1	2	#NULL!	#NULL!	#NULL!	#NULL!	#NULL!	#NULL!	#NULL!	#NULL!	#NULL!	#NULL!	#NULL!	#NULL!	#NULL!	#NULL!	#NULL!	#NULL!	#NULL!	#NULL!	#NULL!	#NULL!	#NULL!	#NULL!	2	#NULL!
13287	177	75	2	2	2	#NULL!	#NULL!	#NULL!	#NULL!	#NULL!	1	48	1	1	1	1	2	1	1	2	2	2	2	2	2	#NULL!	#NULL!	#NULL!	#NULL!	#NULL!	#NULL!	#NULL!	#NULL!	#NULL!	#NULL!	#NULL!	#NULL!	#NULL!	#NULL!	#NULL!	#NULL!	#NULL!	#NULL!	#NULL!	#NULL!	#NULL!	#NULL!	2	#NULL!
13288	167	60	3	1	2	#NULL!	#NULL!	#NULL!	#NULL!	#NULL!	2	#NULL!	#NULL!	#NULL!	#NULL!	#NULL!	#NULL!	#NULL!	#NULL!	#NULL!	#NULL!	#NULL!	#NULL!	#NULL!	1	4	2	1	2	2	1	2	2	2	#NULL!	2	2	2	1	2	2	1	2	2	16	30	2	1	67
13289	170	66	2	2	2	#NULL!	#NULL!	#NULL!	#NULL!	#NULL!	1	48	#NULL!	1	1	2	1	2	1	2	2	2	2	1	2	#NULL!	#NULL!	#NULL!	#NULL!	#NULL!	#NULL!	#NULL!	#NULL!	#NULL!	#NULL!	#NULL!	#NULL!	#NULL!	#NULL!	#NULL!	#NULL!	#NULL!	#NULL!	#NULL!	#NULL!	#NULL!	#NULL!	2	#NULL!
13290	165	64	2	2	2	#NULL!	#NULL!	#NULL!	#NULL!	#NULL!	2	#NULL!	#NULL!	#NULL!	#NULL!	#NULL!	#NULL!	#NULL!	#NULL!	#NULL!	#NULL!	#NULL!	#NULL!	#NULL!	1	1	2	1	1	1	2	1	1	1	#NULL!	2	2	2	1	2	1	1	2	1	96	4	2	2	#NULL!
13291	167	70	4	2	1	1	1	1	1	2	1	8	#NULL!	2	2	2	1	2	2	1	2	2	2	2	1	3	2	1	1	1	2	2	1	1	#NULL!	2	2	2	2	2	2	1	1	1	48	30	2	1	74
13292	156	52	2	2	1	5	2	1	2	2	2	#NULL!	#NULL!	#NULL!	#NULL!	#NULL!	#NULL!	#NULL!	#NULL!	#NULL!	#NULL!	#NULL!	#NULL!	#NULL!	2	#NULL!	#NULL!	#NULL!	#NULL!	#NULL!	#NULL!	#NULL!	#NULL!	#NULL!	#NULL!	#NULL!	#NULL!	#NULL!	#NULL!	#NULL!	#NULL!	#NULL!	#NULL!	#NULL!	#NULL!	#NULL!	#NULL!	2	#NULL!
13293	166	75	4	2	2	#NULL!	#NULL!	#NULL!	#NULL!	#NULL!	2	#NULL!	#NULL!	#NULL!	#NULL!	#NULL!	#NULL!	#NULL!	#NULL!	#NULL!	#NULL!	#NULL!	#NULL!	#NULL!	1	2	1	2	1	2	1	2	1	1	#NULL!	1	1	1	1	1	1	1	1	1	8	30	2	1	85
13294	147	59	4	2	1	5	2	1	2	2	1	16	#NULL!	1	2	2	2	2	1	2	1	2	2	1	2	#NULL!	#NULL!	#NULL!	#NULL!	#NULL!	#NULL!	#NULL!	#NULL!	#NULL!	#NULL!	#NULL!	#NULL!	#NULL!	#NULL!	#NULL!	#NULL!	#NULL!	#NULL!	#NULL!	#NULL!	#NULL!	#NULL!	2	#NULL!
13295	156	87	3	2	1	6	2	1	2	1	1	28	#NULL!	1	2	2	2	2	1	2	2	2	2	1	1	1	2	1	1	2	1	2	1	2	#NULL!	2	2	2	1	2	2	1	1	1	28	30	2	2	#NULL!
13296	165	71	4	2	1	6	2	1	1	2	2	#NULL!	#NULL!	#NULL!	#NULL!	#NULL!	#NULL!	#NULL!	#NULL!	#NULL!	#NULL!	#NULL!	#NULL!	#NULL!	2	#NULL!	#NULL!	#NULL!	#NULL!	#NULL!	#NULL!	#NULL!	#NULL!	#NULL!	#NULL!	#NULL!	#NULL!	#NULL!	#NULL!	#NULL!	#NULL!	#NULL!	#NULL!	#NULL!	#NULL!	#NULL!	#NULL!	2	#NULL!
13297	160	62	4	1	1	1	1	1	1	2	1	48	#NULL!	1	1	2	2	2	1	2	1	2	2	1	2	#NULL!	#NULL!	#NULL!	#NULL!	#NULL!	#NULL!	#NULL!	#NULL!	#NULL!	#NULL!	#NULL!	#NULL!	#NULL!	#NULL!	#NULL!	#NULL!	#NULL!	#NULL!	#NULL!	#NULL!	#NULL!	#NULL!	2	#NULL!
13312	164	78	4	2	1	6	9	2	2	2	1	98	#NULL!	1	2	2	2	2	1	2	1	2	2	1	2	#NULL!	#NULL!	#NULL!	#NULL!	#NULL!	#NULL!	#NULL!	#NULL!	#NULL!	#NULL!	#NULL!	#NULL!	#NULL!	#NULL!	#NULL!	#NULL!	#NULL!	#NULL!	#NULL!	#NULL!	#NULL!	#NULL!	2	#NULL!
13313	158	80	2	2	2	#NULL!	#NULL!	#NULL!	#NULL!	#NULL!	2	#NULL!	#NULL!	#NULL!	#NULL!	#NULL!	#NULL!	#NULL!	#NULL!	#NULL!	#NULL!	#NULL!	#NULL!	#NULL!	2	#NULL!	#NULL!	#NULL!	#NULL!	#NULL!	#NULL!	#NULL!	#NULL!	#NULL!	#NULL!	#NULL!	#NULL!	#NULL!	#NULL!	#NULL!	#NULL!	#NULL!	#NULL!	#NULL!	#NULL!	#NULL!	#NULL!	2	#NULL!
13314	157	73	1	2	1	6	2	1	2	2	1	8	#NULL!	1	1	1	2	2	1	2	1	2	2	1	1	3	2	1	1	1	2	2	1	2	#NULL!	2	2	2	2	2	2	1	2	2	96	10	2	2	#NULL!
13315	168	83	3	1	2	#NULL!	#NULL!	#NULL!	#NULL!	#NULL!	1	36	#NULL!	1	1	1	2	2	1	2	1	2	2	2	2	#NULL!	#NULL!	#NULL!	#NULL!	#NULL!	#NULL!	#NULL!	#NULL!	#NULL!	#NULL!	#NULL!	#NULL!	#NULL!	#NULL!	#NULL!	#NULL!	#NULL!	#NULL!	#NULL!	#NULL!	#NULL!	#NULL!	2	#NULL!
13316	176	116	2	2	2	#NULL!	#NULL!	#NULL!	#NULL!	#NULL!	1	2	#NULL!	1	1	1	2	2	1	2	2	2	2	2	2	#NULL!	#NULL!	#NULL!	#NULL!	#NULL!	#NULL!	#NULL!	#NULL!	#NULL!	#NULL!	#NULL!	#NULL!	#NULL!	#NULL!	#NULL!	#NULL!	#NULL!	#NULL!	#NULL!	#NULL!	#NULL!	#NULL!	1	140
13317	148	66	4	1	2	#NULL!	#NULL!	#NULL!	#NULL!	#NULL!	1	1	6	1	1	1	1	2	1	2	1	1	2	2	2	#NULL!	#NULL!	#NULL!	#NULL!	#NULL!	#NULL!	#NULL!	#NULL!	#NULL!	#NULL!	#NULL!	#NULL!	#NULL!	#NULL!	#NULL!	#NULL!	#NULL!	#NULL!	#NULL!	#NULL!	#NULL!	#NULL!	2	#NULL!
13318	175	75	4	2	1	1	1	2	1	2	1	3	#NULL!	1	1	1	1	2	1	2	2	2	2	2	2	#NULL!	#NULL!	#NULL!	#NULL!	#NULL!	#NULL!	#NULL!	#NULL!	#NULL!	#NULL!	#NULL!	#NULL!	#NULL!	#NULL!	#NULL!	#NULL!	#NULL!	#NULL!	#NULL!	#NULL!	#NULL!	#NULL!	2	#NULL!
13319	156	61	3	2	1	1	1	1	1	2	1	16	#NULL!	1	1	1	1	1	1	2	1	2	2	2	1	3	2	1	1	1	2	2	1	1	#NULL!	2	2	2	2	2	2	1	1	1	16	10	1	2	#NULL!
13320	174	64	1	2	1	1	1	1	1	2	2	#NULL!	#NULL!	#NULL!	#NULL!	#NULL!	#NULL!	#NULL!	#NULL!	#NULL!	#NULL!	#NULL!	#NULL!	#NULL!	1	3	2	1	2	1	1	2	1	2	#NULL!	2	2	2	2	2	1	1	1	1	96	30	2	2	#NULL!
13321	160	63	4	1	1	4	2	2	2	2	2	#NULL!	#NULL!	#NULL!	#NULL!	#NULL!	#NULL!	#NULL!	#NULL!	#NULL!	#NULL!	#NULL!	#NULL!	#NULL!	1	3	2	1	1	1	2	2	1	1	#NULL!	2	2	2	1	2	1	1	1	1	48	15	2	2	#NULL!
13322	158	61	1	2	1	1	2	1	1	2	2	#NULL!	#NULL!	#NULL!	#NULL!	#NULL!	#NULL!	#NULL!	#NULL!	#NULL!	#NULL!	#NULL!	#NULL!	#NULL!	1	2	1	2	1	1	2	1	1	1	#NULL!	1	1	1	1	1	1	1	1	1	96	15	1	1	61
13323	180	90	4	2	1	4	9	1	2	2	1	4	#NULL!	1	1	1	2	2	1	2	1	2	2	2	1	2	2	1	2	1	1	2	2	1	#NULL!	2	2	2	2	2	2	1	1	1	2	2	2	1	101
13324	171	67	1	1	1	5	2	2	2	2	1	96	#NULL!	1	2	2	2	2	1	2	1	2	2	1	2	#NULL!	#NULL!	#NULL!	#NULL!	#NULL!	#NULL!	#NULL!	#NULL!	#NULL!	#NULL!	#NULL!	#NULL!	#NULL!	#NULL!	#NULL!	#NULL!	#NULL!	#NULL!	#NULL!	#NULL!	#NULL!	#NULL!	1	74
13325	168	70	4	2	1	6	2	2	1	2	2	#NULL!	#NULL!	#NULL!	#NULL!	#NULL!	#NULL!	#NULL!	#NULL!	#NULL!	#NULL!	#NULL!	#NULL!	#NULL!	1	1	2	1	2	1	1	1	1	1	#NULL!	1	2	1	1	2	1	2	2	2	48	10	2	2	#NULL!
13326	153	63	3	2	2	#NULL!	#NULL!	#NULL!	#NULL!	#NULL!	1	96	#NULL!	1	1	1	2	2	1	2	1	2	2	1	1	2	2	1	1	1	2	2	2	2	#NULL!	2	2	2	1	2	2	1	1	1	96	18	1	2	#NULL!
13327	164	80	2	1	2	#NULL!	#NULL!	#NULL!	#NULL!	#NULL!	1	96	#NULL!	1	2	2	2	2	1	2	1	2	2	1	1	1	2	1	2	1	1	2	2	2	#NULL!	2	1	2	2	2	2	2	2	2	48	4	2	2	#NULL!
13328	158	72	1	2	1	6	2	1	2	2	1	96	#NULL!	1	1	1	1	1	1	2	2	1	1	2	1	3	2	1	1	1	2	2	1	2	#NULL!	2	2	2	1	1	1	2	2	2	48	4	2	2	#NULL!
13340	165	80	4	2	2	#NULL!	#NULL!	#NULL!	#NULL!	#NULL!	2	#NULL!	#NULL!	#NULL!	#NULL!	#NULL!	#NULL!	#NULL!	#NULL!	#NULL!	#NULL!	#NULL!	#NULL!	#NULL!	2	#NULL!	#NULL!	#NULL!	#NULL!	#NULL!	#NULL!	#NULL!	#NULL!	#NULL!	#NULL!	#NULL!	#NULL!	#NULL!	#NULL!	#NULL!	#NULL!	#NULL!	#NULL!	#NULL!	#NULL!	#NULL!	#NULL!	1	100
13341	158	65	4	1	2	#NULL!	#NULL!	#NULL!	#NULL!	#NULL!	1	96	#NULL!	1	1	1	2	2	1	2	1	2	1	1	1	3	2	1	2	1	1	2	1	2	#NULL!	2	2	2	1	2	2	1	2	2	24	3	2	2	#NULL!
13342	150	69	3	1	1	7	2	1	2	1	1	96	#NULL!	1	2	2	2	2	1	2	1	2	2	1	1	2	2	1	1	1	2	2	1	1	#NULL!	2	2	2	2	2	2	1	1	1	96	8	2	2	#NULL!
13343	150	58	4	2	2	#NULL!	#NULL!	#NULL!	#NULL!	#NULL!	1	12	#NULL!	1	1	1	2	2	1	2	1	2	2	3	2	#NULL!	#NULL!	#NULL!	#NULL!	#NULL!	#NULL!	#NULL!	#NULL!	#NULL!	#NULL!	#NULL!	#NULL!	#NULL!	#NULL!	#NULL!	#NULL!	#NULL!	#NULL!	#NULL!	#NULL!	#NULL!	#NULL!	2	#NULL!
13344	184	90	2	1	1	4	1	2	1	2	2	#NULL!	#NULL!	#NULL!	#NULL!	#NULL!	#NULL!	#NULL!	#NULL!	#NULL!	#NULL!	#NULL!	#NULL!	#NULL!	1	4	2	1	1	1	2	2	1	2	#NULL!	2	2	2	2	2	2	2	2	1	12	30	2	2	#NULL!
13345	175	80	2	2	1	5	2	1	2	2	1	4	3	1	1	1	1	1	1	1	2	2	2	3	2	#NULL!	#NULL!	#NULL!	#NULL!	#NULL!	#NULL!	#NULL!	#NULL!	#NULL!	#NULL!	#NULL!	#NULL!	#NULL!	#NULL!	#NULL!	#NULL!	#NULL!	#NULL!	#NULL!	#NULL!	#NULL!	#NULL!	1	84
13346	170	72	4	2	2	#NULL!	#NULL!	#NULL!	#NULL!	#NULL!	1	2	#NULL!	1	1	2	2	1	1	2	2	2	2	2	2	#NULL!	#NULL!	#NULL!	#NULL!	#NULL!	#NULL!	#NULL!	#NULL!	#NULL!	#NULL!	#NULL!	#NULL!	#NULL!	#NULL!	#NULL!	#NULL!	#NULL!	#NULL!	#NULL!	#NULL!	#NULL!	#NULL!	2	#NULL!
13347	171	58	1	2	1	5	9	2	2	2	1	12	#NULL!	1	2	2	2	2	1	2	1	2	2	1	1	3	2	1	2	1	2	1	1	2	#NULL!	2	2	2	2	2	2	1	1	1	12	12	2	2	#NULL!
13354	165	83	4	1	1	1	1	1	1	1	2	#NULL!	#NULL!	#NULL!	#NULL!	#NULL!	#NULL!	#NULL!	#NULL!	#NULL!	#NULL!	#NULL!	#NULL!	#NULL!	1	2	1	2	2	2	1	1	1	2	#NULL!	1	1	1	1	1	1	1	1	1	32	30	2	2	#NULL!
13355	178	88	4	1	2	#NULL!	#NULL!	#NULL!	#NULL!	#NULL!	1	48	#NULL!	1	1	2	2	1	1	2	1	2	2	1	2	#NULL!	#NULL!	#NULL!	#NULL!	#NULL!	#NULL!	#NULL!	#NULL!	#NULL!	#NULL!	#NULL!	#NULL!	#NULL!	#NULL!	#NULL!	#NULL!	#NULL!	#NULL!	#NULL!	#NULL!	#NULL!	#NULL!	2	#NULL!
13356	153	70	4	2	1	1	1	1	1	2	1	1	#NULL!	1	1	2	2	2	1	2	1	2	2	1	1	2	2	1	1	1	1	2	1	1	#NULL!	2	2	2	1	2	1	1	1	1	1	7	1	2	#NULL!
13357	160	59	4	1	1	7	2	2	2	2	2	#NULL!	#NULL!	#NULL!	#NULL!	#NULL!	#NULL!	#NULL!	#NULL!	#NULL!	#NULL!	#NULL!	#NULL!	#NULL!	1	2	2	1	1	1	2	2	2	1	#NULL!	2	2	2	2	2	2	1	1	1	24	20	2	2	#NULL!
13358	165	73	4	1	1	6	2	2	2	2	1	6	#NULL!	1	1	1	2	2	1	2	2	1	2	2	2	#NULL!	#NULL!	#NULL!	#NULL!	#NULL!	#NULL!	#NULL!	#NULL!	#NULL!	#NULL!	#NULL!	#NULL!	#NULL!	#NULL!	#NULL!	#NULL!	#NULL!	#NULL!	#NULL!	#NULL!	#NULL!	#NULL!	2	#NULL!
13359	142	61	4	2	1	1	1	1	1	2	1	36	#NULL!	1	2	2	2	2	1	2	1	2	2	1	1	2	2	1	1	2	1	1	1	1	#NULL!	2	2	2	1	2	2	1	2	2	48	30	1	1	66
13360	177	98	2	2	2	#NULL!	#NULL!	#NULL!	#NULL!	#NULL!	2	#NULL!	#NULL!	#NULL!	#NULL!	#NULL!	#NULL!	#NULL!	#NULL!	#NULL!	#NULL!	#NULL!	#NULL!	#NULL!	2	#NULL!	#NULL!	#NULL!	#NULL!	#NULL!	#NULL!	#NULL!	#NULL!	#NULL!	#NULL!	#NULL!	#NULL!	#NULL!	#NULL!	#NULL!	#NULL!	#NULL!	#NULL!	#NULL!	#NULL!	#NULL!	#NULL!	2	#NULL!
13361	160	60	2	2	2	#NULL!	#NULL!	#NULL!	#NULL!	#NULL!	1	6	#NULL!	1	2	2	2	1	1	2	2	2	2	1	2	#NULL!	#NULL!	#NULL!	#NULL!	#NULL!	#NULL!	#NULL!	#NULL!	#NULL!	#NULL!	#NULL!	#NULL!	#NULL!	#NULL!	#NULL!	#NULL!	#NULL!	#NULL!	#NULL!	#NULL!	#NULL!	#NULL!	2	#NULL!
13362	156	44	4	1	2	#NULL!	#NULL!	#NULL!	#NULL!	#NULL!	2	#NULL!	#NULL!	#NULL!	#NULL!	#NULL!	#NULL!	#NULL!	#NULL!	#NULL!	#NULL!	#NULL!	#NULL!	#NULL!	2	#NULL!	#NULL!	#NULL!	#NULL!	#NULL!	#NULL!	#NULL!	#NULL!	#NULL!	#NULL!	#NULL!	#NULL!	#NULL!	#NULL!	#NULL!	#NULL!	#NULL!	#NULL!	#NULL!	#NULL!	#NULL!	#NULL!	2	#NULL!
13363	148	67	4	2	1	2	1	1	1	2	2	#NULL!	#NULL!	#NULL!	#NULL!	#NULL!	#NULL!	#NULL!	#NULL!	#NULL!	#NULL!	#NULL!	#NULL!	#NULL!	1	3	2	1	2	1	1	2	1	1	#NULL!	2	2	2	2	2	1	2	2	1	6	20	1	2	#NULL!
13364	155	50	2	2	1	6	2	2	2	2	2	#NULL!	#NULL!	#NULL!	#NULL!	#NULL!	#NULL!	#NULL!	#NULL!	#NULL!	#NULL!	#NULL!	#NULL!	#NULL!	2	#NULL!	#NULL!	#NULL!	#NULL!	#NULL!	#NULL!	#NULL!	#NULL!	#NULL!	#NULL!	#NULL!	#NULL!	#NULL!	#NULL!	#NULL!	#NULL!	#NULL!	#NULL!	#NULL!	#NULL!	#NULL!	#NULL!	2	#NULL!
13365	180	77	4	1	2	#NULL!	#NULL!	#NULL!	#NULL!	#NULL!	2	#NULL!	#NULL!	#NULL!	#NULL!	#NULL!	#NULL!	#NULL!	#NULL!	#NULL!	#NULL!	#NULL!	#NULL!	#NULL!	2	#NULL!	#NULL!	#NULL!	#NULL!	#NULL!	#NULL!	#NULL!	#NULL!	#NULL!	#NULL!	#NULL!	#NULL!	#NULL!	#NULL!	#NULL!	#NULL!	#NULL!	#NULL!	#NULL!	#NULL!	#NULL!	#NULL!	1	97
13366	158	67	3	1	2	#NULL!	#NULL!	#NULL!	#NULL!	#NULL!	1	20	1	1	1	1	2	1	1	2	1	2	1	2	1	4	2	1	1	1	2	2	1	1	#NULL!	2	2	2	2	2	2	1	1	1	20	10	1	2	#NULL!
13367	155	52	2	2	1	5	2	2	2	1	2	#NULL!	#NULL!	#NULL!	#NULL!	#NULL!	#NULL!	#NULL!	#NULL!	#NULL!	#NULL!	#NULL!	#NULL!	#NULL!	2	#NULL!	#NULL!	#NULL!	#NULL!	#NULL!	#NULL!	#NULL!	#NULL!	#NULL!	#NULL!	#NULL!	#NULL!	#NULL!	#NULL!	#NULL!	#NULL!	#NULL!	#NULL!	#NULL!	#NULL!	#NULL!	#NULL!	1	52
13368	160	70	2	2	2	#NULL!	#NULL!	#NULL!	#NULL!	#NULL!	1	24	#NULL!	1	1	2	2	1	1	2	2	2	2	2	2	#NULL!	#NULL!	#NULL!	#NULL!	#NULL!	#NULL!	#NULL!	#NULL!	#NULL!	#NULL!	#NULL!	#NULL!	#NULL!	#NULL!	#NULL!	#NULL!	#NULL!	#NULL!	#NULL!	#NULL!	#NULL!	#NULL!	2	#NULL!
13369	153	37	2	2	1	1	1	1	1	2	2	#NULL!	#NULL!	#NULL!	#NULL!	#NULL!	#NULL!	#NULL!	#NULL!	#NULL!	#NULL!	#NULL!	#NULL!	#NULL!	1	2	2	1	1	1	2	2	1	1	#NULL!	2	2	2	2	2	1	1	1	1	24	20	1	1	45
13370	156	67	2	2	1	1	1	2	1	2	2	#NULL!	#NULL!	#NULL!	#NULL!	#NULL!	#NULL!	#NULL!	#NULL!	#NULL!	#NULL!	#NULL!	#NULL!	#NULL!	1	4	2	1	2	2	1	2	1	9	#NULL!	2	2	2	2	2	2	1	1	1	48	10	2	2	#NULL!
13371	170	100	4	1	1	7	2	1	2	2	2	#NULL!	#NULL!	#NULL!	#NULL!	#NULL!	#NULL!	#NULL!	#NULL!	#NULL!	#NULL!	#NULL!	#NULL!	#NULL!	2	#NULL!	#NULL!	#NULL!	#NULL!	#NULL!	#NULL!	#NULL!	#NULL!	#NULL!	#NULL!	#NULL!	#NULL!	#NULL!	#NULL!	#NULL!	#NULL!	#NULL!	#NULL!	#NULL!	#NULL!	#NULL!	#NULL!	2	#NULL!
13372	173	55	1	2	2	#NULL!	#NULL!	#NULL!	#NULL!	#NULL!	1	12	#NULL!	1	1	2	2	2	1	2	2	2	2	1	1	3	2	1	1	1	2	2	1	2	#NULL!	2	2	2	2	1	2	2	1	2	48	10	2	1	58
13373	163	70	2	2	1	5	2	2	2	2	1	3	#NULL!	1	2	2	2	2	1	1	2	2	2	1	2	#NULL!	#NULL!	#NULL!	#NULL!	#NULL!	#NULL!	#NULL!	#NULL!	#NULL!	#NULL!	#NULL!	#NULL!	#NULL!	#NULL!	#NULL!	#NULL!	#NULL!	#NULL!	#NULL!	#NULL!	#NULL!	#NULL!	2	#NULL!
13374	160	46	2	2	1	6	2	1	2	1	2	#NULL!	#NULL!	#NULL!	#NULL!	#NULL!	#NULL!	#NULL!	#NULL!	#NULL!	#NULL!	#NULL!	#NULL!	#NULL!	1	4	1	2	2	2	1	1	1	2	#NULL!	1	1	1	1	1	1	1	1	1	1	7	2	1	48
13383	160	45	1	2	1	5	2	2	2	1	2	#NULL!	#NULL!	#NULL!	#NULL!	#NULL!	#NULL!	#NULL!	#NULL!	#NULL!	#NULL!	#NULL!	#NULL!	#NULL!	1	1	1	2	2	1	2	1	1	9	#NULL!	1	1	1	1	1	1	1	1	1	28	15	2	1	49
13398	165	77	4	2	2	#NULL!	#NULL!	#NULL!	#NULL!	#NULL!	1	24	1	1	1	2	1	2	1	2	1	2	2	2	2	#NULL!	#NULL!	#NULL!	#NULL!	#NULL!	#NULL!	#NULL!	#NULL!	#NULL!	#NULL!	#NULL!	#NULL!	#NULL!	#NULL!	#NULL!	#NULL!	#NULL!	#NULL!	#NULL!	#NULL!	#NULL!	#NULL!	2	#NULL!
13399	155	68	4	2	2	#NULL!	#NULL!	#NULL!	#NULL!	#NULL!	2	#NULL!	#NULL!	#NULL!	#NULL!	#NULL!	#NULL!	#NULL!	#NULL!	#NULL!	#NULL!	#NULL!	#NULL!	#NULL!	2	#NULL!	#NULL!	#NULL!	#NULL!	#NULL!	#NULL!	#NULL!	#NULL!	#NULL!	#NULL!	#NULL!	#NULL!	#NULL!	#NULL!	#NULL!	#NULL!	#NULL!	#NULL!	#NULL!	#NULL!	#NULL!	#NULL!	2	#NULL!
13400	167	58	3	1	1	7	9	1	1	1	1	3	#NULL!	1	2	2	2	2	1	1	2	2	2	1	1	3	2	1	1	1	2	1	1	1	#NULL!	2	2	2	2	2	2	1	1	1	48	30	2	2	#NULL!
13401	165	80	4	2	1	5	2	1	2	2	2	#NULL!	#NULL!	#NULL!	#NULL!	#NULL!	#NULL!	#NULL!	#NULL!	#NULL!	#NULL!	#NULL!	#NULL!	#NULL!	2	#NULL!	#NULL!	#NULL!	#NULL!	#NULL!	#NULL!	#NULL!	#NULL!	#NULL!	#NULL!	#NULL!	#NULL!	#NULL!	#NULL!	#NULL!	#NULL!	#NULL!	#NULL!	#NULL!	#NULL!	#NULL!	#NULL!	2	#NULL!
13402	165	93	4	1	1	2	1	2	1	2	1	48	#NULL!	1	1	1	2	2	1	2	1	2	2	2	2	#NULL!	#NULL!	#NULL!	#NULL!	#NULL!	#NULL!	#NULL!	#NULL!	#NULL!	#NULL!	#NULL!	#NULL!	#NULL!	#NULL!	#NULL!	#NULL!	#NULL!	#NULL!	#NULL!	#NULL!	#NULL!	#NULL!	2	#NULL!
13403	165	67	4	1	1	7	2	2	1	2	2	#NULL!	#NULL!	#NULL!	#NULL!	#NULL!	#NULL!	#NULL!	#NULL!	#NULL!	#NULL!	#NULL!	#NULL!	#NULL!	1	3	2	1	1	1	2	2	1	1	#NULL!	2	2	2	2	2	2	1	1	1	8	10	2	2	#NULL!
13404	150	67	4	2	1	1	1	1	1	2	2	#NULL!	#NULL!	#NULL!	#NULL!	#NULL!	#NULL!	#NULL!	#NULL!	#NULL!	#NULL!	#NULL!	#NULL!	#NULL!	1	2	2	1	1	1	2	2	1	1	#NULL!	9	2	2	1	1	1	1	1	1	24	10	1	2	#NULL!
13405	159	50	4	1	2	#NULL!	#NULL!	#NULL!	#NULL!	#NULL!	1	1	#NULL!	1	2	2	1	2	1	2	1	2	2	1	2	#NULL!	#NULL!	#NULL!	#NULL!	#NULL!	#NULL!	#NULL!	#NULL!	#NULL!	#NULL!	#NULL!	#NULL!	#NULL!	#NULL!	#NULL!	#NULL!	#NULL!	#NULL!	#NULL!	#NULL!	#NULL!	#NULL!	2	#NULL!
13406	160	80	4	1	2	#NULL!	#NULL!	#NULL!	#NULL!	#NULL!	2	#NULL!	#NULL!	#NULL!	#NULL!	#NULL!	#NULL!	#NULL!	#NULL!	#NULL!	#NULL!	#NULL!	#NULL!	#NULL!	1	3	2	1	2	2	1	2	1	2	#NULL!	2	1	2	2	2	2	2	2	2	96	30	2	2	#NULL!
13407	163	102	1	2	1	4	1	1	1	2	1	12	#NULL!	1	1	1	1	2	1	2	2	1	2	2	1	1	2	1	2	1	2	1	1	2	#NULL!	2	2	2	1	1	1	1	1	1	12	4	2	1	109
13408	147	68	4	2	1	7	2	2	2	2	1	3	2	1	1	2	1	1	1	2	1	1	2	2	1	4	2	1	1	1	2	1	1	2	#NULL!	2	2	2	2	2	2	1	1	1	3	7	2	2	#NULL!
13409	158	87	3	1	1	7	2	1	2	1	1	48	#NULL!	1	1	2	1	1	1	2	1	1	1	3	1	1	2	1	1	1	2	1	1	1	#NULL!	2	2	2	1	1	1	2	2	1	48	30	1	2	#NULL!
13410	170	72	3	2	2	#NULL!	#NULL!	#NULL!	#NULL!	#NULL!	1	8	#NULL!	1	1	1	1	2	1	2	2	2	2	1	2	#NULL!	#NULL!	#NULL!	#NULL!	#NULL!	#NULL!	#NULL!	#NULL!	#NULL!	#NULL!	#NULL!	#NULL!	#NULL!	#NULL!	#NULL!	#NULL!	#NULL!	#NULL!	#NULL!	#NULL!	#NULL!	#NULL!	2	#NULL!
13411	164	72	4	2	2	#NULL!	#NULL!	#NULL!	#NULL!	#NULL!	1	1	#NULL!	1	1	2	2	1	1	2	2	1	2	3	1	2	2	1	1	1	1	2	2	1	#NULL!	2	2	2	2	2	2	1	1	1	1	1	2	2	#NULL!
13412	170	76	2	2	2	#NULL!	#NULL!	#NULL!	#NULL!	#NULL!	1	96	#NULL!	1	1	1	2	2	1	2	1	2	2	1	2	#NULL!	#NULL!	#NULL!	#NULL!	#NULL!	#NULL!	#NULL!	#NULL!	#NULL!	#NULL!	#NULL!	#NULL!	#NULL!	#NULL!	#NULL!	#NULL!	#NULL!	#NULL!	#NULL!	#NULL!	#NULL!	#NULL!	2	#NULL!
13413	153	89	4	2	2	#NULL!	#NULL!	#NULL!	#NULL!	#NULL!	1	6	#NULL!	1	1	1	1	2	1	2	2	2	2	2	1	1	2	1	1	1	1	2	2	1	#NULL!	2	2	2	2	2	2	1	1	1	6	3	1	1	89
13414	162	61	2	2	2	#NULL!	#NULL!	#NULL!	#NULL!	#NULL!	1	14	2	1	1	2	1	2	1	2	1	2	2	2	1	3	2	1	1	1	2	1	1	9	#NULL!	2	2	2	2	2	2	1	1	1	14	30	1	1	63
13415	184	72	4	2	1	7	2	1	2	1	1	2	#NULL!	1	1	1	2	2	1	2	1	2	2	2	1	1	2	1	1	1	1	2	1	1	#NULL!	2	2	2	2	2	2	1	1	1	2	30	1	1	83
13416	169	79	4	2	1	2	1	2	1	2	1	40	#NULL!	1	2	2	2	2	1	2	2	2	2	1	2	#NULL!	#NULL!	#NULL!	#NULL!	#NULL!	#NULL!	#NULL!	#NULL!	#NULL!	#NULL!	#NULL!	#NULL!	#NULL!	#NULL!	#NULL!	#NULL!	#NULL!	#NULL!	#NULL!	#NULL!	#NULL!	#NULL!	1	92
13417	164	73	4	2	1	9	9	1	2	2	2	#NULL!	#NULL!	#NULL!	#NULL!	#NULL!	#NULL!	#NULL!	#NULL!	#NULL!	#NULL!	#NULL!	#NULL!	#NULL!	1	1	2	1	1	1	1	2	1	2	#NULL!	2	2	2	2	2	2	1	1	1	10	4	1	2	#NULL!
13418	157	61	4	1	2	#NULL!	#NULL!	#NULL!	#NULL!	#NULL!	1	20	#NULL!	1	1	2	2	2	1	2	1	2	2	1	1	3	2	1	1	1	2	2	2	1	#NULL!	2	2	2	1	2	2	1	1	2	96	8	2	2	#NULL!
13419	173	103	3	1	1	7	2	1	1	2	1	8	#NULL!	1	1	1	2	1	1	2	1	2	2	2	2	#NULL!	#NULL!	#NULL!	#NULL!	#NULL!	#NULL!	#NULL!	#NULL!	#NULL!	#NULL!	#NULL!	#NULL!	#NULL!	#NULL!	#NULL!	#NULL!	#NULL!	#NULL!	#NULL!	#NULL!	#NULL!	#NULL!	2	#NULL!
13420	151	70	4	2	1	9	9	1	1	2	1	48	#NULL!	1	1	2	2	2	1	2	1	2	2	1	1	2	2	1	1	1	2	1	1	1	#NULL!	2	2	2	2	2	2	1	1	1	60	20	1	2	#NULL!
13421	163	65	4	1	1	7	2	1	2	2	1	48	#NULL!	1	2	2	2	2	1	2	2	2	2	1	2	#NULL!	#NULL!	#NULL!	#NULL!	#NULL!	#NULL!	#NULL!	#NULL!	#NULL!	#NULL!	#NULL!	#NULL!	#NULL!	#NULL!	#NULL!	#NULL!	#NULL!	#NULL!	#NULL!	#NULL!	#NULL!	#NULL!	2	#NULL!
13443	172	58	4	1	1	1	1	1	1	2	2	#NULL!	#NULL!	#NULL!	#NULL!	#NULL!	#NULL!	#NULL!	#NULL!	#NULL!	#NULL!	#NULL!	#NULL!	#NULL!	2	#NULL!	#NULL!	#NULL!	#NULL!	#NULL!	#NULL!	#NULL!	#NULL!	#NULL!	#NULL!	#NULL!	#NULL!	#NULL!	#NULL!	#NULL!	#NULL!	#NULL!	#NULL!	#NULL!	#NULL!	#NULL!	#NULL!	2	#NULL!
13444	183	65	3	2	1	4	9	2	1	2	2	#NULL!	#NULL!	#NULL!	#NULL!	#NULL!	#NULL!	#NULL!	#NULL!	#NULL!	#NULL!	#NULL!	#NULL!	#NULL!	2	#NULL!	#NULL!	#NULL!	#NULL!	#NULL!	#NULL!	#NULL!	#NULL!	#NULL!	#NULL!	#NULL!	#NULL!	#NULL!	#NULL!	#NULL!	#NULL!	#NULL!	#NULL!	#NULL!	#NULL!	#NULL!	#NULL!	2	#NULL!
13445	181	94	3	2	1	7	2	1	2	2	2	#NULL!	#NULL!	#NULL!	#NULL!	#NULL!	#NULL!	#NULL!	#NULL!	#NULL!	#NULL!	#NULL!	#NULL!	#NULL!	1	3	1	2	1	2	1	1	1	1	#NULL!	1	1	1	1	1	1	1	1	1	96	30	2	2	#NULL!
13446	178	91	1	2	2	#NULL!	#NULL!	#NULL!	#NULL!	#NULL!	1	96	#NULL!	1	2	2	2	2	1	2	1	2	2	1	2	#NULL!	#NULL!	#NULL!	#NULL!	#NULL!	#NULL!	#NULL!	#NULL!	#NULL!	#NULL!	#NULL!	#NULL!	#NULL!	#NULL!	#NULL!	#NULL!	#NULL!	#NULL!	#NULL!	#NULL!	#NULL!	#NULL!	2	#NULL!
13447	162	58	3	2	1	4	9	2	2	2	1	8	#NULL!	1	1	2	2	1	1	2	2	2	2	1	1	3	2	1	1	2	2	1	1	2	#NULL!	2	2	2	2	2	2	1	1	1	4	3	2	2	#NULL!
13448	163	62	4	2	2	#NULL!	#NULL!	#NULL!	#NULL!	#NULL!	1	16	3	1	1	2	2	1	1	2	1	2	2	2	2	#NULL!	#NULL!	#NULL!	#NULL!	#NULL!	#NULL!	#NULL!	#NULL!	#NULL!	#NULL!	#NULL!	#NULL!	#NULL!	#NULL!	#NULL!	#NULL!	#NULL!	#NULL!	#NULL!	#NULL!	#NULL!	#NULL!	2	#NULL!
13449	157	64	4	2	1	5	2	1	1	2	1	1	2	1	1	2	2	2	1	2	1	2	2	1	2	#NULL!	#NULL!	#NULL!	#NULL!	#NULL!	#NULL!	#NULL!	#NULL!	#NULL!	#NULL!	#NULL!	#NULL!	#NULL!	#NULL!	#NULL!	#NULL!	#NULL!	#NULL!	#NULL!	#NULL!	#NULL!	#NULL!	1	84
13450	165	58	3	2	1	1	1	1	1	2	1	12	#NULL!	1	1	2	2	2	1	2	1	2	1	1	1	3	2	1	2	2	1	2	1	1	#NULL!	2	2	2	1	2	2	1	2	2	12	20	1	1	67
13451	170	92	3	2	1	5	2	2	2	2	1	96	#NULL!	1	1	1	2	2	1	2	1	2	2	1	2	#NULL!	#NULL!	#NULL!	#NULL!	#NULL!	#NULL!	#NULL!	#NULL!	#NULL!	#NULL!	#NULL!	#NULL!	#NULL!	#NULL!	#NULL!	#NULL!	#NULL!	#NULL!	#NULL!	#NULL!	#NULL!	#NULL!	2	#NULL!
13452	156	46	1	2	1	5	2	1	1	2	1	10	#NULL!	1	1	1	2	1	1	2	2	1	2	2	1	3	2	1	2	2	1	1	1	2	#NULL!	2	1	2	2	2	2	2	2	2	30	30	2	1	52
13453	156	70	4	1	1	2	1	1	1	2	2	#NULL!	#NULL!	#NULL!	#NULL!	#NULL!	#NULL!	#NULL!	#NULL!	#NULL!	#NULL!	#NULL!	#NULL!	#NULL!	1	2	1	2	1	1	2	1	1	1	#NULL!	1	1	1	1	1	1	1	1	1	30	20	1	2	#NULL!
13454	170	82	4	1	1	7	9	1	1	2	1	48	#NULL!	1	1	1	2	2	1	2	1	2	1	1	1	2	2	1	1	1	2	1	1	1	#NULL!	2	2	2	2	2	2	1	1	1	48	10	2	1	89
13455	162	77	2	2	1	5	2	1	2	1	1	16	#NULL!	1	2	2	2	2	1	2	1	2	2	1	1	2	1	2	1	2	1	2	1	1	#NULL!	1	1	1	1	1	1	1	1	1	48	23	1	2	#NULL!
13456	163	94	4	1	2	#NULL!	#NULL!	#NULL!	#NULL!	#NULL!	1	3	1	1	1	1	2	1	1	2	1	1	1	2	1	3	2	1	1	1	2	2	1	1	#NULL!	2	2	2	2	2	2	1	1	1	48	10	2	1	98
13457	175	82	3	2	1	6	2	1	2	2	2	#NULL!	#NULL!	#NULL!	#NULL!	#NULL!	#NULL!	#NULL!	#NULL!	#NULL!	#NULL!	#NULL!	#NULL!	#NULL!	1	2	2	1	1	1	1	2	1	2	#NULL!	1	1	1	1	2	2	2	2	2	30	25	1	1	78
13458	164	82	4	2	2	#NULL!	#NULL!	#NULL!	#NULL!	#NULL!	1	12	#NULL!	1	1	1	1	2	1	2	1	2	2	1	2	#NULL!	#NULL!	#NULL!	#NULL!	#NULL!	#NULL!	#NULL!	#NULL!	#NULL!	#NULL!	#NULL!	#NULL!	#NULL!	#NULL!	#NULL!	#NULL!	#NULL!	#NULL!	#NULL!	#NULL!	#NULL!	#NULL!	2	#NULL!
13459	186	65	2	2	1	6	2	2	2	2	1	48	#NULL!	1	2	2	2	2	1	2	1	2	2	1	1	3	2	1	2	1	1	1	1	1	#NULL!	2	2	2	2	2	2	1	1	1	40	30	2	1	72
13460	169	75	4	2	2	#NULL!	#NULL!	#NULL!	#NULL!	#NULL!	1	96	#NULL!	1	1	1	1	2	1	2	2	2	1	2	2	#NULL!	#NULL!	#NULL!	#NULL!	#NULL!	#NULL!	#NULL!	#NULL!	#NULL!	#NULL!	#NULL!	#NULL!	#NULL!	#NULL!	#NULL!	#NULL!	#NULL!	#NULL!	#NULL!	#NULL!	#NULL!	#NULL!	2	#NULL!
13461	170	71	3	2	1	3	9	1	1	2	1	96	#NULL!	1	2	2	2	2	1	2	1	2	2	1	1	3	2	1	1	1	1	2	1	1	#NULL!	2	2	2	1	1	1	1	1	1	96	10	2	2	#NULL!
13462	165	90	4	1	1	7	2	1	1	2	1	12	4	1	1	1	2	2	1	2	1	1	1	3	1	3	2	1	1	1	2	2	1	1	#NULL!	2	2	2	2	2	2	1	1	1	12	30	1	2	#NULL!
13463	162	70	4	1	2	#NULL!	#NULL!	#NULL!	#NULL!	#NULL!	1	12	#NULL!	1	1	2	2	2	1	2	1	2	2	1	2	#NULL!	#NULL!	#NULL!	#NULL!	#NULL!	#NULL!	#NULL!	#NULL!	#NULL!	#NULL!	#NULL!	#NULL!	#NULL!	#NULL!	#NULL!	#NULL!	#NULL!	#NULL!	#NULL!	#NULL!	#NULL!	#NULL!	2	#NULL!
13464	150	63	4	2	1	5	2	2	2	2	1	96	#NULL!	1	2	2	2	2	1	2	1	2	2	1	1	3	2	1	2	1	1	1	1	1	#NULL!	2	1	2	2	1	2	2	2	2	96	10	2	2	#NULL!
13465	158	70	4	1	1	1	1	1	1	2	1	96	#NULL!	1	1	1	1	1	1	2	1	1	1	2	1	2	2	1	2	2	1	1	1	1	#NULL!	2	2	2	2	2	2	1	1	1	48	8	1	2	#NULL!
13466	150	47	4	2	1	6	2	1	2	2	1	96	#NULL!	1	1	1	2	2	1	2	1	2	2	1	1	3	2	1	1	1	2	1	1	1	#NULL!	2	2	2	1	2	1	1	1	1	12	20	1	1	60
13467	169	93	4	2	1	2	1	2	1	2	1	48	#NULL!	1	1	1	1	2	1	2	2	1	1	2	2	#NULL!	#NULL!	#NULL!	#NULL!	#NULL!	#NULL!	#NULL!	#NULL!	#NULL!	#NULL!	#NULL!	#NULL!	#NULL!	#NULL!	#NULL!	#NULL!	#NULL!	#NULL!	#NULL!	#NULL!	#NULL!	#NULL!	2	#NULL!
13468	180	82	3	2	2	#NULL!	#NULL!	#NULL!	#NULL!	#NULL!	1	12	#NULL!	1	1	2	2	2	1	2	1	2	2	1	2	#NULL!	#NULL!	#NULL!	#NULL!	#NULL!	#NULL!	#NULL!	#NULL!	#NULL!	#NULL!	#NULL!	#NULL!	#NULL!	#NULL!	#NULL!	#NULL!	#NULL!	#NULL!	#NULL!	#NULL!	#NULL!	#NULL!	2	#NULL!
13469	165	85	3	2	2	#NULL!	#NULL!	#NULL!	#NULL!	#NULL!	1	96	#NULL!	1	1	1	2	1	1	2	1	2	1	2	1	3	2	1	2	1	2	1	1	2	#NULL!	2	2	2	1	1	1	1	1	1	48	30	1	2	#NULL!
13470	160	75	4	2	1	1	1	1	1	2	2	#NULL!	#NULL!	#NULL!	#NULL!	#NULL!	#NULL!	#NULL!	#NULL!	#NULL!	#NULL!	#NULL!	#NULL!	#NULL!	1	1	2	1	1	1	2	1	1	1	#NULL!	2	2	2	2	2	1	1	1	1	12	10	2	2	#NULL!
13471	169	68	4	2	2	#NULL!	#NULL!	#NULL!	#NULL!	#NULL!	2	#NULL!	#NULL!	#NULL!	#NULL!	#NULL!	#NULL!	#NULL!	#NULL!	#NULL!	#NULL!	#NULL!	#NULL!	#NULL!	1	3	2	1	2	1	1	2	1	1	#NULL!	2	1	1	2	2	1	2	2	1	96	30	1	2	#NULL!
13472	149	80	3	2	1	5	9	1	2	2	2	#NULL!	#NULL!	#NULL!	#NULL!	#NULL!	#NULL!	#NULL!	#NULL!	#NULL!	#NULL!	#NULL!	#NULL!	#NULL!	1	2	1	2	1	2	1	1	1	1	#NULL!	1	1	1	1	1	1	1	1	1	56	30	2	2	#NULL!
13473	150	57	3	1	1	5	1	1	1	2	1	24	#NULL!	1	1	1	2	2	1	2	1	1	2	2	1	3	2	1	1	1	2	1	1	1	#NULL!	2	2	2	2	2	1	1	1	1	24	20	1	2	#NULL!
13474	155	70	4	2	2	#NULL!	#NULL!	#NULL!	#NULL!	#NULL!	1	8	#NULL!	1	2	2	2	2	1	2	2	2	2	1	2	#NULL!	#NULL!	#NULL!	#NULL!	#NULL!	#NULL!	#NULL!	#NULL!	#NULL!	#NULL!	#NULL!	#NULL!	#NULL!	#NULL!	#NULL!	#NULL!	#NULL!	#NULL!	#NULL!	#NULL!	#NULL!	#NULL!	2	#NULL!
13475	146	37	4	1	2	#NULL!	#NULL!	#NULL!	#NULL!	#NULL!	1	12	#NULL!	1	2	1	2	2	1	2	1	2	1	1	1	2	2	1	2	2	1	1	1	1	#NULL!	2	2	2	2	2	2	1	1	1	12	30	1	1	40
13484	164	76	2	2	1	6	9	1	1	2	1	16	#NULL!	1	2	1	2	2	1	2	1	2	2	1	1	1	2	1	1	2	1	1	1	9	#NULL!	2	2	2	2	2	1	2	2	1	16	30	2	2	#NULL!
13485	172	87	3	2	1	6	2	1	2	2	2	#NULL!	#NULL!	#NULL!	#NULL!	#NULL!	#NULL!	#NULL!	#NULL!	#NULL!	#NULL!	#NULL!	#NULL!	#NULL!	1	3	2	1	2	1	1	2	2	1	#NULL!	2	2	2	1	1	1	1	2	2	96	2	1	2	#NULL!
13486	164	73	1	2	1	1	1	2	1	2	2	#NULL!	#NULL!	#NULL!	#NULL!	#NULL!	#NULL!	#NULL!	#NULL!	#NULL!	#NULL!	#NULL!	#NULL!	#NULL!	1	2	2	1	2	2	1	2	1	2	#NULL!	2	2	2	2	2	2	1	1	1	24	10	2	2	#NULL!
13487	160	68	4	2	1	1	1	1	1	2	1	96	#NULL!	1	1	1	2	2	1	2	1	2	1	2	2	#NULL!	#NULL!	#NULL!	#NULL!	#NULL!	#NULL!	#NULL!	#NULL!	#NULL!	#NULL!	#NULL!	#NULL!	#NULL!	#NULL!	#NULL!	#NULL!	#NULL!	#NULL!	#NULL!	#NULL!	#NULL!	#NULL!	1	70
13488	176	82	4	2	1	3	1	1	1	2	1	48	#NULL!	1	2	2	2	2	1	2	1	2	2	1	2	#NULL!	#NULL!	#NULL!	#NULL!	#NULL!	#NULL!	#NULL!	#NULL!	#NULL!	#NULL!	#NULL!	#NULL!	#NULL!	#NULL!	#NULL!	#NULL!	#NULL!	#NULL!	#NULL!	#NULL!	#NULL!	#NULL!	2	#NULL!
13489	165	75	4	2	1	6	2	1	2	1	1	8	2	1	1	2	2	2	1	2	1	2	1	2	2	#NULL!	#NULL!	#NULL!	#NULL!	#NULL!	#NULL!	#NULL!	#NULL!	#NULL!	#NULL!	#NULL!	#NULL!	#NULL!	#NULL!	#NULL!	#NULL!	#NULL!	#NULL!	#NULL!	#NULL!	#NULL!	#NULL!	1	83
13490	172	78	4	1	1	1	1	1	1	2	2	#NULL!	#NULL!	#NULL!	#NULL!	#NULL!	#NULL!	#NULL!	#NULL!	#NULL!	#NULL!	#NULL!	#NULL!	#NULL!	2	#NULL!	#NULL!	#NULL!	#NULL!	#NULL!	#NULL!	#NULL!	#NULL!	#NULL!	#NULL!	#NULL!	#NULL!	#NULL!	#NULL!	#NULL!	#NULL!	#NULL!	#NULL!	#NULL!	#NULL!	#NULL!	#NULL!	2	#NULL!
13491	174	105	4	2	2	#NULL!	#NULL!	#NULL!	#NULL!	#NULL!	1	8	#NULL!	1	1	1	2	2	1	2	1	2	2	1	2	#NULL!	#NULL!	#NULL!	#NULL!	#NULL!	#NULL!	#NULL!	#NULL!	#NULL!	#NULL!	#NULL!	#NULL!	#NULL!	#NULL!	#NULL!	#NULL!	#NULL!	#NULL!	#NULL!	#NULL!	#NULL!	#NULL!	2	#NULL!
13492	160	62	2	2	2	#NULL!	#NULL!	#NULL!	#NULL!	#NULL!	1	12	#NULL!	1	2	2	1	2	1	2	1	2	2	1	2	#NULL!	#NULL!	#NULL!	#NULL!	#NULL!	#NULL!	#NULL!	#NULL!	#NULL!	#NULL!	#NULL!	#NULL!	#NULL!	#NULL!	#NULL!	#NULL!	#NULL!	#NULL!	#NULL!	#NULL!	#NULL!	#NULL!	2	#NULL!
13493	162	78	4	2	1	5	2	1	2	2	1	96	#NULL!	1	2	2	2	1	1	2	1	2	1	2	2	#NULL!	#NULL!	#NULL!	#NULL!	#NULL!	#NULL!	#NULL!	#NULL!	#NULL!	#NULL!	#NULL!	#NULL!	#NULL!	#NULL!	#NULL!	#NULL!	#NULL!	#NULL!	#NULL!	#NULL!	#NULL!	#NULL!	2	#NULL!
13494	156	53	4	1	1	5	2	1	2	1	1	16	#NULL!	1	1	2	1	2	1	1	1	2	2	1	1	3	2	1	1	2	1	2	1	1	#NULL!	2	2	2	2	2	2	2	1	1	8	30	1	2	#NULL!
13495	155	50	3	1	1	4	9	2	1	2	1	96	#NULL!	1	2	2	2	2	1	2	1	2	2	1	1	3	2	1	2	1	2	2	1	2	#NULL!	1	1	1	2	2	2	2	2	2	24	20	2	1	53
13496	150	80	3	2	1	6	2	1	2	1	1	8	#NULL!	1	1	1	2	1	1	2	1	1	2	3	1	2	2	1	1	1	2	2	1	1	#NULL!	2	2	2	2	1	2	2	2	1	96	4	1	1	85
13497	162	90	3	2	2	#NULL!	#NULL!	#NULL!	#NULL!	#NULL!	1	10	#NULL!	1	1	1	1	2	1	2	1	2	1	2	1	3	2	1	2	1	2	2	1	1	#NULL!	2	2	2	2	2	2	1	1	1	10	10	1	2	#NULL!
13498	159	76	3	1	1	5	2	1	2	2	2	#NULL!	#NULL!	#NULL!	#NULL!	#NULL!	#NULL!	#NULL!	#NULL!	#NULL!	#NULL!	#NULL!	#NULL!	#NULL!	1	3	2	1	1	1	2	2	1	1	#NULL!	2	2	2	1	1	1	1	1	1	6	10	2	2	#NULL!
13499	164	59	3	2	2	#NULL!	#NULL!	#NULL!	#NULL!	#NULL!	1	3	#NULL!	1	1	1	1	2	1	2	1	1	1	2	1	2	2	1	1	2	1	1	1	2	#NULL!	2	2	2	2	2	2	1	1	1	8	30	1	2	#NULL!
13500	162	70	4	1	2	#NULL!	#NULL!	#NULL!	#NULL!	#NULL!	1	8	3	1	1	1	2	2	1	2	1	2	2	2	1	2	2	1	2	2	1	1	1	2	#NULL!	2	2	2	2	2	1	2	2	1	48	10	2	2	#NULL!
13501	160	78	4	2	1	6	2	2	2	2	2	#NULL!	#NULL!	#NULL!	#NULL!	#NULL!	#NULL!	#NULL!	#NULL!	#NULL!	#NULL!	#NULL!	#NULL!	#NULL!	2	#NULL!	#NULL!	#NULL!	#NULL!	#NULL!	#NULL!	#NULL!	#NULL!	#NULL!	#NULL!	#NULL!	#NULL!	#NULL!	#NULL!	#NULL!	#NULL!	#NULL!	#NULL!	#NULL!	#NULL!	#NULL!	#NULL!	2	#NULL!
13502	150	49	4	2	1	7	2	1	2	1	1	5	#NULL!	1	1	1	2	2	1	2	1	2	2	2	2	#NULL!	#NULL!	#NULL!	#NULL!	#NULL!	#NULL!	#NULL!	#NULL!	#NULL!	#NULL!	#NULL!	#NULL!	#NULL!	#NULL!	#NULL!	#NULL!	#NULL!	#NULL!	#NULL!	#NULL!	#NULL!	#NULL!	1	60
13503	170	67	4	1	1	6	2	1	2	1	2	#NULL!	#NULL!	#NULL!	#NULL!	#NULL!	#NULL!	#NULL!	#NULL!	#NULL!	#NULL!	#NULL!	#NULL!	#NULL!	2	#NULL!	#NULL!	#NULL!	#NULL!	#NULL!	#NULL!	#NULL!	#NULL!	#NULL!	#NULL!	#NULL!	#NULL!	#NULL!	#NULL!	#NULL!	#NULL!	#NULL!	#NULL!	#NULL!	#NULL!	#NULL!	#NULL!	1	81
13504	179	108	1	2	1	5	2	2	2	1	2	#NULL!	#NULL!	#NULL!	#NULL!	#NULL!	#NULL!	#NULL!	#NULL!	#NULL!	#NULL!	#NULL!	#NULL!	#NULL!	1	2	2	1	1	1	2	1	1	1	#NULL!	2	1	2	2	2	2	1	1	1	20	20	2	2	#NULL!
13505	175	94	3	2	1	3	1	1	1	2	2	#NULL!	#NULL!	#NULL!	#NULL!	#NULL!	#NULL!	#NULL!	#NULL!	#NULL!	#NULL!	#NULL!	#NULL!	#NULL!	2	#NULL!	#NULL!	#NULL!	#NULL!	#NULL!	#NULL!	#NULL!	#NULL!	#NULL!	#NULL!	#NULL!	#NULL!	#NULL!	#NULL!	#NULL!	#NULL!	#NULL!	#NULL!	#NULL!	#NULL!	#NULL!	#NULL!	2	#NULL!
13506	150	68	4	2	1	7	2	1	2	2	1	4	#NULL!	1	2	2	2	2	1	2	1	1	2	1	2	#NULL!	#NULL!	#NULL!	#NULL!	#NULL!	#NULL!	#NULL!	#NULL!	#NULL!	#NULL!	#NULL!	#NULL!	#NULL!	#NULL!	#NULL!	#NULL!	#NULL!	#NULL!	#NULL!	#NULL!	#NULL!	#NULL!	1	76
13507	155	84	3	2	2	#NULL!	#NULL!	#NULL!	#NULL!	#NULL!	2	#NULL!	#NULL!	#NULL!	#NULL!	#NULL!	#NULL!	#NULL!	#NULL!	#NULL!	#NULL!	#NULL!	#NULL!	#NULL!	1	2	2	1	1	1	2	1	1	1	#NULL!	2	2	2	2	2	2	1	1	1	48	10	2	2	#NULL!
13508	171	70	4	1	2	#NULL!	#NULL!	#NULL!	#NULL!	#NULL!	1	12	#NULL!	1	2	2	1	2	1	2	1	1	2	1	2	#NULL!	#NULL!	#NULL!	#NULL!	#NULL!	#NULL!	#NULL!	#NULL!	#NULL!	#NULL!	#NULL!	#NULL!	#NULL!	#NULL!	#NULL!	#NULL!	#NULL!	#NULL!	#NULL!	#NULL!	#NULL!	#NULL!	2	#NULL!
13522	167	75	2	2	1	2	1	2	1	2	1	3	#NULL!	1	2	2	2	2	1	2	2	2	2	1	1	3	2	1	1	1	2	2	1	2	#NULL!	2	2	2	2	2	2	2	1	1	20	20	2	1	79
13523	180	80	4	2	1	4	2	2	2	2	1	96	#NULL!	2	1	1	2	2	1	2	2	1	1	1	2	#NULL!	#NULL!	#NULL!	#NULL!	#NULL!	#NULL!	#NULL!	#NULL!	#NULL!	#NULL!	#NULL!	#NULL!	#NULL!	#NULL!	#NULL!	#NULL!	#NULL!	#NULL!	#NULL!	#NULL!	#NULL!	#NULL!	2	#NULL!
13524	165	62	3	2	1	6	2	1	2	1	2	#NULL!	#NULL!	#NULL!	#NULL!	#NULL!	#NULL!	#NULL!	#NULL!	#NULL!	#NULL!	#NULL!	#NULL!	#NULL!	1	4	2	1	1	1	2	1	2	2	#NULL!	2	1	2	2	1	2	2	2	2	96	10	2	2	#NULL!
13525	162	77	3	2	1	3	1	1	1	2	2	#NULL!	#NULL!	#NULL!	#NULL!	#NULL!	#NULL!	#NULL!	#NULL!	#NULL!	#NULL!	#NULL!	#NULL!	#NULL!	1	1	2	1	1	2	1	1	1	1	#NULL!	2	1	1	2	1	1	2	2	1	12	30	2	2	#NULL!
13526	158	84	2	2	1	6	2	1	2	1	2	#NULL!	#NULL!	#NULL!	#NULL!	#NULL!	#NULL!	#NULL!	#NULL!	#NULL!	#NULL!	#NULL!	#NULL!	#NULL!	1	2	2	1	1	2	1	1	1	1	#NULL!	2	2	2	1	2	2	1	2	2	96	30	1	2	#NULL!
13527	156	71	4	2	1	3	1	1	1	2	1	12	#NULL!	1	2	2	2	2	1	2	2	2	2	1	1	3	2	1	2	1	1	1	1	1	#NULL!	2	2	2	2	2	2	1	1	1	4	10	2	2	#NULL!
13528	166	75	2	2	1	6	2	2	2	2	2	#NULL!	#NULL!	#NULL!	#NULL!	#NULL!	#NULL!	#NULL!	#NULL!	#NULL!	#NULL!	#NULL!	#NULL!	#NULL!	1	2	2	1	1	1	2	2	2	1	#NULL!	2	2	2	1	1	1	1	1	1	28	8	2	2	#NULL!
13529	150	62	4	1	1	2	1	1	1	2	1	48	#NULL!	1	2	1	2	2	1	2	1	2	1	1	1	2	2	1	2	2	1	1	1	1	#NULL!	2	2	2	2	2	2	1	1	1	96	30	1	1	67
13530	150	75	4	1	1	7	2	1	2	2	2	#NULL!	#NULL!	#NULL!	#NULL!	#NULL!	#NULL!	#NULL!	#NULL!	#NULL!	#NULL!	#NULL!	#NULL!	#NULL!	1	2	2	1	1	2	2	1	1	1	#NULL!	2	2	2	2	2	2	1	1	1	16	20	1	1	80
13531	150	52	4	2	1	7	2	1	2	2	2	#NULL!	#NULL!	#NULL!	#NULL!	#NULL!	#NULL!	#NULL!	#NULL!	#NULL!	#NULL!	#NULL!	#NULL!	#NULL!	1	2	1	2	1	2	1	1	1	1	#NULL!	1	1	1	1	1	1	1	1	1	96	30	2	2	#NULL!
13532	172	85	2	1	1	7	2	1	2	1	1	12	#NULL!	1	1	1	1	2	1	2	2	2	1	2	1	3	2	1	2	2	1	1	1	2	#NULL!	2	1	2	2	2	2	2	2	2	16	30	2	2	#NULL!
13533	146	57	4	1	1	2	1	1	1	2	1	12	#NULL!	1	1	1	2	2	1	2	1	2	2	1	1	2	2	1	2	1	2	1	1	1	#NULL!	2	2	2	2	2	2	1	1	1	12	8	1	2	#NULL!
13534	155	90	4	1	1	6	2	1	1	2	1	24	#NULL!	1	1	2	2	2	2	1	1	2	2	1	1	2	2	1	1	2	1	1	1	2	#NULL!	2	2	2	1	1	1	1	1	1	48	30	1	2	#NULL!
13535	173	80	3	2	1	5	2	2	2	2	2	#NULL!	#NULL!	#NULL!	#NULL!	#NULL!	#NULL!	#NULL!	#NULL!	#NULL!	#NULL!	#NULL!	#NULL!	#NULL!	1	3	2	1	1	1	2	1	1	1	#NULL!	2	2	2	2	2	2	1	1	1	24	26	2	2	#NULL!
13536	154	69	4	2	2	#NULL!	#NULL!	#NULL!	#NULL!	#NULL!	1	96	#NULL!	1	2	2	2	2	1	2	2	2	1	1	2	#NULL!	#NULL!	#NULL!	#NULL!	#NULL!	#NULL!	#NULL!	#NULL!	#NULL!	#NULL!	#NULL!	#NULL!	#NULL!	#NULL!	#NULL!	#NULL!	#NULL!	#NULL!	#NULL!	#NULL!	#NULL!	#NULL!	2	#NULL!
13537	161	74	4	2	1	2	1	1	1	2	1	3	#NULL!	1	1	2	2	2	1	2	2	2	2	1	1	2	2	1	1	2	1	1	1	1	#NULL!	2	2	2	1	2	2	1	1	1	3	15	2	2	#NULL!
13551	176	81	4	1	2	#NULL!	#NULL!	#NULL!	#NULL!	#NULL!	2	#NULL!	#NULL!	#NULL!	#NULL!	#NULL!	#NULL!	#NULL!	#NULL!	#NULL!	#NULL!	#NULL!	#NULL!	#NULL!	1	3	2	1	1	1	2	2	1	1	#NULL!	2	2	2	1	1	1	2	2	2	96	4	1	2	#NULL!
13552	165	80	4	1	2	#NULL!	#NULL!	#NULL!	#NULL!	#NULL!	1	48	#NULL!	2	2	2	2	2	2	1	1	1	1	2	1	2	1	2	1	2	1	1	2	1	#NULL!	1	1	1	1	1	1	1	1	1	96	10	1	1	86
13553	168	73	4	2	1	3	1	1	1	2	2	#NULL!	#NULL!	#NULL!	#NULL!	#NULL!	#NULL!	#NULL!	#NULL!	#NULL!	#NULL!	#NULL!	#NULL!	#NULL!	1	4	1	2	2	2	1	2	1	1	#NULL!	1	1	1	1	1	1	1	1	1	4	30	1	2	#NULL!
13554	176	83	2	2	1	7	2	1	2	1	2	#NULL!	#NULL!	#NULL!	#NULL!	#NULL!	#NULL!	#NULL!	#NULL!	#NULL!	#NULL!	#NULL!	#NULL!	#NULL!	1	1	1	2	1	1	2	1	1	1	#NULL!	1	1	1	1	1	1	1	1	1	8	12	2	2	#NULL!
13555	165	60	4	1	2	#NULL!	#NULL!	#NULL!	#NULL!	#NULL!	1	16	1	1	1	2	1	1	1	1	2	1	1	3	1	3	2	1	2	2	1	1	2	1	#NULL!	2	2	2	1	2	2	1	2	2	48	30	2	1	65
13556	175	87	3	2	2	#NULL!	#NULL!	#NULL!	#NULL!	#NULL!	1	12	#NULL!	1	2	2	2	2	1	2	1	2	2	1	2	#NULL!	#NULL!	#NULL!	#NULL!	#NULL!	#NULL!	#NULL!	#NULL!	#NULL!	#NULL!	#NULL!	#NULL!	#NULL!	#NULL!	#NULL!	#NULL!	#NULL!	#NULL!	#NULL!	#NULL!	#NULL!	#NULL!	2	#NULL!
13557	157	86	3	2	1	6	9	2	1	2	1	8	#NULL!	1	1	1	2	2	1	2	1	1	2	2	1	4	2	1	1	1	2	1	2	1	#NULL!	2	2	2	2	2	2	1	2	1	8	30	1	2	#NULL!
13558	170	85	2	1	2	#NULL!	#NULL!	#NULL!	#NULL!	#NULL!	1	96	#NULL!	1	1	2	2	1	1	2	2	2	1	2	2	#NULL!	#NULL!	#NULL!	#NULL!	#NULL!	#NULL!	#NULL!	#NULL!	#NULL!	#NULL!	#NULL!	#NULL!	#NULL!	#NULL!	#NULL!	#NULL!	#NULL!	#NULL!	#NULL!	#NULL!	#NULL!	#NULL!	2	#NULL!
13559	178	70	4	2	1	2	1	2	1	2	1	4	#NULL!	1	1	1	2	2	1	2	2	2	2	1	2	#NULL!	#NULL!	#NULL!	#NULL!	#NULL!	#NULL!	#NULL!	#NULL!	#NULL!	#NULL!	#NULL!	#NULL!	#NULL!	#NULL!	#NULL!	#NULL!	#NULL!	#NULL!	#NULL!	#NULL!	#NULL!	#NULL!	2	#NULL!
13560	180	80	3	2	1	6	2	2	2	2	2	#NULL!	#NULL!	#NULL!	#NULL!	#NULL!	#NULL!	#NULL!	#NULL!	#NULL!	#NULL!	#NULL!	#NULL!	#NULL!	2	#NULL!	#NULL!	#NULL!	#NULL!	#NULL!	#NULL!	#NULL!	#NULL!	#NULL!	#NULL!	#NULL!	#NULL!	#NULL!	#NULL!	#NULL!	#NULL!	#NULL!	#NULL!	#NULL!	#NULL!	#NULL!	#NULL!	1	92
13561	155	59	3	2	1	5	2	1	2	2	2	#NULL!	#NULL!	#NULL!	#NULL!	#NULL!	#NULL!	#NULL!	#NULL!	#NULL!	#NULL!	#NULL!	#NULL!	#NULL!	1	2	1	2	1	2	1	1	2	1	#NULL!	1	1	1	1	1	1	1	1	1	30	30	1	1	63
13562	191	93	1	2	1	6	2	2	2	1	2	#NULL!	#NULL!	#NULL!	#NULL!	#NULL!	#NULL!	#NULL!	#NULL!	#NULL!	#NULL!	#NULL!	#NULL!	#NULL!	1	1	2	1	1	1	2	1	1	9	#NULL!	2	2	2	2	2	2	2	1	2	10	30	2	2	#NULL!
13563	174	100	3	2	1	2	1	2	1	2	1	6	#NULL!	1	2	2	2	2	1	2	1	2	1	1	2	#NULL!	#NULL!	#NULL!	#NULL!	#NULL!	#NULL!	#NULL!	#NULL!	#NULL!	#NULL!	#NULL!	#NULL!	#NULL!	#NULL!	#NULL!	#NULL!	#NULL!	#NULL!	#NULL!	#NULL!	#NULL!	#NULL!	2	#NULL!
13564	168	50	2	2	1	9	9	1	2	1	2	#NULL!	#NULL!	#NULL!	#NULL!	#NULL!	#NULL!	#NULL!	#NULL!	#NULL!	#NULL!	#NULL!	#NULL!	#NULL!	1	1	2	1	1	2	1	1	1	2	#NULL!	2	2	2	2	2	1	2	1	1	16	30	2	1	59
13565	172	82	4	1	1	4	9	2	1	2	1	6	#NULL!	1	1	1	2	2	1	2	2	2	2	2	1	3	2	1	2	2	1	1	1	2	#NULL!	2	2	2	2	1	2	2	1	1	96	30	2	1	87
13566	158	61	4	2	1	7	2	1	2	2	2	#NULL!	#NULL!	#NULL!	#NULL!	#NULL!	#NULL!	#NULL!	#NULL!	#NULL!	#NULL!	#NULL!	#NULL!	#NULL!	1	4	2	1	2	1	2	1	1	1	#NULL!	2	2	2	2	2	2	2	1	1	8	10	2	1	68
13567	160	60	4	2	1	9	9	1	1	2	2	#NULL!	#NULL!	#NULL!	#NULL!	#NULL!	#NULL!	#NULL!	#NULL!	#NULL!	#NULL!	#NULL!	#NULL!	#NULL!	1	3	2	1	2	1	2	1	2	1	#NULL!	2	2	2	2	2	2	1	1	1	32	30	1	2	#NULL!
13568	150	66	4	2	2	#NULL!	#NULL!	#NULL!	#NULL!	#NULL!	1	48	#NULL!	1	1	1	2	2	1	2	2	2	2	1	2	#NULL!	#NULL!	#NULL!	#NULL!	#NULL!	#NULL!	#NULL!	#NULL!	#NULL!	#NULL!	#NULL!	#NULL!	#NULL!	#NULL!	#NULL!	#NULL!	#NULL!	#NULL!	#NULL!	#NULL!	#NULL!	#NULL!	1	70
13569	173	98	4	2	2	#NULL!	#NULL!	#NULL!	#NULL!	#NULL!	2	#NULL!	#NULL!	#NULL!	#NULL!	#NULL!	#NULL!	#NULL!	#NULL!	#NULL!	#NULL!	#NULL!	#NULL!	#NULL!	2	#NULL!	#NULL!	#NULL!	#NULL!	#NULL!	#NULL!	#NULL!	#NULL!	#NULL!	#NULL!	#NULL!	#NULL!	#NULL!	#NULL!	#NULL!	#NULL!	#NULL!	#NULL!	#NULL!	#NULL!	#NULL!	#NULL!	2	#NULL!
13570	170	75	3	2	2	#NULL!	#NULL!	#NULL!	#NULL!	#NULL!	1	16	#NULL!	1	1	1	2	2	1	2	1	2	1	2	2	#NULL!	#NULL!	#NULL!	#NULL!	#NULL!	#NULL!	#NULL!	#NULL!	#NULL!	#NULL!	#NULL!	#NULL!	#NULL!	#NULL!	#NULL!	#NULL!	#NULL!	#NULL!	#NULL!	#NULL!	#NULL!	#NULL!	2	#NULL!
13571	165	61	2	2	1	2	1	2	1	2	1	48	#NULL!	1	2	2	2	2	1	2	1	2	1	1	1	2	2	1	1	2	1	2	1	1	#NULL!	2	2	2	2	2	2	2	2	1	14	10	1	2	#NULL!
13572	178	89	3	2	1	6	2	1	2	2	2	#NULL!	#NULL!	#NULL!	#NULL!	#NULL!	#NULL!	#NULL!	#NULL!	#NULL!	#NULL!	#NULL!	#NULL!	#NULL!	2	#NULL!	#NULL!	#NULL!	#NULL!	#NULL!	#NULL!	#NULL!	#NULL!	#NULL!	#NULL!	#NULL!	#NULL!	#NULL!	#NULL!	#NULL!	#NULL!	#NULL!	#NULL!	#NULL!	#NULL!	#NULL!	#NULL!	2	#NULL!
13573	173	120	4	2	2	#NULL!	#NULL!	#NULL!	#NULL!	#NULL!	1	48	#NULL!	1	1	1	2	1	1	2	2	2	2	2	2	#NULL!	#NULL!	#NULL!	#NULL!	#NULL!	#NULL!	#NULL!	#NULL!	#NULL!	#NULL!	#NULL!	#NULL!	#NULL!	#NULL!	#NULL!	#NULL!	#NULL!	#NULL!	#NULL!	#NULL!	#NULL!	#NULL!	2	#NULL!
13574	157	56	2	2	2	#NULL!	#NULL!	#NULL!	#NULL!	#NULL!	1	7	#NULL!	1	1	1	2	2	1	2	2	2	2	1	2	#NULL!	#NULL!	#NULL!	#NULL!	#NULL!	#NULL!	#NULL!	#NULL!	#NULL!	#NULL!	#NULL!	#NULL!	#NULL!	#NULL!	#NULL!	#NULL!	#NULL!	#NULL!	#NULL!	#NULL!	#NULL!	#NULL!	2	#NULL!
13575	161	58	3	2	1	5	2	2	2	2	1	96	#NULL!	1	2	2	2	2	1	2	2	2	2	1	2	#NULL!	#NULL!	#NULL!	#NULL!	#NULL!	#NULL!	#NULL!	#NULL!	#NULL!	#NULL!	#NULL!	#NULL!	#NULL!	#NULL!	#NULL!	#NULL!	#NULL!	#NULL!	#NULL!	#NULL!	#NULL!	#NULL!	1	63
13576	148	67	4	2	1	4	9	2	1	2	2	#NULL!	#NULL!	#NULL!	#NULL!	#NULL!	#NULL!	#NULL!	#NULL!	#NULL!	#NULL!	#NULL!	#NULL!	#NULL!	1	3	2	1	1	2	1	1	1	1	#NULL!	2	2	2	2	2	2	1	1	1	16	30	2	2	#NULL!
13577	152	44	4	2	2	#NULL!	#NULL!	#NULL!	#NULL!	#NULL!	2	#NULL!	#NULL!	#NULL!	#NULL!	#NULL!	#NULL!	#NULL!	#NULL!	#NULL!	#NULL!	#NULL!	#NULL!	#NULL!	1	3	2	1	1	1	2	2	2	2	#NULL!	2	1	2	2	1	2	1	1	1	96	4	2	1	56
13578	168	60	4	2	2	#NULL!	#NULL!	#NULL!	#NULL!	#NULL!	1	16	1	2	2	2	1	2	2	1	1	2	1	2	2	#NULL!	#NULL!	#NULL!	#NULL!	#NULL!	#NULL!	#NULL!	#NULL!	#NULL!	#NULL!	#NULL!	#NULL!	#NULL!	#NULL!	#NULL!	#NULL!	#NULL!	#NULL!	#NULL!	#NULL!	#NULL!	#NULL!	2	#NULL!
13579	163	65	4	2	2	#NULL!	#NULL!	#NULL!	#NULL!	#NULL!	1	10	#NULL!	1	1	1	1	2	1	2	2	2	1	2	2	#NULL!	#NULL!	#NULL!	#NULL!	#NULL!	#NULL!	#NULL!	#NULL!	#NULL!	#NULL!	#NULL!	#NULL!	#NULL!	#NULL!	#NULL!	#NULL!	#NULL!	#NULL!	#NULL!	#NULL!	#NULL!	#NULL!	2	#NULL!
13580	157	55	4	1	1	6	2	1	2	2	2	#NULL!	#NULL!	#NULL!	#NULL!	#NULL!	#NULL!	#NULL!	#NULL!	#NULL!	#NULL!	#NULL!	#NULL!	#NULL!	2	#NULL!	#NULL!	#NULL!	#NULL!	#NULL!	#NULL!	#NULL!	#NULL!	#NULL!	#NULL!	#NULL!	#NULL!	#NULL!	#NULL!	#NULL!	#NULL!	#NULL!	#NULL!	#NULL!	#NULL!	#NULL!	#NULL!	2	#NULL!
13581	174	95	4	1	1	7	2	2	2	2	2	#NULL!	#NULL!	#NULL!	#NULL!	#NULL!	#NULL!	#NULL!	#NULL!	#NULL!	#NULL!	#NULL!	#NULL!	#NULL!	1	2	2	1	1	1	2	1	1	1	#NULL!	2	2	2	2	2	2	2	1	1	48	30	2	2	#NULL!
13582	159	90	4	1	1	5	9	1	1	2	1	48	#NULL!	1	2	2	2	2	1	2	1	2	2	1	1	3	2	1	2	2	1	1	1	1	#NULL!	2	2	2	2	2	2	2	1	1	40	30	1	2	#NULL!
13609	156	60	4	1	2	#NULL!	#NULL!	#NULL!	#NULL!	#NULL!	1	64	1	1	1	1	2	2	1	1	2	2	1	1	2	#NULL!	#NULL!	#NULL!	#NULL!	#NULL!	#NULL!	#NULL!	#NULL!	#NULL!	#NULL!	#NULL!	#NULL!	#NULL!	#NULL!	#NULL!	#NULL!	#NULL!	#NULL!	#NULL!	#NULL!	#NULL!	#NULL!	2	#NULL!
13610	156	65	4	1	1	3	1	2	1	2	1	96	#NULL!	1	1	1	2	2	1	2	2	2	2	1	1	2	2	1	1	2	1	1	2	1	#NULL!	2	2	2	2	2	2	1	1	1	48	30	2	2	#NULL!
13611	170	98	4	1	1	6	2	1	1	2	2	#NULL!	#NULL!	#NULL!	#NULL!	#NULL!	#NULL!	#NULL!	#NULL!	#NULL!	#NULL!	#NULL!	#NULL!	#NULL!	2	#NULL!	#NULL!	#NULL!	#NULL!	#NULL!	#NULL!	#NULL!	#NULL!	#NULL!	#NULL!	#NULL!	#NULL!	#NULL!	#NULL!	#NULL!	#NULL!	#NULL!	#NULL!	#NULL!	#NULL!	#NULL!	#NULL!	2	#NULL!
13612	158	78	3	2	1	3	9	1	1	2	1	24	#NULL!	1	1	1	2	2	1	2	1	2	1	2	2	#NULL!	#NULL!	#NULL!	#NULL!	#NULL!	#NULL!	#NULL!	#NULL!	#NULL!	#NULL!	#NULL!	#NULL!	#NULL!	#NULL!	#NULL!	#NULL!	#NULL!	#NULL!	#NULL!	#NULL!	#NULL!	#NULL!	2	#NULL!
13613	192	100	2	2	2	#NULL!	#NULL!	#NULL!	#NULL!	#NULL!	1	16	#NULL!	1	1	1	2	2	1	2	1	2	2	1	2	#NULL!	#NULL!	#NULL!	#NULL!	#NULL!	#NULL!	#NULL!	#NULL!	#NULL!	#NULL!	#NULL!	#NULL!	#NULL!	#NULL!	#NULL!	#NULL!	#NULL!	#NULL!	#NULL!	#NULL!	#NULL!	#NULL!	2	#NULL!
13614	160	84	3	1	2	#NULL!	#NULL!	#NULL!	#NULL!	#NULL!	1	16	#NULL!	1	1	2	2	1	1	2	1	2	1	1	1	4	2	1	2	2	1	1	1	2	#NULL!	2	2	2	2	2	2	1	1	1	16	30	2	2	#NULL!
13615	160	59	4	2	1	2	1	2	1	2	1	36	1	1	1	1	2	2	1	2	1	2	2	1	2	#NULL!	#NULL!	#NULL!	#NULL!	#NULL!	#NULL!	#NULL!	#NULL!	#NULL!	#NULL!	#NULL!	#NULL!	#NULL!	#NULL!	#NULL!	#NULL!	#NULL!	#NULL!	#NULL!	#NULL!	#NULL!	#NULL!	2	#NULL!
13616	159	81	3	2	2	#NULL!	#NULL!	#NULL!	#NULL!	#NULL!	1	6	#NULL!	1	1	1	2	2	1	2	1	1	1	2	2	#NULL!	#NULL!	#NULL!	#NULL!	#NULL!	#NULL!	#NULL!	#NULL!	#NULL!	#NULL!	#NULL!	#NULL!	#NULL!	#NULL!	#NULL!	#NULL!	#NULL!	#NULL!	#NULL!	#NULL!	#NULL!	#NULL!	2	#NULL!
13617	180	86	2	2	1	6	2	2	2	1	2	#NULL!	#NULL!	#NULL!	#NULL!	#NULL!	#NULL!	#NULL!	#NULL!	#NULL!	#NULL!	#NULL!	#NULL!	#NULL!	1	3	2	1	1	1	2	2	1	1	#NULL!	1	1	1	2	2	2	2	2	2	32	10	2	2	#NULL!
13618	173	97	4	1	2	#NULL!	#NULL!	#NULL!	#NULL!	#NULL!	1	96	#NULL!	1	2	1	2	2	1	2	1	2	2	1	2	#NULL!	#NULL!	#NULL!	#NULL!	#NULL!	#NULL!	#NULL!	#NULL!	#NULL!	#NULL!	#NULL!	#NULL!	#NULL!	#NULL!	#NULL!	#NULL!	#NULL!	#NULL!	#NULL!	#NULL!	#NULL!	#NULL!	2	#NULL!
13619	153	66	4	2	1	6	2	1	2	1	2	#NULL!	#NULL!	#NULL!	#NULL!	#NULL!	#NULL!	#NULL!	#NULL!	#NULL!	#NULL!	#NULL!	#NULL!	#NULL!	1	3	2	1	1	1	2	1	1	1	#NULL!	2	2	2	2	2	2	1	1	1	32	30	2	2	#NULL!
13620	176	95	3	2	1	6	2	1	2	2	1	96	#NULL!	1	2	2	2	2	1	2	2	2	2	1	1	3	2	1	1	1	2	2	1	1	#NULL!	1	1	1	2	2	2	2	2	2	96	2	2	2	#NULL!
13621	168	73	4	2	2	#NULL!	#NULL!	#NULL!	#NULL!	#NULL!	1	3	#NULL!	2	1	1	2	1	1	2	2	2	2	2	2	#NULL!	#NULL!	#NULL!	#NULL!	#NULL!	#NULL!	#NULL!	#NULL!	#NULL!	#NULL!	#NULL!	#NULL!	#NULL!	#NULL!	#NULL!	#NULL!	#NULL!	#NULL!	#NULL!	#NULL!	#NULL!	#NULL!	2	#NULL!
13622	153	66	4	2	2	#NULL!	#NULL!	#NULL!	#NULL!	#NULL!	2	#NULL!	#NULL!	#NULL!	#NULL!	#NULL!	#NULL!	#NULL!	#NULL!	#NULL!	#NULL!	#NULL!	#NULL!	#NULL!	1	4	2	1	1	1	2	1	1	1	#NULL!	2	2	2	2	2	2	1	1	1	24	10	2	2	#NULL!
13623	152	60	4	2	1	5	2	2	2	2	1	96	#NULL!	1	2	2	2	2	1	2	1	2	1	1	1	2	1	2	1	1	2	1	1	1	#NULL!	1	1	1	1	1	1	1	1	1	96	30	2	2	#NULL!
21001	163	62	4	2	2	#NULL!	#NULL!	#NULL!	#NULL!	#NULL!	2	#NULL!	#NULL!	#NULL!	#NULL!	#NULL!	#NULL!	#NULL!	#NULL!	#NULL!	#NULL!	#NULL!	#NULL!	#NULL!	2	#NULL!	#NULL!	#NULL!	#NULL!	#NULL!	#NULL!	#NULL!	#NULL!	#NULL!	#NULL!	#NULL!	#NULL!	#NULL!	#NULL!	#NULL!	#NULL!	#NULL!	#NULL!	#NULL!	#NULL!	#NULL!	#NULL!	2	#NULL!
21002	163	68	4	1	2	#NULL!	#NULL!	#NULL!	#NULL!	#NULL!	1	8	#NULL!	1	2	1	2	1	1	2	1	2	2	2	1	3	2	1	2	1	2	1	1	2	#NULL!	2	2	2	2	1	2	2	2	2	52	15	2	2	#NULL!
21003	153	64	4	2	2	#NULL!	#NULL!	#NULL!	#NULL!	#NULL!	1	8	#NULL!	2	2	1	1	2	1	2	1	2	2	1	1	4	2	1	2	1	2	2	1	1	#NULL!	2	2	2	1	2	2	2	2	2	8	1	2	2	#NULL!
21004	148	86	4	1	1	6	2	2	2	2	2	#NULL!	#NULL!	#NULL!	#NULL!	#NULL!	#NULL!	#NULL!	#NULL!	#NULL!	#NULL!	#NULL!	#NULL!	#NULL!	2	#NULL!	#NULL!	#NULL!	#NULL!	#NULL!	#NULL!	#NULL!	#NULL!	#NULL!	#NULL!	#NULL!	#NULL!	#NULL!	#NULL!	#NULL!	#NULL!	#NULL!	#NULL!	#NULL!	#NULL!	#NULL!	#NULL!	2	#NULL!
21005	149	65	3	1	1	5	2	1	2	2	1	8	#NULL!	2	1	1	2	2	1	2	1	1	2	1	1	2	2	1	1	1	2	1	1	2	#NULL!	2	2	2	1	2	2	1	1	2	52	5	1	2	#NULL!
21007	150	46	2	2	1	6	2	2	2	2	2	#NULL!	#NULL!	#NULL!	#NULL!	#NULL!	#NULL!	#NULL!	#NULL!	#NULL!	#NULL!	#NULL!	#NULL!	#NULL!	1	4	1	2	2	1	2	1	1	2	#NULL!	2	2	2	2	1	2	2	1	2	52	5	2	2	#NULL!
21014	158	105	4	2	1	5	2	2	2	2	1	52	1	1	2	1	1	2	1	2	1	2	2	1	2	#NULL!	#NULL!	#NULL!	#NULL!	#NULL!	#NULL!	#NULL!	#NULL!	#NULL!	#NULL!	#NULL!	#NULL!	#NULL!	#NULL!	#NULL!	#NULL!	#NULL!	#NULL!	#NULL!	#NULL!	#NULL!	#NULL!	2	#NULL!
21015	174	77	4	2	1	5	1	2	2	2	2	#NULL!	#NULL!	#NULL!	#NULL!	#NULL!	#NULL!	#NULL!	#NULL!	#NULL!	#NULL!	#NULL!	#NULL!	#NULL!	2	#NULL!	#NULL!	#NULL!	#NULL!	#NULL!	#NULL!	#NULL!	#NULL!	#NULL!	#NULL!	#NULL!	#NULL!	#NULL!	#NULL!	#NULL!	#NULL!	#NULL!	#NULL!	#NULL!	#NULL!	#NULL!	#NULL!	1	79
21016	173	82	4	1	2	#NULL!	#NULL!	#NULL!	#NULL!	#NULL!	1	52	#NULL!	2	2	1	2	2	1	2	1	2	2	2	1	3	2	1	2	1	2	1	2	1	#NULL!	2	2	2	2	2	2	2	1	2	52	20	2	2	#NULL!
21017	160	67	4	1	1	7	2	1	2	2	2	#NULL!	#NULL!	#NULL!	#NULL!	#NULL!	#NULL!	#NULL!	#NULL!	#NULL!	#NULL!	#NULL!	#NULL!	#NULL!	2	#NULL!	#NULL!	#NULL!	#NULL!	#NULL!	#NULL!	#NULL!	#NULL!	#NULL!	#NULL!	#NULL!	#NULL!	#NULL!	#NULL!	#NULL!	#NULL!	#NULL!	#NULL!	#NULL!	#NULL!	#NULL!	#NULL!	2	#NULL!
21018	168	68	4	2	2	#NULL!	#NULL!	#NULL!	#NULL!	#NULL!	2	#NULL!	#NULL!	#NULL!	#NULL!	#NULL!	#NULL!	#NULL!	#NULL!	#NULL!	#NULL!	#NULL!	#NULL!	#NULL!	2	#NULL!	#NULL!	#NULL!	#NULL!	#NULL!	#NULL!	#NULL!	#NULL!	#NULL!	#NULL!	#NULL!	#NULL!	#NULL!	#NULL!	#NULL!	#NULL!	#NULL!	#NULL!	#NULL!	#NULL!	#NULL!	#NULL!	2	#NULL!
21019	159	84	4	1	1	7	2	2	2	2	2	#NULL!	#NULL!	#NULL!	#NULL!	#NULL!	#NULL!	#NULL!	#NULL!	#NULL!	#NULL!	#NULL!	#NULL!	#NULL!	2	#NULL!	#NULL!	#NULL!	#NULL!	#NULL!	#NULL!	#NULL!	#NULL!	#NULL!	#NULL!	#NULL!	#NULL!	#NULL!	#NULL!	#NULL!	#NULL!	#NULL!	#NULL!	#NULL!	#NULL!	#NULL!	#NULL!	2	#NULL!
21020	173	91	4	1	1	5	2	2	1	2	1	52	#NULL!	1	1	1	2	2	1	2	2	2	2	1	2	#NULL!	#NULL!	#NULL!	#NULL!	#NULL!	#NULL!	#NULL!	#NULL!	#NULL!	#NULL!	#NULL!	#NULL!	#NULL!	#NULL!	#NULL!	#NULL!	#NULL!	#NULL!	#NULL!	#NULL!	#NULL!	#NULL!	2	#NULL!
21021	182	82	4	1	2	#NULL!	#NULL!	#NULL!	#NULL!	#NULL!	1	12	#NULL!	1	1	1	2	2	1	2	2	2	2	2	2	#NULL!	#NULL!	#NULL!	#NULL!	#NULL!	#NULL!	#NULL!	#NULL!	#NULL!	#NULL!	#NULL!	#NULL!	#NULL!	#NULL!	#NULL!	#NULL!	#NULL!	#NULL!	#NULL!	#NULL!	#NULL!	#NULL!	2	#NULL!
21022	155	48	4	1	1	1	1	1	2	2	2	#NULL!	#NULL!	#NULL!	#NULL!	#NULL!	#NULL!	#NULL!	#NULL!	#NULL!	#NULL!	#NULL!	#NULL!	#NULL!	1	1	1	2	2	1	2	1	1	1	#NULL!	2	2	2	1	1	1	1	1	1	20	30	2	2	#NULL!
21023	155	64	4	1	2	#NULL!	#NULL!	#NULL!	#NULL!	#NULL!	1	52	1	1	1	1	1	1	1	2	2	1	1	3	1	3	1	1	2	1	2	1	1	1	#NULL!	2	1	2	2	2	1	1	1	1	52	12	1	1	70
21024	175	97	4	1	2	#NULL!	#NULL!	#NULL!	#NULL!	#NULL!	2	#NULL!	#NULL!	#NULL!	#NULL!	#NULL!	#NULL!	#NULL!	#NULL!	#NULL!	#NULL!	#NULL!	#NULL!	#NULL!	2	#NULL!	#NULL!	#NULL!	#NULL!	#NULL!	#NULL!	#NULL!	#NULL!	#NULL!	#NULL!	#NULL!	#NULL!	#NULL!	#NULL!	#NULL!	#NULL!	#NULL!	#NULL!	#NULL!	#NULL!	#NULL!	#NULL!	2	#NULL!
21025	164	81	4	2	1	2	1	1	2	2	2	#NULL!	#NULL!	#NULL!	#NULL!	#NULL!	#NULL!	#NULL!	#NULL!	#NULL!	#NULL!	#NULL!	#NULL!	#NULL!	2	#NULL!	#NULL!	#NULL!	#NULL!	#NULL!	#NULL!	#NULL!	#NULL!	#NULL!	#NULL!	#NULL!	#NULL!	#NULL!	#NULL!	#NULL!	#NULL!	#NULL!	#NULL!	#NULL!	#NULL!	#NULL!	#NULL!	2	#NULL!
21036	159	65	4	2	1	5	1	2	2	2	2	#NULL!	#NULL!	#NULL!	#NULL!	#NULL!	#NULL!	#NULL!	#NULL!	#NULL!	#NULL!	#NULL!	#NULL!	#NULL!	1	4	2	1	2	1	2	1	1	1	#NULL!	2	2	2	2	1	2	2	1	2	40	3	2	2	#NULL!
21038	162	90	4	1	1	6	1	1	1	1	2	#NULL!	#NULL!	#NULL!	#NULL!	#NULL!	#NULL!	#NULL!	#NULL!	#NULL!	#NULL!	#NULL!	#NULL!	#NULL!	1	4	2	1	2	2	1	2	1	2	#NULL!	2	2	2	2	1	2	2	2	2	32	30	1	1	102
21039	153	71	4	2	1	6	1	1	1	2	1	20	1	1	2	2	1	2	1	2	1	2	2	1	1	2	1	2	1	1	2	1	1	1	#NULL!	2	2	2	2	1	2	2	2	2	20	30	1	2	#NULL!
21040	166	86	4	2	1	5	1	2	2	2	2	#NULL!	#NULL!	#NULL!	#NULL!	#NULL!	#NULL!	#NULL!	#NULL!	#NULL!	#NULL!	#NULL!	#NULL!	#NULL!	2	#NULL!	#NULL!	#NULL!	#NULL!	#NULL!	#NULL!	#NULL!	#NULL!	#NULL!	#NULL!	#NULL!	#NULL!	#NULL!	#NULL!	#NULL!	#NULL!	#NULL!	#NULL!	#NULL!	#NULL!	#NULL!	#NULL!	1	96
21041	164	78	2	1	1	6	2	1	1	2	2	#NULL!	#NULL!	#NULL!	#NULL!	#NULL!	#NULL!	#NULL!	#NULL!	#NULL!	#NULL!	#NULL!	#NULL!	#NULL!	1	3	2	1	1	1	2	1	2	2	#NULL!	2	2	2	1	2	2	1	1	1	52	15	1	2	#NULL!
21051	163	71	4	2	2	#NULL!	#NULL!	#NULL!	#NULL!	#NULL!	1	8	1	1	1	1	1	2	1	2	1	1	1	1	1	3	1	2	2	2	1	2	2	1	#NULL!	2	2	2	2	2	2	1	2	1	52	1	1	2	#NULL!
21052	160	70	4	2	1	6	2	2	1	2	2	#NULL!	#NULL!	#NULL!	#NULL!	#NULL!	#NULL!	#NULL!	#NULL!	#NULL!	#NULL!	#NULL!	#NULL!	#NULL!	1	4	1	2	2	1	2	1	1	1	#NULL!	2	2	2	2	1	2	2	1	2	8	15	1	2	#NULL!
21053	140	60	4	2	1	3	1	2	1	2	2	#NULL!	#NULL!	#NULL!	#NULL!	#NULL!	#NULL!	#NULL!	#NULL!	#NULL!	#NULL!	#NULL!	#NULL!	#NULL!	1	3	1	2	2	1	2	1	1	1	#NULL!	2	2	2	2	1	2	2	1	2	4	10	2	2	#NULL!
21054	178	86	2	2	2	#NULL!	#NULL!	#NULL!	#NULL!	#NULL!	1	10	#NULL!	1	2	1	2	2	1	2	2	1	2	1	2	#NULL!	#NULL!	#NULL!	#NULL!	#NULL!	#NULL!	#NULL!	#NULL!	#NULL!	#NULL!	#NULL!	#NULL!	#NULL!	#NULL!	#NULL!	#NULL!	#NULL!	#NULL!	#NULL!	#NULL!	#NULL!	#NULL!	2	#NULL!
21059	147	47	4	2	1	6	1	1	1	2	2	#NULL!	#NULL!	#NULL!	#NULL!	#NULL!	#NULL!	#NULL!	#NULL!	#NULL!	#NULL!	#NULL!	#NULL!	#NULL!	2	#NULL!	#NULL!	#NULL!	#NULL!	#NULL!	#NULL!	#NULL!	#NULL!	#NULL!	#NULL!	#NULL!	#NULL!	#NULL!	#NULL!	#NULL!	#NULL!	#NULL!	#NULL!	#NULL!	#NULL!	#NULL!	#NULL!	2	#NULL!
21060	146	75	4	2	2	#NULL!	#NULL!	#NULL!	#NULL!	#NULL!	1	52	#NULL!	1	2	1	1	2	1	2	1	2	2	1	2	#NULL!	#NULL!	#NULL!	#NULL!	#NULL!	#NULL!	#NULL!	#NULL!	#NULL!	#NULL!	#NULL!	#NULL!	#NULL!	#NULL!	#NULL!	#NULL!	#NULL!	#NULL!	#NULL!	#NULL!	#NULL!	#NULL!	2	#NULL!
21061	160	64	4	2	2	#NULL!	#NULL!	#NULL!	#NULL!	#NULL!	2	#NULL!	#NULL!	#NULL!	#NULL!	#NULL!	#NULL!	#NULL!	#NULL!	#NULL!	#NULL!	#NULL!	#NULL!	#NULL!	2	#NULL!	#NULL!	#NULL!	#NULL!	#NULL!	#NULL!	#NULL!	#NULL!	#NULL!	#NULL!	#NULL!	#NULL!	#NULL!	#NULL!	#NULL!	#NULL!	#NULL!	#NULL!	#NULL!	#NULL!	#NULL!	#NULL!	2	#NULL!
21062	165	81	4	2	1	6	2	2	1	2	1	8	#NULL!	1	2	1	2	2	1	2	1	2	2	1	2	#NULL!	#NULL!	#NULL!	#NULL!	#NULL!	#NULL!	#NULL!	#NULL!	#NULL!	#NULL!	#NULL!	#NULL!	#NULL!	#NULL!	#NULL!	#NULL!	#NULL!	#NULL!	#NULL!	#NULL!	#NULL!	#NULL!	2	#NULL!
21063	153	63	4	1	1	5	2	2	2	2	1	8	#NULL!	1	2	1	1	2	1	2	1	2	2	1	2	#NULL!	#NULL!	#NULL!	#NULL!	#NULL!	#NULL!	#NULL!	#NULL!	#NULL!	#NULL!	#NULL!	#NULL!	#NULL!	#NULL!	#NULL!	#NULL!	#NULL!	#NULL!	#NULL!	#NULL!	#NULL!	#NULL!	2	#NULL!
21064	153	82	4	2	1	7	2	1	2	1	2	#NULL!	#NULL!	#NULL!	#NULL!	#NULL!	#NULL!	#NULL!	#NULL!	#NULL!	#NULL!	#NULL!	#NULL!	#NULL!	2	#NULL!	#NULL!	#NULL!	#NULL!	#NULL!	#NULL!	#NULL!	#NULL!	#NULL!	#NULL!	#NULL!	#NULL!	#NULL!	#NULL!	#NULL!	#NULL!	#NULL!	#NULL!	#NULL!	#NULL!	#NULL!	#NULL!	2	#NULL!
21065	147	53	4	1	1	1	1	1	1	2	1	3	#NULL!	2	1	1	1	2	1	2	2	2	2	2	2	#NULL!	#NULL!	#NULL!	#NULL!	#NULL!	#NULL!	#NULL!	#NULL!	#NULL!	#NULL!	#NULL!	#NULL!	#NULL!	#NULL!	#NULL!	#NULL!	#NULL!	#NULL!	#NULL!	#NULL!	#NULL!	#NULL!	2	#NULL!
21066	162	89	2	1	1	5	2	1	1	2	1	52	1	1	1	1	1	1	1	2	1	1	1	3	2	#NULL!	#NULL!	#NULL!	#NULL!	#NULL!	#NULL!	#NULL!	#NULL!	#NULL!	#NULL!	#NULL!	#NULL!	#NULL!	#NULL!	#NULL!	#NULL!	#NULL!	#NULL!	#NULL!	#NULL!	#NULL!	#NULL!	2	#NULL!
21067	163	84	3	2	1	2	1	1	1	2	2	#NULL!	#NULL!	#NULL!	#NULL!	#NULL!	#NULL!	#NULL!	#NULL!	#NULL!	#NULL!	#NULL!	#NULL!	#NULL!	1	3	2	1	2	1	2	1	1	1	#NULL!	2	2	2	1	2	2	2	1	2	26	30	2	1	96
21073	152	58	4	1	1	1	1	1	1	2	2	#NULL!	#NULL!	#NULL!	#NULL!	#NULL!	#NULL!	#NULL!	#NULL!	#NULL!	#NULL!	#NULL!	#NULL!	#NULL!	1	2	2	1	2	1	2	1	1	2	#NULL!	2	2	2	2	2	1	2	2	2	26	31	2	1	62
21074	167	67	3	1	2	#NULL!	#NULL!	#NULL!	#NULL!	#NULL!	2	#NULL!	#NULL!	#NULL!	#NULL!	#NULL!	#NULL!	#NULL!	#NULL!	#NULL!	#NULL!	#NULL!	#NULL!	#NULL!	2	#NULL!	#NULL!	#NULL!	#NULL!	#NULL!	#NULL!	#NULL!	#NULL!	#NULL!	#NULL!	#NULL!	#NULL!	#NULL!	#NULL!	#NULL!	#NULL!	#NULL!	#NULL!	#NULL!	#NULL!	#NULL!	#NULL!	2	#NULL!
21075	182	94	4	2	1	5	2	1	1	2	2	#NULL!	#NULL!	#NULL!	#NULL!	#NULL!	#NULL!	#NULL!	#NULL!	#NULL!	#NULL!	#NULL!	#NULL!	#NULL!	1	2	2	1	2	2	1	1	2	2	#NULL!	2	2	2	1	2	2	1	2	2	20	30	1	2	#NULL!
21076	157	60	2	2	1	6	2	2	2	1	2	#NULL!	#NULL!	#NULL!	#NULL!	#NULL!	#NULL!	#NULL!	#NULL!	#NULL!	#NULL!	#NULL!	#NULL!	#NULL!	1	2	2	1	1	1	2	2	1	2	#NULL!	1	2	2	1	2	1	2	2	2	5	30	1	2	#NULL!
21077	156	47	3	2	2	#NULL!	#NULL!	#NULL!	#NULL!	#NULL!	2	#NULL!	#NULL!	#NULL!	#NULL!	#NULL!	#NULL!	#NULL!	#NULL!	#NULL!	#NULL!	#NULL!	#NULL!	#NULL!	1	2	2	2	1	1	2	1	1	1	#NULL!	2	2	2	2	2	2	2	1	2	20	5	2	2	#NULL!
21078	176	80	4	1	2	#NULL!	#NULL!	#NULL!	#NULL!	#NULL!	2	#NULL!	#NULL!	#NULL!	#NULL!	#NULL!	#NULL!	#NULL!	#NULL!	#NULL!	#NULL!	#NULL!	#NULL!	#NULL!	2	#NULL!	#NULL!	#NULL!	#NULL!	#NULL!	#NULL!	#NULL!	#NULL!	#NULL!	#NULL!	#NULL!	#NULL!	#NULL!	#NULL!	#NULL!	#NULL!	#NULL!	#NULL!	#NULL!	#NULL!	#NULL!	#NULL!	2	#NULL!
21079	176	95	4	1	1	5	2	1	2	2	2	#NULL!	#NULL!	#NULL!	#NULL!	#NULL!	#NULL!	#NULL!	#NULL!	#NULL!	#NULL!	#NULL!	#NULL!	#NULL!	1	3	2	1	2	1	2	1	1	2	#NULL!	2	2	2	2	2	1	2	2	2	8	10	2	2	#NULL!
21087	153	66	4	1	1	5	2	1	1	2	2	#NULL!	#NULL!	#NULL!	#NULL!	#NULL!	#NULL!	#NULL!	#NULL!	#NULL!	#NULL!	#NULL!	#NULL!	#NULL!	1	1	2	1	1	1	2	1	1	2	#NULL!	2	2	2	2	2	2	1	2	2	16	1	2	2	#NULL!
21088	167	58	2	2	1	5	2	1	2	2	2	#NULL!	#NULL!	#NULL!	#NULL!	#NULL!	#NULL!	#NULL!	#NULL!	#NULL!	#NULL!	#NULL!	#NULL!	#NULL!	1	4	2	1	1	1	2	2	2	1	#NULL!	2	2	2	2	2	2	2	1	2	52	1	1	2	#NULL!
21089	178	110	3	1	1	6	2	1	2	1	1	12	2	1	1	1	1	1	1	2	1	1	1	2	1	1	1	2	2	2	1	1	1	2	#NULL!	2	2	2	1	1	1	2	2	2	12	30	1	2	#NULL!
21090	153	54	4	2	1	6	2	2	2	2	2	#NULL!	#NULL!	#NULL!	#NULL!	#NULL!	#NULL!	#NULL!	#NULL!	#NULL!	#NULL!	#NULL!	#NULL!	#NULL!	2	#NULL!	#NULL!	#NULL!	#NULL!	#NULL!	#NULL!	#NULL!	#NULL!	#NULL!	#NULL!	#NULL!	#NULL!	#NULL!	#NULL!	#NULL!	#NULL!	#NULL!	#NULL!	#NULL!	#NULL!	#NULL!	#NULL!	1	58
21091	146	63	4	2	1	5	1	1	1	2	2	#NULL!	#NULL!	#NULL!	#NULL!	#NULL!	#NULL!	#NULL!	#NULL!	#NULL!	#NULL!	#NULL!	#NULL!	#NULL!	1	3	2	1	2	1	2	1	1	2	#NULL!	2	1	2	2	2	2	2	1	2	12	15	2	1	72
21092	165	63	4	1	1	3	1	1	2	2	2	#NULL!	#NULL!	#NULL!	#NULL!	#NULL!	#NULL!	#NULL!	#NULL!	#NULL!	#NULL!	#NULL!	#NULL!	#NULL!	1	4	1	2	2	1	2	2	1	2	#NULL!	2	2	2	2	1	2	2	2	2	8	4	2	2	#NULL!
21101	159	54	4	2	1	4	1	2	1	2	1	12	#NULL!	1	2	1	2	2	2	2	1	2	2	1	2	#NULL!	#NULL!	#NULL!	#NULL!	#NULL!	#NULL!	#NULL!	#NULL!	#NULL!	#NULL!	#NULL!	#NULL!	#NULL!	#NULL!	#NULL!	#NULL!	#NULL!	#NULL!	#NULL!	#NULL!	#NULL!	#NULL!	2	#NULL!
21102	163	83	4	2	1	4	1	2	2	2	2	#NULL!	#NULL!	#NULL!	#NULL!	#NULL!	#NULL!	#NULL!	#NULL!	#NULL!	#NULL!	#NULL!	#NULL!	#NULL!	1	2	2	1	2	1	2	1	2	2	#NULL!	1	1	2	2	2	2	2	2	2	1	4	2	2	#NULL!
21103	162	64	2	2	1	1	1	1	1	2	2	#NULL!	#NULL!	#NULL!	#NULL!	#NULL!	#NULL!	#NULL!	#NULL!	#NULL!	#NULL!	#NULL!	#NULL!	#NULL!	1	3	1	2	2	2	1	1	1	1	#NULL!	2	2	2	2	2	2	1	1	1	51	30	1	2	#NULL!
21104	150	63	4	2	1	6	1	1	2	2	2	#NULL!	#NULL!	#NULL!	#NULL!	#NULL!	#NULL!	#NULL!	#NULL!	#NULL!	#NULL!	#NULL!	#NULL!	#NULL!	2	#NULL!	#NULL!	#NULL!	#NULL!	#NULL!	#NULL!	#NULL!	#NULL!	#NULL!	#NULL!	#NULL!	#NULL!	#NULL!	#NULL!	#NULL!	#NULL!	#NULL!	#NULL!	#NULL!	#NULL!	#NULL!	#NULL!	2	#NULL!
21105	153	65	4	2	1	6	2	2	2	2	1	52	#NULL!	1	2	2	2	2	1	2	1	2	2	1	2	#NULL!	#NULL!	#NULL!	#NULL!	#NULL!	#NULL!	#NULL!	#NULL!	#NULL!	#NULL!	#NULL!	#NULL!	#NULL!	#NULL!	#NULL!	#NULL!	#NULL!	#NULL!	#NULL!	#NULL!	#NULL!	#NULL!	2	#NULL!
21106	160	80	3	2	2	#NULL!	#NULL!	#NULL!	#NULL!	#NULL!	1	6	1	1	1	1	2	2	1	2	2	2	1	1	2	#NULL!	#NULL!	#NULL!	#NULL!	#NULL!	#NULL!	#NULL!	#NULL!	#NULL!	#NULL!	#NULL!	#NULL!	#NULL!	#NULL!	#NULL!	#NULL!	#NULL!	#NULL!	#NULL!	#NULL!	#NULL!	#NULL!	2	#NULL!
21113	163	68	3	2	2	#NULL!	#NULL!	#NULL!	#NULL!	#NULL!	2	#NULL!	#NULL!	#NULL!	#NULL!	#NULL!	#NULL!	#NULL!	#NULL!	#NULL!	#NULL!	#NULL!	#NULL!	#NULL!	1	3	1	2	1	2	2	1	1	2	#NULL!	2	2	2	1	1	1	1	2	1	8	8	2	2	#NULL!
21114	157	56	4	2	1	5	2	1	1	2	2	#NULL!	#NULL!	#NULL!	#NULL!	#NULL!	#NULL!	#NULL!	#NULL!	#NULL!	#NULL!	#NULL!	#NULL!	#NULL!	2	#NULL!	#NULL!	#NULL!	#NULL!	#NULL!	#NULL!	#NULL!	#NULL!	#NULL!	#NULL!	#NULL!	#NULL!	#NULL!	#NULL!	#NULL!	#NULL!	#NULL!	#NULL!	#NULL!	#NULL!	#NULL!	#NULL!	1	61
21115	165	75	4	2	1	3	1	2	2	2	1	8	#NULL!	1	2	1	2	2	1	2	2	2	2	1	1	4	1	2	2	1	2	1	1	2	#NULL!	2	2	2	2	1	1	2	2	2	52	30	2	2	#NULL!
21116	157	77	4	2	1	2	1	1	1	1	2	#NULL!	#NULL!	#NULL!	#NULL!	#NULL!	#NULL!	#NULL!	#NULL!	#NULL!	#NULL!	#NULL!	#NULL!	#NULL!	1	2	1	2	2	2	1	1	1	2	#NULL!	2	2	2	2	1	2	2	1	2	8	30	2	2	#NULL!
21117	165	84	4	2	1	5	2	1	1	1	2	#NULL!	#NULL!	#NULL!	#NULL!	#NULL!	#NULL!	#NULL!	#NULL!	#NULL!	#NULL!	#NULL!	#NULL!	#NULL!	2	#NULL!	#NULL!	#NULL!	#NULL!	#NULL!	#NULL!	#NULL!	#NULL!	#NULL!	#NULL!	#NULL!	#NULL!	#NULL!	#NULL!	#NULL!	#NULL!	#NULL!	#NULL!	#NULL!	#NULL!	#NULL!	#NULL!	2	#NULL!
21118	162	71	4	1	1	6	2	1	1	2	2	#NULL!	#NULL!	#NULL!	#NULL!	#NULL!	#NULL!	#NULL!	#NULL!	#NULL!	#NULL!	#NULL!	#NULL!	#NULL!	1	1	2	1	2	2	1	1	1	2	#NULL!	2	2	2	2	2	2	2	2	1	52	30	2	1	76
21126	163	88	4	2	2	#NULL!	#NULL!	#NULL!	#NULL!	#NULL!	1	26	#NULL!	1	2	1	2	1	1	2	1	2	2	1	2	#NULL!	#NULL!	#NULL!	#NULL!	#NULL!	#NULL!	#NULL!	#NULL!	#NULL!	#NULL!	#NULL!	#NULL!	#NULL!	#NULL!	#NULL!	#NULL!	#NULL!	#NULL!	#NULL!	#NULL!	#NULL!	#NULL!	2	#NULL!
21127	162	64	4	2	1	3	1	2	1	2	1	4	#NULL!	1	1	1	2	2	1	2	2	2	1	3	1	2	1	2	2	1	2	1	1	2	#NULL!	2	1	2	2	1	2	2	1	2	52	12	2	2	#NULL!
21135	142	70	4	2	2	#NULL!	#NULL!	#NULL!	#NULL!	#NULL!	2	#NULL!	#NULL!	#NULL!	#NULL!	#NULL!	#NULL!	#NULL!	#NULL!	#NULL!	#NULL!	#NULL!	#NULL!	#NULL!	2	#NULL!	#NULL!	#NULL!	#NULL!	#NULL!	#NULL!	#NULL!	#NULL!	#NULL!	#NULL!	#NULL!	#NULL!	#NULL!	#NULL!	#NULL!	#NULL!	#NULL!	#NULL!	#NULL!	#NULL!	#NULL!	#NULL!	2	#NULL!
21136	158	62	4	2	1	1	1	1	1	2	1	52	#NULL!	1	2	1	2	1	1	2	1	2	1	1	2	#NULL!	#NULL!	#NULL!	#NULL!	#NULL!	#NULL!	#NULL!	#NULL!	#NULL!	#NULL!	#NULL!	#NULL!	#NULL!	#NULL!	#NULL!	#NULL!	#NULL!	#NULL!	#NULL!	#NULL!	#NULL!	#NULL!	2	#NULL!
21137	169	103	4	2	1	6	2	2	2	2	2	#NULL!	#NULL!	#NULL!	#NULL!	#NULL!	#NULL!	#NULL!	#NULL!	#NULL!	#NULL!	#NULL!	#NULL!	#NULL!	1	4	2	1	2	1	2	1	2	2	#NULL!	2	2	2	2	2	2	2	2	1	52	10	2	2	#NULL!
21138	170	70	4	2	2	#NULL!	#NULL!	#NULL!	#NULL!	#NULL!	2	#NULL!	#NULL!	#NULL!	#NULL!	#NULL!	#NULL!	#NULL!	#NULL!	#NULL!	#NULL!	#NULL!	#NULL!	#NULL!	2	#NULL!	#NULL!	#NULL!	#NULL!	#NULL!	#NULL!	#NULL!	#NULL!	#NULL!	#NULL!	#NULL!	#NULL!	#NULL!	#NULL!	#NULL!	#NULL!	#NULL!	#NULL!	#NULL!	#NULL!	#NULL!	#NULL!	1	78
21139	152	68	4	2	1	3	1	2	2	2	2	#NULL!	#NULL!	#NULL!	#NULL!	#NULL!	#NULL!	#NULL!	#NULL!	#NULL!	#NULL!	#NULL!	#NULL!	#NULL!	2	#NULL!	#NULL!	#NULL!	#NULL!	#NULL!	#NULL!	#NULL!	#NULL!	#NULL!	#NULL!	#NULL!	#NULL!	#NULL!	#NULL!	#NULL!	#NULL!	#NULL!	#NULL!	#NULL!	#NULL!	#NULL!	#NULL!	1	85
21140	160	80	4	2	1	2	1	2	1	2	2	#NULL!	#NULL!	#NULL!	#NULL!	#NULL!	#NULL!	#NULL!	#NULL!	#NULL!	#NULL!	#NULL!	#NULL!	#NULL!	1	3	2	1	2	1	2	1	1	1	#NULL!	2	2	2	1	2	1	2	2	2	16	10	1	2	#NULL!
21141	178	70	4	1	1	6	2	1	1	1	1	52	#NULL!	1	2	1	2	1	1	2	2	2	2	1	2	#NULL!	#NULL!	#NULL!	#NULL!	#NULL!	#NULL!	#NULL!	#NULL!	#NULL!	#NULL!	#NULL!	#NULL!	#NULL!	#NULL!	#NULL!	#NULL!	#NULL!	#NULL!	#NULL!	#NULL!	#NULL!	#NULL!	2	#NULL!
21142	173	86	3	2	2	#NULL!	#NULL!	#NULL!	#NULL!	#NULL!	1	52	#NULL!	1	1	1	2	2	1	2	2	2	2	1	2	#NULL!	#NULL!	#NULL!	#NULL!	#NULL!	#NULL!	#NULL!	#NULL!	#NULL!	#NULL!	#NULL!	#NULL!	#NULL!	#NULL!	#NULL!	#NULL!	#NULL!	#NULL!	#NULL!	#NULL!	#NULL!	#NULL!	2	#NULL!
21150	156	59	4	1	2	#NULL!	#NULL!	#NULL!	#NULL!	#NULL!	2	#NULL!	#NULL!	#NULL!	#NULL!	#NULL!	#NULL!	#NULL!	#NULL!	#NULL!	#NULL!	#NULL!	#NULL!	#NULL!	1	3	2	1	2	2	1	1	1	2	#NULL!	2	2	2	2	2	2	2	1	1	52	20	2	1	63
21151	152	54	4	2	1	2	1	2	2	2	2	#NULL!	#NULL!	#NULL!	#NULL!	#NULL!	#NULL!	#NULL!	#NULL!	#NULL!	#NULL!	#NULL!	#NULL!	#NULL!	2	#NULL!	#NULL!	#NULL!	#NULL!	#NULL!	#NULL!	#NULL!	#NULL!	#NULL!	#NULL!	#NULL!	#NULL!	#NULL!	#NULL!	#NULL!	#NULL!	#NULL!	#NULL!	#NULL!	#NULL!	#NULL!	#NULL!	2	#NULL!
21152	158	70	4	2	2	#NULL!	#NULL!	#NULL!	#NULL!	#NULL!	1	35	#NULL!	1	1	1	1	2	1	2	2	2	2	1	2	#NULL!	#NULL!	#NULL!	#NULL!	#NULL!	#NULL!	#NULL!	#NULL!	#NULL!	#NULL!	#NULL!	#NULL!	#NULL!	#NULL!	#NULL!	#NULL!	#NULL!	#NULL!	#NULL!	#NULL!	#NULL!	#NULL!	1	85
21153	150	90	4	2	1	3	1	1	1	2	2	#NULL!	#NULL!	#NULL!	#NULL!	#NULL!	#NULL!	#NULL!	#NULL!	#NULL!	#NULL!	#NULL!	#NULL!	#NULL!	1	2	1	2	2	1	2	1	1	2	#NULL!	2	2	2	1	1	1	2	1	2	12	20	2	2	#NULL!
21154	156	51	4	1	1	5	2	2	2	1	2	#NULL!	#NULL!	#NULL!	#NULL!	#NULL!	#NULL!	#NULL!	#NULL!	#NULL!	#NULL!	#NULL!	#NULL!	#NULL!	1	2	2	1	2	1	2	1	1	1	#NULL!	2	2	2	2	1	1	2	2	2	26	30	2	2	#NULL!
21155	166	71	3	2	2	#NULL!	#NULL!	#NULL!	#NULL!	#NULL!	1	12	#NULL!	1	1	2	2	2	1	2	1	2	1	1	1	4	1	2	2	1	2	1	2	2	#NULL!	2	1	2	2	1	2	2	1	2	52	15	2	2	#NULL!
21165	175	83	2	2	2	#NULL!	#NULL!	#NULL!	#NULL!	#NULL!	1	52	#NULL!	1	1	1	2	1	1	2	1	2	2	1	2	#NULL!	#NULL!	#NULL!	#NULL!	#NULL!	#NULL!	#NULL!	#NULL!	#NULL!	#NULL!	#NULL!	#NULL!	#NULL!	#NULL!	#NULL!	#NULL!	#NULL!	#NULL!	#NULL!	#NULL!	#NULL!	#NULL!	2	#NULL!
21166	157	64	2	2	1	5	2	2	2	2	2	#NULL!	#NULL!	#NULL!	#NULL!	#NULL!	#NULL!	#NULL!	#NULL!	#NULL!	#NULL!	#NULL!	#NULL!	#NULL!	2	#NULL!	#NULL!	#NULL!	#NULL!	#NULL!	#NULL!	#NULL!	#NULL!	#NULL!	#NULL!	#NULL!	#NULL!	#NULL!	#NULL!	#NULL!	#NULL!	#NULL!	#NULL!	#NULL!	#NULL!	#NULL!	#NULL!	2	#NULL!
21167	167	78	3	2	1	5	2	1	2	2	1	16	#NULL!	1	2	1	1	2	1	2	1	2	2	1	2	#NULL!	#NULL!	#NULL!	#NULL!	#NULL!	#NULL!	#NULL!	#NULL!	#NULL!	#NULL!	#NULL!	#NULL!	#NULL!	#NULL!	#NULL!	#NULL!	#NULL!	#NULL!	#NULL!	#NULL!	#NULL!	#NULL!	2	#NULL!
21168	173	102	4	2	1	1	1	1	1	2	1	4	#NULL!	2	1	1	2	2	1	2	2	2	2	1	2	#NULL!	#NULL!	#NULL!	#NULL!	#NULL!	#NULL!	#NULL!	#NULL!	#NULL!	#NULL!	#NULL!	#NULL!	#NULL!	#NULL!	#NULL!	#NULL!	#NULL!	#NULL!	#NULL!	#NULL!	#NULL!	#NULL!	2	#NULL!
21169	160	50	4	1	1	6	2	1	1	2	2	#NULL!	#NULL!	#NULL!	#NULL!	#NULL!	#NULL!	#NULL!	#NULL!	#NULL!	#NULL!	#NULL!	#NULL!	#NULL!	1	3	2	1	2	1	1	1	1	1	#NULL!	2	2	2	1	2	1	2	2	1	52	20	2	2	#NULL!
21170	152	77	4	2	1	1	1	1	1	2	2	#NULL!	#NULL!	#NULL!	#NULL!	#NULL!	#NULL!	#NULL!	#NULL!	#NULL!	#NULL!	#NULL!	#NULL!	#NULL!	1	3	2	1	2	2	1	2	1	1	#NULL!	2	2	2	2	2	2	1	1	2	52	30	1	1	82
21171	176	64	4	2	1	3	1	1	1	2	1	26	#NULL!	1	1	1	2	2	1	2	2	2	2	1	1	3	2	1	2	1	2	2	1	1	#NULL!	2	2	2	2	1	2	2	2	2	52	15	2	2	#NULL!
21178	145	53	4	2	2	#NULL!	#NULL!	#NULL!	#NULL!	#NULL!	2	#NULL!	#NULL!	#NULL!	#NULL!	#NULL!	#NULL!	#NULL!	#NULL!	#NULL!	#NULL!	#NULL!	#NULL!	#NULL!	1	3	2	1	2	2	1	2	1	2	#NULL!	2	2	2	1	2	2	2	2	2	16	30	2	1	61
21179	176	96	4	2	2	#NULL!	#NULL!	#NULL!	#NULL!	#NULL!	1	46	#NULL!	1	2	1	2	2	1	2	2	2	2	1	2	#NULL!	#NULL!	#NULL!	#NULL!	#NULL!	#NULL!	#NULL!	#NULL!	#NULL!	#NULL!	#NULL!	#NULL!	#NULL!	#NULL!	#NULL!	#NULL!	#NULL!	#NULL!	#NULL!	#NULL!	#NULL!	#NULL!	1	106
21180	177	87	3	2	2	#NULL!	#NULL!	#NULL!	#NULL!	#NULL!	2	#NULL!	#NULL!	#NULL!	#NULL!	#NULL!	#NULL!	#NULL!	#NULL!	#NULL!	#NULL!	#NULL!	#NULL!	#NULL!	1	3	2	1	2	2	1	1	2	2	#NULL!	2	2	2	2	2	2	2	1	2	6	30	2	1	90
21181	160	82	4	1	1	6	2	1	2	2	2	#NULL!	#NULL!	#NULL!	#NULL!	#NULL!	#NULL!	#NULL!	#NULL!	#NULL!	#NULL!	#NULL!	#NULL!	#NULL!	1	3	2	1	2	1	2	1	1	2	#NULL!	2	2	2	2	2	2	1	1	2	52	30	1	2	#NULL!
21187	150	79	4	1	1	6	2	1	1	1	2	#NULL!	#NULL!	#NULL!	#NULL!	#NULL!	#NULL!	#NULL!	#NULL!	#NULL!	#NULL!	#NULL!	#NULL!	#NULL!	1	4	2	1	2	1	2	1	2	2	#NULL!	2	2	2	1	2	2	2	2	2	16	4	2	2	#NULL!
21188	156	68	4	2	1	7	2	1	2	1	1	4	#NULL!	1	1	1	1	2	1	2	2	1	1	1	1	4	1	2	1	2	2	1	2	2	#NULL!	2	2	2	2	2	2	1	1	1	32	10	2	2	#NULL!
21189	165	68	4	2	2	#NULL!	#NULL!	#NULL!	#NULL!	#NULL!	2	#NULL!	#NULL!	#NULL!	#NULL!	#NULL!	#NULL!	#NULL!	#NULL!	#NULL!	#NULL!	#NULL!	#NULL!	#NULL!	2	#NULL!	#NULL!	#NULL!	#NULL!	#NULL!	#NULL!	#NULL!	#NULL!	#NULL!	#NULL!	#NULL!	#NULL!	#NULL!	#NULL!	#NULL!	#NULL!	#NULL!	#NULL!	#NULL!	#NULL!	#NULL!	#NULL!	2	#NULL!
21190	176	97	4	2	2	#NULL!	#NULL!	#NULL!	#NULL!	#NULL!	1	8	#NULL!	1	2	1	1	2	1	2	1	2	1	1	1	3	2	1	1	1	2	1	2	1	#NULL!	2	2	2	2	2	2	2	1	2	26	30	2	2	#NULL!
21191	155	59	4	1	1	1	1	1	1	2	2	#NULL!	#NULL!	#NULL!	#NULL!	#NULL!	#NULL!	#NULL!	#NULL!	#NULL!	#NULL!	#NULL!	#NULL!	#NULL!	1	2	2	1	1	1	2	2	1	1	#NULL!	2	2	2	2	2	2	1	2	1	16	4	1	2	#NULL!
21192	180	84	1	2	1	6	2	2	2	2	2	#NULL!	#NULL!	#NULL!	#NULL!	#NULL!	#NULL!	#NULL!	#NULL!	#NULL!	#NULL!	#NULL!	#NULL!	#NULL!	2	#NULL!	#NULL!	#NULL!	#NULL!	#NULL!	#NULL!	#NULL!	#NULL!	#NULL!	#NULL!	#NULL!	#NULL!	#NULL!	#NULL!	#NULL!	#NULL!	#NULL!	#NULL!	#NULL!	#NULL!	#NULL!	#NULL!	2	#NULL!
21203	165	65	3	2	1	6	2	2	2	2	2	#NULL!	#NULL!	#NULL!	#NULL!	#NULL!	#NULL!	#NULL!	#NULL!	#NULL!	#NULL!	#NULL!	#NULL!	#NULL!	1	3	2	1	2	1	2	1	2	2	#NULL!	2	2	2	2	2	2	1	1	1	21	15	2	1	58
21204	156	66	4	2	2	#NULL!	#NULL!	#NULL!	#NULL!	#NULL!	1	52	#NULL!	2	1	1	2	2	1	2	2	2	2	2	2	#NULL!	#NULL!	#NULL!	#NULL!	#NULL!	#NULL!	#NULL!	#NULL!	#NULL!	#NULL!	#NULL!	#NULL!	#NULL!	#NULL!	#NULL!	#NULL!	#NULL!	#NULL!	#NULL!	#NULL!	#NULL!	#NULL!	2	#NULL!
21205	162	67	4	1	1	6	2	2	1	2	2	#NULL!	#NULL!	#NULL!	#NULL!	#NULL!	#NULL!	#NULL!	#NULL!	#NULL!	#NULL!	#NULL!	#NULL!	#NULL!	2	#NULL!	#NULL!	#NULL!	#NULL!	#NULL!	#NULL!	#NULL!	#NULL!	#NULL!	#NULL!	#NULL!	#NULL!	#NULL!	#NULL!	#NULL!	#NULL!	#NULL!	#NULL!	#NULL!	#NULL!	#NULL!	#NULL!	1	72
21206	174	73	2	1	2	#NULL!	#NULL!	#NULL!	#NULL!	#NULL!	2	#NULL!	#NULL!	#NULL!	#NULL!	#NULL!	#NULL!	#NULL!	#NULL!	#NULL!	#NULL!	#NULL!	#NULL!	#NULL!	1	1	2	1	1	1	2	1	2	2	#NULL!	2	2	2	2	2	1	2	2	1	12	20	2	2	#NULL!
21207	170	72	4	1	2	#NULL!	#NULL!	#NULL!	#NULL!	#NULL!	2	#NULL!	#NULL!	#NULL!	#NULL!	#NULL!	#NULL!	#NULL!	#NULL!	#NULL!	#NULL!	#NULL!	#NULL!	#NULL!	2	#NULL!	#NULL!	#NULL!	#NULL!	#NULL!	#NULL!	#NULL!	#NULL!	#NULL!	#NULL!	#NULL!	#NULL!	#NULL!	#NULL!	#NULL!	#NULL!	#NULL!	#NULL!	#NULL!	#NULL!	#NULL!	#NULL!	2	#NULL!
21208	126	80	4	2	2	#NULL!	#NULL!	#NULL!	#NULL!	#NULL!	2	#NULL!	#NULL!	#NULL!	#NULL!	#NULL!	#NULL!	#NULL!	#NULL!	#NULL!	#NULL!	#NULL!	#NULL!	#NULL!	2	#NULL!	#NULL!	#NULL!	#NULL!	#NULL!	#NULL!	#NULL!	#NULL!	#NULL!	#NULL!	#NULL!	#NULL!	#NULL!	#NULL!	#NULL!	#NULL!	#NULL!	#NULL!	#NULL!	#NULL!	#NULL!	#NULL!	2	#NULL!
21209	157	74	4	2	1	6	2	1	2	2	2	#NULL!	#NULL!	#NULL!	#NULL!	#NULL!	#NULL!	#NULL!	#NULL!	#NULL!	#NULL!	#NULL!	#NULL!	#NULL!	2	#NULL!	#NULL!	#NULL!	#NULL!	#NULL!	#NULL!	#NULL!	#NULL!	#NULL!	#NULL!	#NULL!	#NULL!	#NULL!	#NULL!	#NULL!	#NULL!	#NULL!	#NULL!	#NULL!	#NULL!	#NULL!	#NULL!	1	79
21218	170	73	3	2	2	#NULL!	#NULL!	#NULL!	#NULL!	#NULL!	1	12	#NULL!	1	1	1	2	2	1	2	2	2	2	1	2	#NULL!	#NULL!	#NULL!	#NULL!	#NULL!	#NULL!	#NULL!	#NULL!	#NULL!	#NULL!	#NULL!	#NULL!	#NULL!	#NULL!	#NULL!	#NULL!	#NULL!	#NULL!	#NULL!	#NULL!	#NULL!	#NULL!	2	#NULL!
21219	165	74	4	2	1	2	1	1	1	2	1	52	#NULL!	1	2	1	2	2	1	2	2	2	2	1	1	3	1	2	2	1	2	2	1	2	#NULL!	2	2	2	2	2	2	1	1	1	52	20	2	2	#NULL!
21220	172	88	2	2	1	5	2	2	2	2	1	12	#NULL!	2	2	1	2	2	2	1	2	2	2	1	1	3	2	1	2	1	2	1	2	2	#NULL!	2	2	2	2	2	2	2	2	1	26	15	2	2	#NULL!
21221	165	85	4	1	2	#NULL!	#NULL!	#NULL!	#NULL!	#NULL!	1	6	#NULL!	2	1	1	2	2	1	2	1	2	2	1	2	#NULL!	#NULL!	#NULL!	#NULL!	#NULL!	#NULL!	#NULL!	#NULL!	#NULL!	#NULL!	#NULL!	#NULL!	#NULL!	#NULL!	#NULL!	#NULL!	#NULL!	#NULL!	#NULL!	#NULL!	#NULL!	#NULL!	2	#NULL!
21222	152	66	4	2	2	#NULL!	#NULL!	#NULL!	#NULL!	#NULL!	1	52	#NULL!	1	2	1	2	2	1	2	2	2	2	1	1	4	1	2	2	1	2	1	1	2	#NULL!	2	2	2	1	1	1	1	1	1	52	20	2	1	68
21223	161	67	4	2	1	5	1	1	1	2	2	#NULL!	#NULL!	#NULL!	#NULL!	#NULL!	#NULL!	#NULL!	#NULL!	#NULL!	#NULL!	#NULL!	#NULL!	#NULL!	2	#NULL!	#NULL!	#NULL!	#NULL!	#NULL!	#NULL!	#NULL!	#NULL!	#NULL!	#NULL!	#NULL!	#NULL!	#NULL!	#NULL!	#NULL!	#NULL!	#NULL!	#NULL!	#NULL!	#NULL!	#NULL!	#NULL!	1	97
21224	160	80	4	2	2	#NULL!	#NULL!	#NULL!	#NULL!	#NULL!	2	#NULL!	#NULL!	#NULL!	#NULL!	#NULL!	#NULL!	#NULL!	#NULL!	#NULL!	#NULL!	#NULL!	#NULL!	#NULL!	2	#NULL!	#NULL!	#NULL!	#NULL!	#NULL!	#NULL!	#NULL!	#NULL!	#NULL!	#NULL!	#NULL!	#NULL!	#NULL!	#NULL!	#NULL!	#NULL!	#NULL!	#NULL!	#NULL!	#NULL!	#NULL!	#NULL!	2	#NULL!
21225	160	59	3	2	2	#NULL!	#NULL!	#NULL!	#NULL!	#NULL!	1	8	#NULL!	2	2	1	2	2	1	2	1	2	2	2	1	3	2	1	1	1	2	1	1	1	#NULL!	2	2	2	2	2	1	2	2	1	52	15	2	2	#NULL!
21226	178	86	4	2	1	4	2	2	2	2	2	#NULL!	#NULL!	#NULL!	#NULL!	#NULL!	#NULL!	#NULL!	#NULL!	#NULL!	#NULL!	#NULL!	#NULL!	#NULL!	1	2	2	1	1	2	2	1	2	2	#NULL!	2	1	1	2	2	2	2	2	2	20	30	2	2	#NULL!
21227	175	84	4	2	2	#NULL!	#NULL!	#NULL!	#NULL!	#NULL!	1	26	#NULL!	2	2	2	1	2	1	2	2	2	2	1	2	#NULL!	#NULL!	#NULL!	#NULL!	#NULL!	#NULL!	#NULL!	#NULL!	#NULL!	#NULL!	#NULL!	#NULL!	#NULL!	#NULL!	#NULL!	#NULL!	#NULL!	#NULL!	#NULL!	#NULL!	#NULL!	#NULL!	2	#NULL!
21234	161	76	4	1	1	6	2	1	1	1	2	#NULL!	#NULL!	#NULL!	#NULL!	#NULL!	#NULL!	#NULL!	#NULL!	#NULL!	#NULL!	#NULL!	#NULL!	#NULL!	2	#NULL!	#NULL!	#NULL!	#NULL!	#NULL!	#NULL!	#NULL!	#NULL!	#NULL!	#NULL!	#NULL!	#NULL!	#NULL!	#NULL!	#NULL!	#NULL!	#NULL!	#NULL!	#NULL!	#NULL!	#NULL!	#NULL!	1	78
21236	160	70	4	2	1	3	1	2	1	2	2	#NULL!	#NULL!	#NULL!	#NULL!	#NULL!	#NULL!	#NULL!	#NULL!	#NULL!	#NULL!	#NULL!	#NULL!	#NULL!	1	3	2	1	1	1	2	2	1	2	#NULL!	2	2	2	2	2	1	2	2	2	8	30	2	2	#NULL!
21237	171	79	4	1	1	5	2	2	1	2	2	#NULL!	#NULL!	#NULL!	#NULL!	#NULL!	#NULL!	#NULL!	#NULL!	#NULL!	#NULL!	#NULL!	#NULL!	#NULL!	1	3	2	1	2	1	2	2	2	2	#NULL!	2	2	2	2	1	2	2	2	2	8	20	2	2	#NULL!
21238	159	60	4	2	2	#NULL!	#NULL!	#NULL!	#NULL!	#NULL!	2	#NULL!	#NULL!	#NULL!	#NULL!	#NULL!	#NULL!	#NULL!	#NULL!	#NULL!	#NULL!	#NULL!	#NULL!	#NULL!	2	#NULL!	#NULL!	#NULL!	#NULL!	#NULL!	#NULL!	#NULL!	#NULL!	#NULL!	#NULL!	#NULL!	#NULL!	#NULL!	#NULL!	#NULL!	#NULL!	#NULL!	#NULL!	#NULL!	#NULL!	#NULL!	#NULL!	2	#NULL!
21239	156	68	4	2	1	6	2	1	1	2	2	#NULL!	#NULL!	#NULL!	#NULL!	#NULL!	#NULL!	#NULL!	#NULL!	#NULL!	#NULL!	#NULL!	#NULL!	#NULL!	1	3	2	1	2	1	2	1	1	2	#NULL!	2	2	2	2	2	2	1	1	2	52	10	2	2	#NULL!
21240	152	68	4	1	1	2	1	2	1	2	2	#NULL!	#NULL!	#NULL!	#NULL!	#NULL!	#NULL!	#NULL!	#NULL!	#NULL!	#NULL!	#NULL!	#NULL!	#NULL!	2	#NULL!	#NULL!	#NULL!	#NULL!	#NULL!	#NULL!	#NULL!	#NULL!	#NULL!	#NULL!	#NULL!	#NULL!	#NULL!	#NULL!	#NULL!	#NULL!	#NULL!	#NULL!	#NULL!	#NULL!	#NULL!	#NULL!	2	#NULL!
21245	165	60	1	2	2	#NULL!	#NULL!	#NULL!	#NULL!	#NULL!	1	8	#NULL!	1	1	1	2	1	1	2	2	2	2	3	2	#NULL!	#NULL!	#NULL!	#NULL!	#NULL!	#NULL!	#NULL!	#NULL!	#NULL!	#NULL!	#NULL!	#NULL!	#NULL!	#NULL!	#NULL!	#NULL!	#NULL!	#NULL!	#NULL!	#NULL!	#NULL!	#NULL!	2	#NULL!
21246	163	86	4	2	1	6	2	1	1	2	1	52	#NULL!	1	1	1	9	2	1	2	1	2	2	1	1	4	1	2	2	2	1	2	1	1	#NULL!	2	2	2	1	1	1	2	1	2	52	30	2	2	#NULL!
21247	150	55	4	1	2	#NULL!	#NULL!	#NULL!	#NULL!	#NULL!	2	#NULL!	#NULL!	#NULL!	#NULL!	#NULL!	#NULL!	#NULL!	#NULL!	#NULL!	#NULL!	#NULL!	#NULL!	#NULL!	2	#NULL!	#NULL!	#NULL!	#NULL!	#NULL!	#NULL!	#NULL!	#NULL!	#NULL!	#NULL!	#NULL!	#NULL!	#NULL!	#NULL!	#NULL!	#NULL!	#NULL!	#NULL!	#NULL!	#NULL!	#NULL!	#NULL!	1	60
21248	180	70	4	1	1	6	2	2	2	2	2	#NULL!	#NULL!	#NULL!	#NULL!	#NULL!	#NULL!	#NULL!	#NULL!	#NULL!	#NULL!	#NULL!	#NULL!	#NULL!	1	4	2	1	2	1	2	1	2	2	#NULL!	2	2	2	2	2	2	1	2	2	4	15	2	1	77
21253	150	54	4	2	2	#NULL!	#NULL!	#NULL!	#NULL!	#NULL!	2	#NULL!	#NULL!	#NULL!	#NULL!	#NULL!	#NULL!	#NULL!	#NULL!	#NULL!	#NULL!	#NULL!	#NULL!	#NULL!	1	4	2	1	2	1	2	1	1	2	#NULL!	2	1	2	2	2	2	2	2	2	26	30	2	1	58
21254	168	68	4	2	1	3	2	2	2	2	2	#NULL!	#NULL!	#NULL!	#NULL!	#NULL!	#NULL!	#NULL!	#NULL!	#NULL!	#NULL!	#NULL!	#NULL!	#NULL!	1	3	1	1	2	1	2	1	1	2	#NULL!	2	2	2	2	2	2	2	1	2	8	15	2	1	78
21255	160	65	4	2	1	2	1	2	1	2	2	#NULL!	#NULL!	#NULL!	#NULL!	#NULL!	#NULL!	#NULL!	#NULL!	#NULL!	#NULL!	#NULL!	#NULL!	#NULL!	2	#NULL!	#NULL!	#NULL!	#NULL!	#NULL!	#NULL!	#NULL!	#NULL!	#NULL!	#NULL!	#NULL!	#NULL!	#NULL!	#NULL!	#NULL!	#NULL!	#NULL!	#NULL!	#NULL!	#NULL!	#NULL!	#NULL!	2	#NULL!
21256	158	60	4	2	1	5	2	1	2	2	1	8	#NULL!	1	2	1	2	2	1	2	2	2	1	1	1	1	2	1	2	1	2	1	1	2	#NULL!	2	2	2	2	2	2	2	2	1	8	30	2	2	#NULL!
21257	163	74	4	2	2	#NULL!	#NULL!	#NULL!	#NULL!	#NULL!	2	#NULL!	#NULL!	#NULL!	#NULL!	#NULL!	#NULL!	#NULL!	#NULL!	#NULL!	#NULL!	#NULL!	#NULL!	#NULL!	1	4	1	2	2	1	2	2	2	2	#NULL!	2	2	2	2	1	2	2	2	2	4	2	2	2	#NULL!
21261	162	62	4	1	1	6	2	1	1	2	2	#NULL!	#NULL!	#NULL!	#NULL!	#NULL!	#NULL!	#NULL!	#NULL!	#NULL!	#NULL!	#NULL!	#NULL!	#NULL!	1	3	1	1	2	1	2	1	1	1	#NULL!	2	2	2	2	2	2	2	1	2	52	30	2	1	72
21262	170	94	4	2	2	#NULL!	#NULL!	#NULL!	#NULL!	#NULL!	2	#NULL!	#NULL!	#NULL!	#NULL!	#NULL!	#NULL!	#NULL!	#NULL!	#NULL!	#NULL!	#NULL!	#NULL!	#NULL!	2	#NULL!	#NULL!	#NULL!	#NULL!	#NULL!	#NULL!	#NULL!	#NULL!	#NULL!	#NULL!	#NULL!	#NULL!	#NULL!	#NULL!	#NULL!	#NULL!	#NULL!	#NULL!	#NULL!	#NULL!	#NULL!	#NULL!	2	#NULL!
21263	173	76	3	2	1	5	2	1	1	2	2	#NULL!	#NULL!	#NULL!	#NULL!	#NULL!	#NULL!	#NULL!	#NULL!	#NULL!	#NULL!	#NULL!	#NULL!	#NULL!	1	3	2	1	1	1	2	2	2	1	#NULL!	2	2	2	2	1	2	2	2	2	52	10	1	1	84
21264	153	62	4	2	2	#NULL!	#NULL!	#NULL!	#NULL!	#NULL!	2	#NULL!	#NULL!	#NULL!	#NULL!	#NULL!	#NULL!	#NULL!	#NULL!	#NULL!	#NULL!	#NULL!	#NULL!	#NULL!	1	3	2	1	2	1	2	1	2	2	#NULL!	2	2	2	2	1	2	2	2	2	52	5	2	2	#NULL!
21265	168	70	3	2	1	4	2	1	1	2	2	#NULL!	#NULL!	#NULL!	#NULL!	#NULL!	#NULL!	#NULL!	#NULL!	#NULL!	#NULL!	#NULL!	#NULL!	#NULL!	1	1	2	1	1	1	2	1	1	2	#NULL!	2	2	2	2	2	2	1	2	2	52	12	2	2	#NULL!
21266	170	75	3	2	2	#NULL!	#NULL!	#NULL!	#NULL!	#NULL!	1	3	#NULL!	1	2	1	2	1	1	2	2	1	1	2	2	#NULL!	#NULL!	#NULL!	#NULL!	#NULL!	#NULL!	#NULL!	#NULL!	#NULL!	#NULL!	#NULL!	#NULL!	#NULL!	#NULL!	#NULL!	#NULL!	#NULL!	#NULL!	#NULL!	#NULL!	#NULL!	#NULL!	2	#NULL!
21270	157	57	4	1	1	1	1	2	1	2	2	#NULL!	#NULL!	#NULL!	#NULL!	#NULL!	#NULL!	#NULL!	#NULL!	#NULL!	#NULL!	#NULL!	#NULL!	#NULL!	1	2	1	2	1	1	2	1	1	2	#NULL!	2	2	2	2	2	1	2	1	2	22	15	2	1	61
21271	170	72	4	2	1	5	2	1	2	2	1	26	30	1	2	1	1	1	1	2	2	2	1	1	2	#NULL!	#NULL!	#NULL!	#NULL!	#NULL!	#NULL!	#NULL!	#NULL!	#NULL!	#NULL!	#NULL!	#NULL!	#NULL!	#NULL!	#NULL!	#NULL!	#NULL!	#NULL!	#NULL!	#NULL!	#NULL!	#NULL!	2	#NULL!
21272	180	72	1	1	1	6	2	2	2	2	1	32	1	1	2	1	1	2	1	2	2	2	1	1	2	#NULL!	#NULL!	#NULL!	#NULL!	#NULL!	#NULL!	#NULL!	#NULL!	#NULL!	#NULL!	#NULL!	#NULL!	#NULL!	#NULL!	#NULL!	#NULL!	#NULL!	#NULL!	#NULL!	#NULL!	#NULL!	#NULL!	2	#NULL!
21273	152	65	4	2	2	#NULL!	#NULL!	#NULL!	#NULL!	#NULL!	2	#NULL!	#NULL!	#NULL!	#NULL!	#NULL!	#NULL!	#NULL!	#NULL!	#NULL!	#NULL!	#NULL!	#NULL!	#NULL!	1	3	1	1	1	2	2	2	1	1	#NULL!	2	2	2	2	2	1	2	2	1	52	2	1	1	71
21274	166	71	4	2	2	#NULL!	#NULL!	#NULL!	#NULL!	#NULL!	2	#NULL!	#NULL!	#NULL!	#NULL!	#NULL!	#NULL!	#NULL!	#NULL!	#NULL!	#NULL!	#NULL!	#NULL!	#NULL!	1	2	2	1	1	1	2	2	1	2	#NULL!	2	2	2	2	2	1	2	2	2	4	7	2	2	#NULL!
21275	170	67	4	2	2	#NULL!	#NULL!	#NULL!	#NULL!	#NULL!	2	#NULL!	#NULL!	#NULL!	#NULL!	#NULL!	#NULL!	#NULL!	#NULL!	#NULL!	#NULL!	#NULL!	#NULL!	#NULL!	2	#NULL!	#NULL!	#NULL!	#NULL!	#NULL!	#NULL!	#NULL!	#NULL!	#NULL!	#NULL!	#NULL!	#NULL!	#NULL!	#NULL!	#NULL!	#NULL!	#NULL!	#NULL!	#NULL!	#NULL!	#NULL!	#NULL!	2	#NULL!
21276	167	65	4	1	1	5	2	1	1	1	1	8	#NULL!	1	1	1	1	2	1	2	1	2	2	1	2	#NULL!	#NULL!	#NULL!	#NULL!	#NULL!	#NULL!	#NULL!	#NULL!	#NULL!	#NULL!	#NULL!	#NULL!	#NULL!	#NULL!	#NULL!	#NULL!	#NULL!	#NULL!	#NULL!	#NULL!	#NULL!	#NULL!	2	#NULL!
21277	152	56	4	2	1	5	2	2	2	1	2	#NULL!	#NULL!	#NULL!	#NULL!	#NULL!	#NULL!	#NULL!	#NULL!	#NULL!	#NULL!	#NULL!	#NULL!	#NULL!	1	4	1	2	2	1	2	2	1	1	#NULL!	2	2	2	2	1	2	2	2	2	52	20	2	2	#NULL!
21282	180	63	2	2	1	2	1	1	2	2	2	#NULL!	#NULL!	#NULL!	#NULL!	#NULL!	#NULL!	#NULL!	#NULL!	#NULL!	#NULL!	#NULL!	#NULL!	#NULL!	2	#NULL!	#NULL!	#NULL!	#NULL!	#NULL!	#NULL!	#NULL!	#NULL!	#NULL!	#NULL!	#NULL!	#NULL!	#NULL!	#NULL!	#NULL!	#NULL!	#NULL!	#NULL!	#NULL!	#NULL!	#NULL!	#NULL!	1	74
21283	160	71	4	2	1	6	2	2	2	2	2	#NULL!	#NULL!	#NULL!	#NULL!	#NULL!	#NULL!	#NULL!	#NULL!	#NULL!	#NULL!	#NULL!	#NULL!	#NULL!	2	#NULL!	#NULL!	#NULL!	#NULL!	#NULL!	#NULL!	#NULL!	#NULL!	#NULL!	#NULL!	#NULL!	#NULL!	#NULL!	#NULL!	#NULL!	#NULL!	#NULL!	#NULL!	#NULL!	#NULL!	#NULL!	#NULL!	2	#NULL!
21284	159	54	2	2	2	#NULL!	#NULL!	#NULL!	#NULL!	#NULL!	1	8	#NULL!	1	1	1	1	2	1	2	1	2	1	2	2	#NULL!	#NULL!	#NULL!	#NULL!	#NULL!	#NULL!	#NULL!	#NULL!	#NULL!	#NULL!	#NULL!	#NULL!	#NULL!	#NULL!	#NULL!	#NULL!	#NULL!	#NULL!	#NULL!	#NULL!	#NULL!	#NULL!	2	#NULL!
21288	155	87	4	2	2	#NULL!	#NULL!	#NULL!	#NULL!	#NULL!	2	#NULL!	#NULL!	#NULL!	#NULL!	#NULL!	#NULL!	#NULL!	#NULL!	#NULL!	#NULL!	#NULL!	#NULL!	#NULL!	2	#NULL!	#NULL!	#NULL!	#NULL!	#NULL!	#NULL!	#NULL!	#NULL!	#NULL!	#NULL!	#NULL!	#NULL!	#NULL!	#NULL!	#NULL!	#NULL!	#NULL!	#NULL!	#NULL!	#NULL!	#NULL!	#NULL!	2	#NULL!
21289	170	72	4	2	2	#NULL!	#NULL!	#NULL!	#NULL!	#NULL!	2	#NULL!	#NULL!	#NULL!	#NULL!	#NULL!	#NULL!	#NULL!	#NULL!	#NULL!	#NULL!	#NULL!	#NULL!	#NULL!	2	#NULL!	#NULL!	#NULL!	#NULL!	#NULL!	#NULL!	#NULL!	#NULL!	#NULL!	#NULL!	#NULL!	#NULL!	#NULL!	#NULL!	#NULL!	#NULL!	#NULL!	#NULL!	#NULL!	#NULL!	#NULL!	#NULL!	2	#NULL!
21290	150	49	2	2	1	6	2	1	1	2	1	8	#NULL!	2	1	1	2	1	1	2	1	2	2	2	1	3	1	2	2	1	2	1	1	2	#NULL!	2	2	2	2	2	2	2	1	2	30	30	1	1	54
21291	152	72	4	2	2	#NULL!	#NULL!	#NULL!	#NULL!	#NULL!	2	#NULL!	#NULL!	#NULL!	#NULL!	#NULL!	#NULL!	#NULL!	#NULL!	#NULL!	#NULL!	#NULL!	#NULL!	#NULL!	1	4	2	1	2	1	2	1	1	2	#NULL!	2	2	2	2	2	2	1	2	1	52	4	2	2	#NULL!
21292	191	89	3	2	2	#NULL!	#NULL!	#NULL!	#NULL!	#NULL!	2	#NULL!	#NULL!	#NULL!	#NULL!	#NULL!	#NULL!	#NULL!	#NULL!	#NULL!	#NULL!	#NULL!	#NULL!	#NULL!	2	#NULL!	#NULL!	#NULL!	#NULL!	#NULL!	#NULL!	#NULL!	#NULL!	#NULL!	#NULL!	#NULL!	#NULL!	#NULL!	#NULL!	#NULL!	#NULL!	#NULL!	#NULL!	#NULL!	#NULL!	#NULL!	#NULL!	2	#NULL!
21298	172	82	4	2	1	1	1	1	1	2	1	26	#NULL!	1	2	1	2	2	1	2	2	2	2	1	1	3	2	1	2	2	1	2	1	2	#NULL!	2	2	2	2	2	1	2	2	2	26	30	2	2	#NULL!
21299	144	44	4	2	1	6	2	2	2	2	2	#NULL!	#NULL!	#NULL!	#NULL!	#NULL!	#NULL!	#NULL!	#NULL!	#NULL!	#NULL!	#NULL!	#NULL!	#NULL!	1	3	2	1	1	2	1	1	1	1	#NULL!	2	2	2	2	2	2	2	1	2	52	30	2	2	#NULL!
21300	163	82	4	2	1	1	1	2	2	2	2	#NULL!	#NULL!	#NULL!	#NULL!	#NULL!	#NULL!	#NULL!	#NULL!	#NULL!	#NULL!	#NULL!	#NULL!	#NULL!	2	#NULL!	#NULL!	#NULL!	#NULL!	#NULL!	#NULL!	#NULL!	#NULL!	#NULL!	#NULL!	#NULL!	#NULL!	#NULL!	#NULL!	#NULL!	#NULL!	#NULL!	#NULL!	#NULL!	#NULL!	#NULL!	#NULL!	2	#NULL!
21301	185	95	4	2	1	2	1	2	1	2	2	#NULL!	#NULL!	#NULL!	#NULL!	#NULL!	#NULL!	#NULL!	#NULL!	#NULL!	#NULL!	#NULL!	#NULL!	#NULL!	2	#NULL!	#NULL!	#NULL!	#NULL!	#NULL!	#NULL!	#NULL!	#NULL!	#NULL!	#NULL!	#NULL!	#NULL!	#NULL!	#NULL!	#NULL!	#NULL!	#NULL!	#NULL!	#NULL!	#NULL!	#NULL!	#NULL!	2	#NULL!
21302	176	77	4	2	1	6	2	1	1	2	2	#NULL!	#NULL!	#NULL!	#NULL!	#NULL!	#NULL!	#NULL!	#NULL!	#NULL!	#NULL!	#NULL!	#NULL!	#NULL!	1	4	1	2	1	1	2	1	2	1	#NULL!	2	2	2	2	1	2	2	1	2	12	20	2	2	#NULL!
21303	160	105	3	2	2	#NULL!	#NULL!	#NULL!	#NULL!	#NULL!	1	12	#NULL!	1	1	1	1	2	1	2	1	1	1	3	1	2	1	2	1	1	2	1	1	2	#NULL!	2	2	2	1	2	1	2	2	2	52	25	1	2	#NULL!
21304	157	47	4	1	2	#NULL!	#NULL!	#NULL!	#NULL!	#NULL!	2	#NULL!	#NULL!	#NULL!	#NULL!	#NULL!	#NULL!	#NULL!	#NULL!	#NULL!	#NULL!	#NULL!	#NULL!	#NULL!	2	#NULL!	#NULL!	#NULL!	#NULL!	#NULL!	#NULL!	#NULL!	#NULL!	#NULL!	#NULL!	#NULL!	#NULL!	#NULL!	#NULL!	#NULL!	#NULL!	#NULL!	#NULL!	#NULL!	#NULL!	#NULL!	#NULL!	1	56
21307	169	77	3	2	1	2	1	2	1	2	1	12	#NULL!	1	2	1	2	2	1	2	2	2	2	1	1	2	2	1	1	1	2	1	2	1	#NULL!	2	2	2	1	1	2	2	2	2	12	20	2	2	#NULL!
21308	151	70	4	1	1	7	2	1	1	2	1	4	3	1	2	1	1	2	1	2	2	2	1	1	1	3	2	1	1	1	2	2	1	1	#NULL!	2	2	2	2	2	2	2	1	2	6	20	2	2	#NULL!
21309	160	70	4	1	2	#NULL!	#NULL!	#NULL!	#NULL!	#NULL!	2	#NULL!	#NULL!	#NULL!	#NULL!	#NULL!	#NULL!	#NULL!	#NULL!	#NULL!	#NULL!	#NULL!	#NULL!	#NULL!	2	#NULL!	#NULL!	#NULL!	#NULL!	#NULL!	#NULL!	#NULL!	#NULL!	#NULL!	#NULL!	#NULL!	#NULL!	#NULL!	#NULL!	#NULL!	#NULL!	#NULL!	#NULL!	#NULL!	#NULL!	#NULL!	#NULL!	2	#NULL!
21310	176	97	4	2	1	7	2	2	2	1	1	12	#NULL!	1	2	1	1	2	1	1	2	2	1	1	1	4	2	1	2	1	2	1	2	2	#NULL!	2	2	2	2	2	2	1	1	2	8	3	2	2	#NULL!
21311	165	87	4	2	1	6	2	1	1	1	1	52	3	1	2	1	1	1	1	1	2	2	1	1	1	3	2	1	2	1	2	1	1	2	#NULL!	2	2	2	1	2	2	2	2	2	14	30	2	2	#NULL!
21312	165	72	4	1	2	#NULL!	#NULL!	#NULL!	#NULL!	#NULL!	2	#NULL!	#NULL!	#NULL!	#NULL!	#NULL!	#NULL!	#NULL!	#NULL!	#NULL!	#NULL!	#NULL!	#NULL!	#NULL!	2	#NULL!	#NULL!	#NULL!	#NULL!	#NULL!	#NULL!	#NULL!	#NULL!	#NULL!	#NULL!	#NULL!	#NULL!	#NULL!	#NULL!	#NULL!	#NULL!	#NULL!	#NULL!	#NULL!	#NULL!	#NULL!	#NULL!	2	#NULL!
21313	166	74	4	2	1	5	2	2	2	2	2	#NULL!	#NULL!	#NULL!	#NULL!	#NULL!	#NULL!	#NULL!	#NULL!	#NULL!	#NULL!	#NULL!	#NULL!	#NULL!	1	4	1	2	2	1	2	2	2	1	#NULL!	2	2	2	2	2	2	2	1	2	8	30	2	1	77
21322	150	80	4	2	1	7	2	1	1	2	1	16	#NULL!	1	1	1	2	1	1	2	1	2	1	2	1	4	2	1	2	1	2	1	1	2	#NULL!	2	2	2	2	2	2	1	2	2	52	15	2	2	#NULL!
21323	157	57	4	2	2	#NULL!	#NULL!	#NULL!	#NULL!	#NULL!	2	#NULL!	#NULL!	#NULL!	#NULL!	#NULL!	#NULL!	#NULL!	#NULL!	#NULL!	#NULL!	#NULL!	#NULL!	#NULL!	2	#NULL!	#NULL!	#NULL!	#NULL!	#NULL!	#NULL!	#NULL!	#NULL!	#NULL!	#NULL!	#NULL!	#NULL!	#NULL!	#NULL!	#NULL!	#NULL!	#NULL!	#NULL!	#NULL!	#NULL!	#NULL!	#NULL!	2	#NULL!
21324	160	65	4	2	1	6	2	2	2	2	1	8	#NULL!	1	1	1	2	2	1	2	1	2	1	1	1	3	1	1	2	1	2	1	1	2	#NULL!	2	1	2	2	2	2	2	2	2	8	30	2	2	#NULL!
21331	166	80	4	2	1	6	2	2	2	2	2	#NULL!	#NULL!	#NULL!	#NULL!	#NULL!	#NULL!	#NULL!	#NULL!	#NULL!	#NULL!	#NULL!	#NULL!	#NULL!	2	#NULL!	#NULL!	#NULL!	#NULL!	#NULL!	#NULL!	#NULL!	#NULL!	#NULL!	#NULL!	#NULL!	#NULL!	#NULL!	#NULL!	#NULL!	#NULL!	#NULL!	#NULL!	#NULL!	#NULL!	#NULL!	#NULL!	2	#NULL!
21332	160	58	4	2	1	4	1	1	2	2	2	#NULL!	#NULL!	#NULL!	#NULL!	#NULL!	#NULL!	#NULL!	#NULL!	#NULL!	#NULL!	#NULL!	#NULL!	#NULL!	1	4	2	1	2	1	2	1	1	2	#NULL!	2	2	2	2	2	2	2	1	1	52	1	1	1	64
21333	170	80	4	1	1	5	2	1	2	2	2	#NULL!	#NULL!	#NULL!	#NULL!	#NULL!	#NULL!	#NULL!	#NULL!	#NULL!	#NULL!	#NULL!	#NULL!	#NULL!	1	3	2	1	2	2	1	1	1	2	#NULL!	2	2	2	2	2	2	2	2	1	52	30	2	2	#NULL!
21334	172	114	4	2	1	3	2	2	2	2	2	#NULL!	#NULL!	#NULL!	#NULL!	#NULL!	#NULL!	#NULL!	#NULL!	#NULL!	#NULL!	#NULL!	#NULL!	#NULL!	2	#NULL!	#NULL!	#NULL!	#NULL!	#NULL!	#NULL!	#NULL!	#NULL!	#NULL!	#NULL!	#NULL!	#NULL!	#NULL!	#NULL!	#NULL!	#NULL!	#NULL!	#NULL!	#NULL!	#NULL!	#NULL!	#NULL!	2	#NULL!
21335	158	60	2	2	1	6	2	1	2	2	2	#NULL!	#NULL!	#NULL!	#NULL!	#NULL!	#NULL!	#NULL!	#NULL!	#NULL!	#NULL!	#NULL!	#NULL!	#NULL!	2	#NULL!	#NULL!	#NULL!	#NULL!	#NULL!	#NULL!	#NULL!	#NULL!	#NULL!	#NULL!	#NULL!	#NULL!	#NULL!	#NULL!	#NULL!	#NULL!	#NULL!	#NULL!	#NULL!	#NULL!	#NULL!	#NULL!	1	78
21343	160	60	4	2	1	2	1	2	1	2	2	#NULL!	#NULL!	#NULL!	#NULL!	#NULL!	#NULL!	#NULL!	#NULL!	#NULL!	#NULL!	#NULL!	#NULL!	#NULL!	2	#NULL!	#NULL!	#NULL!	#NULL!	#NULL!	#NULL!	#NULL!	#NULL!	#NULL!	#NULL!	#NULL!	#NULL!	#NULL!	#NULL!	#NULL!	#NULL!	#NULL!	#NULL!	#NULL!	#NULL!	#NULL!	#NULL!	2	#NULL!
21344	180	88	3	2	1	1	1	1	1	2	2	#NULL!	#NULL!	#NULL!	#NULL!	#NULL!	#NULL!	#NULL!	#NULL!	#NULL!	#NULL!	#NULL!	#NULL!	#NULL!	2	#NULL!	#NULL!	#NULL!	#NULL!	#NULL!	#NULL!	#NULL!	#NULL!	#NULL!	#NULL!	#NULL!	#NULL!	#NULL!	#NULL!	#NULL!	#NULL!	#NULL!	#NULL!	#NULL!	#NULL!	#NULL!	#NULL!	2	#NULL!
21345	170	80	4	2	2	#NULL!	#NULL!	#NULL!	#NULL!	#NULL!	2	#NULL!	#NULL!	#NULL!	#NULL!	#NULL!	#NULL!	#NULL!	#NULL!	#NULL!	#NULL!	#NULL!	#NULL!	#NULL!	2	#NULL!	#NULL!	#NULL!	#NULL!	#NULL!	#NULL!	#NULL!	#NULL!	#NULL!	#NULL!	#NULL!	#NULL!	#NULL!	#NULL!	#NULL!	#NULL!	#NULL!	#NULL!	#NULL!	#NULL!	#NULL!	#NULL!	2	#NULL!
21346	175	82	2	2	1	6	2	1	1	2	1	26	1	1	1	1	2	2	1	2	1	1	1	3	1	3	2	1	2	1	2	1	2	1	#NULL!	2	2	2	2	2	2	2	1	2	26	15	1	2	#NULL!
21347	177	76	2	1	2	#NULL!	#NULL!	#NULL!	#NULL!	#NULL!	2	#NULL!	#NULL!	#NULL!	#NULL!	#NULL!	#NULL!	#NULL!	#NULL!	#NULL!	#NULL!	#NULL!	#NULL!	#NULL!	1	3	2	1	1	1	2	1	1	1	#NULL!	2	2	2	2	2	2	2	1	2	26	1	2	2	#NULL!
21356	154	67	2	2	2	#NULL!	#NULL!	#NULL!	#NULL!	#NULL!	2	#NULL!	#NULL!	#NULL!	#NULL!	#NULL!	#NULL!	#NULL!	#NULL!	#NULL!	#NULL!	#NULL!	#NULL!	#NULL!	2	#NULL!	#NULL!	#NULL!	#NULL!	#NULL!	#NULL!	#NULL!	#NULL!	#NULL!	#NULL!	#NULL!	#NULL!	#NULL!	#NULL!	#NULL!	#NULL!	#NULL!	#NULL!	#NULL!	#NULL!	#NULL!	#NULL!	2	#NULL!
21358	160	70	4	2	2	#NULL!	#NULL!	#NULL!	#NULL!	#NULL!	1	42	#NULL!	1	2	1	2	2	1	2	2	2	2	1	2	#NULL!	#NULL!	#NULL!	#NULL!	#NULL!	#NULL!	#NULL!	#NULL!	#NULL!	#NULL!	#NULL!	#NULL!	#NULL!	#NULL!	#NULL!	#NULL!	#NULL!	#NULL!	#NULL!	#NULL!	#NULL!	#NULL!	2	#NULL!
21359	153	58	4	1	2	#NULL!	#NULL!	#NULL!	#NULL!	#NULL!	2	#NULL!	#NULL!	#NULL!	#NULL!	#NULL!	#NULL!	#NULL!	#NULL!	#NULL!	#NULL!	#NULL!	#NULL!	#NULL!	2	#NULL!	#NULL!	#NULL!	#NULL!	#NULL!	#NULL!	#NULL!	#NULL!	#NULL!	#NULL!	#NULL!	#NULL!	#NULL!	#NULL!	#NULL!	#NULL!	#NULL!	#NULL!	#NULL!	#NULL!	#NULL!	#NULL!	1	63
21360	152	55	4	2	2	#NULL!	#NULL!	#NULL!	#NULL!	#NULL!	2	#NULL!	#NULL!	#NULL!	#NULL!	#NULL!	#NULL!	#NULL!	#NULL!	#NULL!	#NULL!	#NULL!	#NULL!	#NULL!	2	#NULL!	#NULL!	#NULL!	#NULL!	#NULL!	#NULL!	#NULL!	#NULL!	#NULL!	#NULL!	#NULL!	#NULL!	#NULL!	#NULL!	#NULL!	#NULL!	#NULL!	#NULL!	#NULL!	#NULL!	#NULL!	#NULL!	1	60
21361	160	70	4	2	2	#NULL!	#NULL!	#NULL!	#NULL!	#NULL!	1	52	#NULL!	1	2	1	2	2	1	2	1	2	2	1	2	#NULL!	#NULL!	#NULL!	#NULL!	#NULL!	#NULL!	#NULL!	#NULL!	#NULL!	#NULL!	#NULL!	#NULL!	#NULL!	#NULL!	#NULL!	#NULL!	#NULL!	#NULL!	#NULL!	#NULL!	#NULL!	#NULL!	2	#NULL!
21362	152	70	4	2	2	#NULL!	#NULL!	#NULL!	#NULL!	#NULL!	1	16	#NULL!	1	2	1	2	2	1	2	1	2	2	2	1	4	1	1	2	2	1	1	1	1	#NULL!	2	2	2	2	2	2	2	2	1	16	30	2	1	74
21363	159	75	4	2	1	6	2	2	2	2	2	#NULL!	#NULL!	#NULL!	#NULL!	#NULL!	#NULL!	#NULL!	#NULL!	#NULL!	#NULL!	#NULL!	#NULL!	#NULL!	1	3	2	1	1	1	2	1	1	1	#NULL!	2	2	2	2	2	2	2	1	2	26	20	2	2	#NULL!
21364	185	83	1	2	2	#NULL!	#NULL!	#NULL!	#NULL!	#NULL!	1	52	#NULL!	1	2	1	2	2	1	2	1	2	2	1	2	#NULL!	#NULL!	#NULL!	#NULL!	#NULL!	#NULL!	#NULL!	#NULL!	#NULL!	#NULL!	#NULL!	#NULL!	#NULL!	#NULL!	#NULL!	#NULL!	#NULL!	#NULL!	#NULL!	#NULL!	#NULL!	#NULL!	2	#NULL!
21368	159	76	2	2	2	#NULL!	#NULL!	#NULL!	#NULL!	#NULL!	1	8	#NULL!	1	1	1	2	2	1	2	1	1	1	2	2	#NULL!	#NULL!	#NULL!	#NULL!	#NULL!	#NULL!	#NULL!	#NULL!	#NULL!	#NULL!	#NULL!	#NULL!	#NULL!	#NULL!	#NULL!	#NULL!	#NULL!	#NULL!	#NULL!	#NULL!	#NULL!	#NULL!	1	81
21369	167	65	4	2	1	6	2	2	2	2	2	#NULL!	#NULL!	#NULL!	#NULL!	#NULL!	#NULL!	#NULL!	#NULL!	#NULL!	#NULL!	#NULL!	#NULL!	#NULL!	2	#NULL!	#NULL!	#NULL!	#NULL!	#NULL!	#NULL!	#NULL!	#NULL!	#NULL!	#NULL!	#NULL!	#NULL!	#NULL!	#NULL!	#NULL!	#NULL!	#NULL!	#NULL!	#NULL!	#NULL!	#NULL!	#NULL!	1	78
21370	154	69	3	2	2	#NULL!	#NULL!	#NULL!	#NULL!	#NULL!	2	#NULL!	#NULL!	#NULL!	#NULL!	#NULL!	#NULL!	#NULL!	#NULL!	#NULL!	#NULL!	#NULL!	#NULL!	#NULL!	2	#NULL!	#NULL!	#NULL!	#NULL!	#NULL!	#NULL!	#NULL!	#NULL!	#NULL!	#NULL!	#NULL!	#NULL!	#NULL!	#NULL!	#NULL!	#NULL!	#NULL!	#NULL!	#NULL!	#NULL!	#NULL!	#NULL!	2	#NULL!
21371	170	99	2	2	2	#NULL!	#NULL!	#NULL!	#NULL!	#NULL!	1	4	1	1	1	1	2	1	1	2	1	1	1	2	1	2	2	1	1	1	2	2	2	2	#NULL!	2	2	2	2	2	1	2	2	2	52	5	2	2	#NULL!
21372	159	93	3	2	1	7	2	2	2	1	2	#NULL!	#NULL!	#NULL!	#NULL!	#NULL!	#NULL!	#NULL!	#NULL!	#NULL!	#NULL!	#NULL!	#NULL!	#NULL!	1	2	1	2	1	1	2	1	1	1	#NULL!	2	2	2	2	2	2	2	1	1	26	20	1	1	95
21376	168	74	4	2	2	#NULL!	#NULL!	#NULL!	#NULL!	#NULL!	2	#NULL!	#NULL!	#NULL!	#NULL!	#NULL!	#NULL!	#NULL!	#NULL!	#NULL!	#NULL!	#NULL!	#NULL!	#NULL!	1	4	2	1	2	1	2	2	2	2	#NULL!	2	2	2	2	2	2	1	2	2	1	4	2	2	#NULL!
21377	158	73	4	1	2	#NULL!	#NULL!	#NULL!	#NULL!	#NULL!	2	#NULL!	#NULL!	#NULL!	#NULL!	#NULL!	#NULL!	#NULL!	#NULL!	#NULL!	#NULL!	#NULL!	#NULL!	#NULL!	1	2	1	1	2	2	1	1	1	1	#NULL!	2	2	2	1	1	1	1	1	1	52	30	2	2	#NULL!
21378	165	62	2	2	2	#NULL!	#NULL!	#NULL!	#NULL!	#NULL!	1	8	1	1	1	1	2	1	1	2	1	1	1	2	1	2	2	1	1	1	2	1	1	1	#NULL!	2	2	2	2	2	1	2	2	2	8	20	1	2	#NULL!
21383	170	81	3	2	2	#NULL!	#NULL!	#NULL!	#NULL!	#NULL!	1	12	#NULL!	2	1	1	2	1	2	2	2	2	1	1	2	#NULL!	#NULL!	#NULL!	#NULL!	#NULL!	#NULL!	#NULL!	#NULL!	#NULL!	#NULL!	#NULL!	#NULL!	#NULL!	#NULL!	#NULL!	#NULL!	#NULL!	#NULL!	#NULL!	#NULL!	#NULL!	#NULL!	2	#NULL!
21384	172	63	1	2	1	5	2	2	2	2	1	12	#NULL!	1	2	1	2	2	1	2	2	2	2	2	2	#NULL!	#NULL!	#NULL!	#NULL!	#NULL!	#NULL!	#NULL!	#NULL!	#NULL!	#NULL!	#NULL!	#NULL!	#NULL!	#NULL!	#NULL!	#NULL!	#NULL!	#NULL!	#NULL!	#NULL!	#NULL!	#NULL!	1	65
21385	167	74	4	2	2	#NULL!	#NULL!	#NULL!	#NULL!	#NULL!	1	3	#NULL!	1	2	1	1	2	1	2	1	2	2	1	1	4	2	1	2	1	2	2	2	2	#NULL!	2	2	2	1	2	2	2	1	2	7	1	1	2	#NULL!
21386	155	60	4	1	1	5	2	2	2	2	2	#NULL!	#NULL!	#NULL!	#NULL!	#NULL!	#NULL!	#NULL!	#NULL!	#NULL!	#NULL!	#NULL!	#NULL!	#NULL!	2	#NULL!	#NULL!	#NULL!	#NULL!	#NULL!	#NULL!	#NULL!	#NULL!	#NULL!	#NULL!	#NULL!	#NULL!	#NULL!	#NULL!	#NULL!	#NULL!	#NULL!	#NULL!	#NULL!	#NULL!	#NULL!	#NULL!	2	#NULL!
21387	160	61	4	1	2	#NULL!	#NULL!	#NULL!	#NULL!	#NULL!	2	#NULL!	#NULL!	#NULL!	#NULL!	#NULL!	#NULL!	#NULL!	#NULL!	#NULL!	#NULL!	#NULL!	#NULL!	#NULL!	2	#NULL!	#NULL!	#NULL!	#NULL!	#NULL!	#NULL!	#NULL!	#NULL!	#NULL!	#NULL!	#NULL!	#NULL!	#NULL!	#NULL!	#NULL!	#NULL!	#NULL!	#NULL!	#NULL!	#NULL!	#NULL!	#NULL!	1	67
21393	165	82	4	2	1	3	1	2	1	2	1	6	#NULL!	1	1	1	2	2	2	1	2	2	2	1	2	#NULL!	#NULL!	#NULL!	#NULL!	#NULL!	#NULL!	#NULL!	#NULL!	#NULL!	#NULL!	#NULL!	#NULL!	#NULL!	#NULL!	#NULL!	#NULL!	#NULL!	#NULL!	#NULL!	#NULL!	#NULL!	#NULL!	2	#NULL!
21394	168	120	4	1	1	5	2	1	1	2	1	4	1	1	1	1	1	2	1	2	2	2	2	1	2	#NULL!	#NULL!	#NULL!	#NULL!	#NULL!	#NULL!	#NULL!	#NULL!	#NULL!	#NULL!	#NULL!	#NULL!	#NULL!	#NULL!	#NULL!	#NULL!	#NULL!	#NULL!	#NULL!	#NULL!	#NULL!	#NULL!	2	#NULL!
21400	158	63	4	2	1	7	2	2	2	2	2	#NULL!	#NULL!	#NULL!	#NULL!	#NULL!	#NULL!	#NULL!	#NULL!	#NULL!	#NULL!	#NULL!	#NULL!	#NULL!	1	3	2	1	2	2	1	1	1	2	#NULL!	2	2	2	2	2	2	2	1	2	10	30	2	2	#NULL!
21401	158	80	4	1	1	5	2	1	2	1	1	16	#NULL!	1	2	1	2	2	1	2	1	2	2	1	1	3	2	1	2	1	2	1	1	1	#NULL!	2	2	2	1	2	2	1	1	1	52	2	2	2	#NULL!
21402	145	55	4	2	2	#NULL!	#NULL!	#NULL!	#NULL!	#NULL!	2	#NULL!	#NULL!	#NULL!	#NULL!	#NULL!	#NULL!	#NULL!	#NULL!	#NULL!	#NULL!	#NULL!	#NULL!	#NULL!	2	#NULL!	#NULL!	#NULL!	#NULL!	#NULL!	#NULL!	#NULL!	#NULL!	#NULL!	#NULL!	#NULL!	#NULL!	#NULL!	#NULL!	#NULL!	#NULL!	#NULL!	#NULL!	#NULL!	#NULL!	#NULL!	#NULL!	1	60
21403	175	52	3	2	1	7	2	2	2	2	2	#NULL!	#NULL!	#NULL!	#NULL!	#NULL!	#NULL!	#NULL!	#NULL!	#NULL!	#NULL!	#NULL!	#NULL!	#NULL!	2	#NULL!	#NULL!	#NULL!	#NULL!	#NULL!	#NULL!	#NULL!	#NULL!	#NULL!	#NULL!	#NULL!	#NULL!	#NULL!	#NULL!	#NULL!	#NULL!	#NULL!	#NULL!	#NULL!	#NULL!	#NULL!	#NULL!	1	58
21404	170	83	4	1	1	1	1	2	1	2	2	#NULL!	#NULL!	#NULL!	#NULL!	#NULL!	#NULL!	#NULL!	#NULL!	#NULL!	#NULL!	#NULL!	#NULL!	#NULL!	2	#NULL!	#NULL!	#NULL!	#NULL!	#NULL!	#NULL!	#NULL!	#NULL!	#NULL!	#NULL!	#NULL!	#NULL!	#NULL!	#NULL!	#NULL!	#NULL!	#NULL!	#NULL!	#NULL!	#NULL!	#NULL!	#NULL!	2	#NULL!
21405	158	63	3	2	1	6	2	2	2	2	2	#NULL!	#NULL!	#NULL!	#NULL!	#NULL!	#NULL!	#NULL!	#NULL!	#NULL!	#NULL!	#NULL!	#NULL!	#NULL!	2	#NULL!	#NULL!	#NULL!	#NULL!	#NULL!	#NULL!	#NULL!	#NULL!	#NULL!	#NULL!	#NULL!	#NULL!	#NULL!	#NULL!	#NULL!	#NULL!	#NULL!	#NULL!	#NULL!	#NULL!	#NULL!	#NULL!	1	72
21406	168	62	3	1	1	6	2	2	2	2	1	4	#NULL!	1	2	1	2	1	1	2	2	2	2	2	2	#NULL!	#NULL!	#NULL!	#NULL!	#NULL!	#NULL!	#NULL!	#NULL!	#NULL!	#NULL!	#NULL!	#NULL!	#NULL!	#NULL!	#NULL!	#NULL!	#NULL!	#NULL!	#NULL!	#NULL!	#NULL!	#NULL!	2	#NULL!
21407	168	78	3	2	1	2	1	2	1	2	2	#NULL!	#NULL!	#NULL!	#NULL!	#NULL!	#NULL!	#NULL!	#NULL!	#NULL!	#NULL!	#NULL!	#NULL!	#NULL!	2	#NULL!	#NULL!	#NULL!	#NULL!	#NULL!	#NULL!	#NULL!	#NULL!	#NULL!	#NULL!	#NULL!	#NULL!	#NULL!	#NULL!	#NULL!	#NULL!	#NULL!	#NULL!	#NULL!	#NULL!	#NULL!	#NULL!	2	#NULL!
21413	147	74	2	2	2	#NULL!	#NULL!	#NULL!	#NULL!	#NULL!	2	#NULL!	#NULL!	#NULL!	#NULL!	#NULL!	#NULL!	#NULL!	#NULL!	#NULL!	#NULL!	#NULL!	#NULL!	#NULL!	2	#NULL!	#NULL!	#NULL!	#NULL!	#NULL!	#NULL!	#NULL!	#NULL!	#NULL!	#NULL!	#NULL!	#NULL!	#NULL!	#NULL!	#NULL!	#NULL!	#NULL!	#NULL!	#NULL!	#NULL!	#NULL!	#NULL!	1	86
21414	160	88	4	2	1	5	2	2	2	2	2	#NULL!	#NULL!	#NULL!	#NULL!	#NULL!	#NULL!	#NULL!	#NULL!	#NULL!	#NULL!	#NULL!	#NULL!	#NULL!	1	3	2	1	2	2	1	2	1	2	#NULL!	2	2	2	2	2	2	1	2	2	12	30	2	2	#NULL!
21415	155	75	4	2	1	5	2	2	2	2	2	#NULL!	#NULL!	#NULL!	#NULL!	#NULL!	#NULL!	#NULL!	#NULL!	#NULL!	#NULL!	#NULL!	#NULL!	#NULL!	1	3	2	1	2	1	2	1	2	2	#NULL!	2	2	2	2	2	2	2	1	2	4	4	2	2	#NULL!
21416	170	80	4	1	2	#NULL!	#NULL!	#NULL!	#NULL!	#NULL!	1	52	#NULL!	1	2	1	2	2	1	2	1	2	2	1	2	#NULL!	#NULL!	#NULL!	#NULL!	#NULL!	#NULL!	#NULL!	#NULL!	#NULL!	#NULL!	#NULL!	#NULL!	#NULL!	#NULL!	#NULL!	#NULL!	#NULL!	#NULL!	#NULL!	#NULL!	#NULL!	#NULL!	2	#NULL!
21417	170	54	2	2	1	5	2	1	1	1	1	8	#NULL!	1	1	1	1	1	1	2	1	1	2	1	2	#NULL!	#NULL!	#NULL!	#NULL!	#NULL!	#NULL!	#NULL!	#NULL!	#NULL!	#NULL!	#NULL!	#NULL!	#NULL!	#NULL!	#NULL!	#NULL!	#NULL!	#NULL!	#NULL!	#NULL!	#NULL!	#NULL!	1	60
21418	160	95	4	2	2	#NULL!	#NULL!	#NULL!	#NULL!	#NULL!	1	4	#NULL!	1	2	1	1	2	1	2	1	2	2	1	1	3	1	2	2	1	2	1	1	1	#NULL!	2	2	2	2	1	2	1	1	1	16	30	1	2	#NULL!
21421	165	72	4	2	2	#NULL!	#NULL!	#NULL!	#NULL!	#NULL!	2	#NULL!	#NULL!	#NULL!	#NULL!	#NULL!	#NULL!	#NULL!	#NULL!	#NULL!	#NULL!	#NULL!	#NULL!	#NULL!	1	2	2	2	1	1	1	2	2	2	#NULL!	2	2	2	2	1	2	2	1	2	8	4	2	1	78
21422	153	61	4	1	2	#NULL!	#NULL!	#NULL!	#NULL!	#NULL!	2	#NULL!	#NULL!	#NULL!	#NULL!	#NULL!	#NULL!	#NULL!	#NULL!	#NULL!	#NULL!	#NULL!	#NULL!	#NULL!	2	#NULL!	#NULL!	#NULL!	#NULL!	#NULL!	#NULL!	#NULL!	#NULL!	#NULL!	#NULL!	#NULL!	#NULL!	#NULL!	#NULL!	#NULL!	#NULL!	#NULL!	#NULL!	#NULL!	#NULL!	#NULL!	#NULL!	2	#NULL!
21423	170	94	3	1	1	5	2	1	1	1	2	#NULL!	#NULL!	#NULL!	#NULL!	#NULL!	#NULL!	#NULL!	#NULL!	#NULL!	#NULL!	#NULL!	#NULL!	#NULL!	1	3	1	2	1	1	2	2	1	1	#NULL!	2	2	2	2	1	2	2	1	2	52	15	2	2	#NULL!
21424	168	75	4	2	1	3	1	2	1	2	2	#NULL!	#NULL!	#NULL!	#NULL!	#NULL!	#NULL!	#NULL!	#NULL!	#NULL!	#NULL!	#NULL!	#NULL!	#NULL!	2	#NULL!	#NULL!	#NULL!	#NULL!	#NULL!	#NULL!	#NULL!	#NULL!	#NULL!	#NULL!	#NULL!	#NULL!	#NULL!	#NULL!	#NULL!	#NULL!	#NULL!	#NULL!	#NULL!	#NULL!	#NULL!	#NULL!	1	82
21425	180	77	3	2	1	6	2	1	1	2	2	#NULL!	#NULL!	#NULL!	#NULL!	#NULL!	#NULL!	#NULL!	#NULL!	#NULL!	#NULL!	#NULL!	#NULL!	#NULL!	2	#NULL!	#NULL!	#NULL!	#NULL!	#NULL!	#NULL!	#NULL!	#NULL!	#NULL!	#NULL!	#NULL!	#NULL!	#NULL!	#NULL!	#NULL!	#NULL!	#NULL!	#NULL!	#NULL!	#NULL!	#NULL!	#NULL!	2	#NULL!
21430	165	59	4	2	1	1	1	2	1	2	2	#NULL!	#NULL!	#NULL!	#NULL!	#NULL!	#NULL!	#NULL!	#NULL!	#NULL!	#NULL!	#NULL!	#NULL!	#NULL!	2	#NULL!	#NULL!	#NULL!	#NULL!	#NULL!	#NULL!	#NULL!	#NULL!	#NULL!	#NULL!	#NULL!	#NULL!	#NULL!	#NULL!	#NULL!	#NULL!	#NULL!	#NULL!	#NULL!	#NULL!	#NULL!	#NULL!	2	#NULL!
21431	165	64	4	2	1	1	1	1	1	2	2	#NULL!	#NULL!	#NULL!	#NULL!	#NULL!	#NULL!	#NULL!	#NULL!	#NULL!	#NULL!	#NULL!	#NULL!	#NULL!	2	#NULL!	#NULL!	#NULL!	#NULL!	#NULL!	#NULL!	#NULL!	#NULL!	#NULL!	#NULL!	#NULL!	#NULL!	#NULL!	#NULL!	#NULL!	#NULL!	#NULL!	#NULL!	#NULL!	#NULL!	#NULL!	#NULL!	2	#NULL!
21433	163	115	2	2	1	6	2	1	2	1	1	8	#NULL!	1	2	1	2	2	1	2	1	2	2	1	2	#NULL!	#NULL!	#NULL!	#NULL!	#NULL!	#NULL!	#NULL!	#NULL!	#NULL!	#NULL!	#NULL!	#NULL!	#NULL!	#NULL!	#NULL!	#NULL!	#NULL!	#NULL!	#NULL!	#NULL!	#NULL!	#NULL!	2	#NULL!
21434	180	77	3	2	1	1	1	1	1	2	1	4	#NULL!	1	2	1	1	2	1	2	2	2	2	1	2	#NULL!	#NULL!	#NULL!	#NULL!	#NULL!	#NULL!	#NULL!	#NULL!	#NULL!	#NULL!	#NULL!	#NULL!	#NULL!	#NULL!	#NULL!	#NULL!	#NULL!	#NULL!	#NULL!	#NULL!	#NULL!	#NULL!	2	#NULL!
21435	163	62	4	2	1	7	2	1	1	2	2	#NULL!	#NULL!	#NULL!	#NULL!	#NULL!	#NULL!	#NULL!	#NULL!	#NULL!	#NULL!	#NULL!	#NULL!	#NULL!	2	#NULL!	#NULL!	#NULL!	#NULL!	#NULL!	#NULL!	#NULL!	#NULL!	#NULL!	#NULL!	#NULL!	#NULL!	#NULL!	#NULL!	#NULL!	#NULL!	#NULL!	#NULL!	#NULL!	#NULL!	#NULL!	#NULL!	2	#NULL!
21436	160	59	4	2	1	5	2	2	2	2	2	#NULL!	#NULL!	#NULL!	#NULL!	#NULL!	#NULL!	#NULL!	#NULL!	#NULL!	#NULL!	#NULL!	#NULL!	#NULL!	2	#NULL!	#NULL!	#NULL!	#NULL!	#NULL!	#NULL!	#NULL!	#NULL!	#NULL!	#NULL!	#NULL!	#NULL!	#NULL!	#NULL!	#NULL!	#NULL!	#NULL!	#NULL!	#NULL!	#NULL!	#NULL!	#NULL!	2	#NULL!
21438	150	59	4	2	1	5	2	1	1	2	2	#NULL!	#NULL!	#NULL!	#NULL!	#NULL!	#NULL!	#NULL!	#NULL!	#NULL!	#NULL!	#NULL!	#NULL!	#NULL!	2	#NULL!	#NULL!	#NULL!	#NULL!	#NULL!	#NULL!	#NULL!	#NULL!	#NULL!	#NULL!	#NULL!	#NULL!	#NULL!	#NULL!	#NULL!	#NULL!	#NULL!	#NULL!	#NULL!	#NULL!	#NULL!	#NULL!	2	#NULL!
21439	150	58	3	1	1	1	1	1	1	2	2	#NULL!	#NULL!	#NULL!	#NULL!	#NULL!	#NULL!	#NULL!	#NULL!	#NULL!	#NULL!	#NULL!	#NULL!	#NULL!	1	3	2	1	2	1	2	1	2	2	#NULL!	2	2	2	2	1	2	2	1	2	52	15	2	2	#NULL!
21440	179	87	3	2	2	#NULL!	#NULL!	#NULL!	#NULL!	#NULL!	2	#NULL!	#NULL!	#NULL!	#NULL!	#NULL!	#NULL!	#NULL!	#NULL!	#NULL!	#NULL!	#NULL!	#NULL!	#NULL!	1	4	2	1	1	1	2	1	2	1	#NULL!	2	2	2	2	2	2	2	1	2	16	1	2	2	#NULL!
21441	157	75	4	1	1	7	2	1	2	2	2	#NULL!	#NULL!	#NULL!	#NULL!	#NULL!	#NULL!	#NULL!	#NULL!	#NULL!	#NULL!	#NULL!	#NULL!	#NULL!	1	3	2	1	2	2	1	1	1	2	#NULL!	2	2	2	1	1	1	2	2	2	52	30	2	2	#NULL!
21442	178	97	4	2	2	#NULL!	#NULL!	#NULL!	#NULL!	#NULL!	2	#NULL!	#NULL!	#NULL!	#NULL!	#NULL!	#NULL!	#NULL!	#NULL!	#NULL!	#NULL!	#NULL!	#NULL!	#NULL!	2	#NULL!	#NULL!	#NULL!	#NULL!	#NULL!	#NULL!	#NULL!	#NULL!	#NULL!	#NULL!	#NULL!	#NULL!	#NULL!	#NULL!	#NULL!	#NULL!	#NULL!	#NULL!	#NULL!	#NULL!	#NULL!	#NULL!	2	#NULL!
21450	172	90	2	2	1	6	2	2	2	2	2	#NULL!	#NULL!	#NULL!	#NULL!	#NULL!	#NULL!	#NULL!	#NULL!	#NULL!	#NULL!	#NULL!	#NULL!	#NULL!	2	#NULL!	#NULL!	#NULL!	#NULL!	#NULL!	#NULL!	#NULL!	#NULL!	#NULL!	#NULL!	#NULL!	#NULL!	#NULL!	#NULL!	#NULL!	#NULL!	#NULL!	#NULL!	#NULL!	#NULL!	#NULL!	#NULL!	2	#NULL!
21451	170	73	4	2	1	3	1	2	1	2	1	20	#NULL!	1	2	2	1	2	1	2	2	2	2	1	1	3	1	2	2	1	2	1	2	2	#NULL!	2	2	2	2	1	2	2	1	2	12	15	2	2	#NULL!
21452	160	80	4	2	2	#NULL!	#NULL!	#NULL!	#NULL!	#NULL!	2	#NULL!	#NULL!	#NULL!	#NULL!	#NULL!	#NULL!	#NULL!	#NULL!	#NULL!	#NULL!	#NULL!	#NULL!	#NULL!	2	#NULL!	#NULL!	#NULL!	#NULL!	#NULL!	#NULL!	#NULL!	#NULL!	#NULL!	#NULL!	#NULL!	#NULL!	#NULL!	#NULL!	#NULL!	#NULL!	#NULL!	#NULL!	#NULL!	#NULL!	#NULL!	#NULL!	2	#NULL!
21453	156	72	4	2	1	1	1	2	1	2	1	8	1	1	2	1	1	2	1	1	1	2	1	2	1	2	1	2	2	2	1	2	2	2	#NULL!	2	1	2	2	1	2	2	1	2	3	30	1	2	#NULL!
21454	156	45	3	2	2	#NULL!	#NULL!	#NULL!	#NULL!	#NULL!	2	#NULL!	#NULL!	#NULL!	#NULL!	#NULL!	#NULL!	#NULL!	#NULL!	#NULL!	#NULL!	#NULL!	#NULL!	#NULL!	2	#NULL!	#NULL!	#NULL!	#NULL!	#NULL!	#NULL!	#NULL!	#NULL!	#NULL!	#NULL!	#NULL!	#NULL!	#NULL!	#NULL!	#NULL!	#NULL!	#NULL!	#NULL!	#NULL!	#NULL!	#NULL!	#NULL!	1	50
21455	174	80	4	2	1	6	2	2	2	2	2	#NULL!	#NULL!	#NULL!	#NULL!	#NULL!	#NULL!	#NULL!	#NULL!	#NULL!	#NULL!	#NULL!	#NULL!	#NULL!	2	#NULL!	#NULL!	#NULL!	#NULL!	#NULL!	#NULL!	#NULL!	#NULL!	#NULL!	#NULL!	#NULL!	#NULL!	#NULL!	#NULL!	#NULL!	#NULL!	#NULL!	#NULL!	#NULL!	#NULL!	#NULL!	#NULL!	2	#NULL!
21456	162	66	4	1	2	#NULL!	#NULL!	#NULL!	#NULL!	#NULL!	2	#NULL!	#NULL!	#NULL!	#NULL!	#NULL!	#NULL!	#NULL!	#NULL!	#NULL!	#NULL!	#NULL!	#NULL!	#NULL!	2	#NULL!	#NULL!	#NULL!	#NULL!	#NULL!	#NULL!	#NULL!	#NULL!	#NULL!	#NULL!	#NULL!	#NULL!	#NULL!	#NULL!	#NULL!	#NULL!	#NULL!	#NULL!	#NULL!	#NULL!	#NULL!	#NULL!	1	66
21457	165	74	4	2	1	5	2	1	2	1	2	#NULL!	#NULL!	#NULL!	#NULL!	#NULL!	#NULL!	#NULL!	#NULL!	#NULL!	#NULL!	#NULL!	#NULL!	#NULL!	2	#NULL!	#NULL!	#NULL!	#NULL!	#NULL!	#NULL!	#NULL!	#NULL!	#NULL!	#NULL!	#NULL!	#NULL!	#NULL!	#NULL!	#NULL!	#NULL!	#NULL!	#NULL!	#NULL!	#NULL!	#NULL!	#NULL!	2	#NULL!
21458	155	89	4	1	2	#NULL!	#NULL!	#NULL!	#NULL!	#NULL!	2	#NULL!	#NULL!	#NULL!	#NULL!	#NULL!	#NULL!	#NULL!	#NULL!	#NULL!	#NULL!	#NULL!	#NULL!	#NULL!	1	3	2	1	1	1	2	2	1	2	#NULL!	2	2	2	2	2	1	2	2	2	52	15	2	2	#NULL!
21459	177	63	3	2	1	6	2	2	2	2	2	#NULL!	#NULL!	#NULL!	#NULL!	#NULL!	#NULL!	#NULL!	#NULL!	#NULL!	#NULL!	#NULL!	#NULL!	#NULL!	2	#NULL!	#NULL!	#NULL!	#NULL!	#NULL!	#NULL!	#NULL!	#NULL!	#NULL!	#NULL!	#NULL!	#NULL!	#NULL!	#NULL!	#NULL!	#NULL!	#NULL!	#NULL!	#NULL!	#NULL!	#NULL!	#NULL!	2	#NULL!
21460	153	47	1	2	2	#NULL!	#NULL!	#NULL!	#NULL!	#NULL!	1	26	#NULL!	2	2	1	2	2	1	2	2	2	2	1	2	#NULL!	#NULL!	#NULL!	#NULL!	#NULL!	#NULL!	#NULL!	#NULL!	#NULL!	#NULL!	#NULL!	#NULL!	#NULL!	#NULL!	#NULL!	#NULL!	#NULL!	#NULL!	#NULL!	#NULL!	#NULL!	#NULL!	2	#NULL!
21461	156	70	1	2	2	#NULL!	#NULL!	#NULL!	#NULL!	#NULL!	2	#NULL!	#NULL!	#NULL!	#NULL!	#NULL!	#NULL!	#NULL!	#NULL!	#NULL!	#NULL!	#NULL!	#NULL!	#NULL!	2	#NULL!	#NULL!	#NULL!	#NULL!	#NULL!	#NULL!	#NULL!	#NULL!	#NULL!	#NULL!	#NULL!	#NULL!	#NULL!	#NULL!	#NULL!	#NULL!	#NULL!	#NULL!	#NULL!	#NULL!	#NULL!	#NULL!	2	#NULL!
21462	170	60	4	1	2	#NULL!	#NULL!	#NULL!	#NULL!	#NULL!	2	#NULL!	#NULL!	#NULL!	#NULL!	#NULL!	#NULL!	#NULL!	#NULL!	#NULL!	#NULL!	#NULL!	#NULL!	#NULL!	1	3	1	2	1	1	2	2	1	2	#NULL!	2	2	2	2	1	2	2	1	2	52	20	2	2	#NULL!
22001	158	67	4	2	2	#NULL!	#NULL!	#NULL!	#NULL!	#NULL!	1	24	1	2	2	2	1	1	2	1	2	1	2	1	1	4	2	1	2	1	2	2	2	1	#NULL!	2	2	2	2	2	2	2	1	1	12	8	2	1	70
22002	164	81	4	2	1	2	1	1	2	2	2	#NULL!	#NULL!	#NULL!	#NULL!	#NULL!	#NULL!	#NULL!	#NULL!	#NULL!	#NULL!	#NULL!	#NULL!	#NULL!	2	#NULL!	#NULL!	#NULL!	#NULL!	#NULL!	#NULL!	#NULL!	#NULL!	#NULL!	#NULL!	#NULL!	#NULL!	#NULL!	#NULL!	#NULL!	#NULL!	#NULL!	#NULL!	#NULL!	#NULL!	#NULL!	#NULL!	2	#NULL!
22011	159	64	4	1	1	1	1	1	1	2	1	3	1	1	1	1	2	2	1	2	1	2	2	2	1	1	2	1	1	1	2	1	1	1	#NULL!	2	2	2	2	2	1	2	2	1	99	5	2	2	#NULL!
22012	157	75	4	1	1	5	1	1	2	2	2	#NULL!	#NULL!	#NULL!	#NULL!	#NULL!	#NULL!	#NULL!	#NULL!	#NULL!	#NULL!	#NULL!	#NULL!	#NULL!	1	1	1	2	1	1	2	2	1	2	#NULL!	2	2	2	1	1	1	2	2	2	16	3	2	2	#NULL!
22019	149	68	4	1	2	#NULL!	#NULL!	#NULL!	#NULL!	#NULL!	2	#NULL!	#NULL!	#NULL!	#NULL!	#NULL!	#NULL!	#NULL!	#NULL!	#NULL!	#NULL!	#NULL!	#NULL!	#NULL!	1	3	2	1	2	1	2	2	2	1	#NULL!	2	2	2	2	2	2	2	2	1	12	2	2	2	#NULL!
22020	152	61	2	2	2	#NULL!	#NULL!	#NULL!	#NULL!	#NULL!	2	#NULL!	#NULL!	#NULL!	#NULL!	#NULL!	#NULL!	#NULL!	#NULL!	#NULL!	#NULL!	#NULL!	#NULL!	#NULL!	2	#NULL!	#NULL!	#NULL!	#NULL!	#NULL!	#NULL!	#NULL!	#NULL!	#NULL!	#NULL!	#NULL!	#NULL!	#NULL!	#NULL!	#NULL!	#NULL!	#NULL!	#NULL!	#NULL!	#NULL!	#NULL!	#NULL!	2	#NULL!
22028	166	63	4	1	1	2	1	1	1	2	1	12	#NULL!	1	2	1	2	2	1	2	1	2	2	1	1	3	2	1	2	2	1	1	1	2	#NULL!	2	1	2	2	2	2	2	2	2	32	30	2	2	#NULL!
22029	169	68	4	2	1	7	2	1	2	2	2	#NULL!	#NULL!	#NULL!	#NULL!	#NULL!	#NULL!	#NULL!	#NULL!	#NULL!	#NULL!	#NULL!	#NULL!	#NULL!	2	#NULL!	#NULL!	#NULL!	#NULL!	#NULL!	#NULL!	#NULL!	#NULL!	#NULL!	#NULL!	#NULL!	#NULL!	#NULL!	#NULL!	#NULL!	#NULL!	#NULL!	#NULL!	#NULL!	#NULL!	#NULL!	#NULL!	1	70
22030	150	45	4	2	2	#NULL!	#NULL!	#NULL!	#NULL!	#NULL!	2	#NULL!	#NULL!	#NULL!	#NULL!	#NULL!	#NULL!	#NULL!	#NULL!	#NULL!	#NULL!	#NULL!	#NULL!	#NULL!	1	3	1	2	2	1	2	2	1	2	#NULL!	2	2	2	1	1	1	2	1	1	99	1	2	1	50
22037	150	50	4	2	1	4	1	2	1	2	2	#NULL!	#NULL!	#NULL!	#NULL!	#NULL!	#NULL!	#NULL!	#NULL!	#NULL!	#NULL!	#NULL!	#NULL!	#NULL!	1	3	2	1	2	1	2	2	2	2	#NULL!	2	2	2	2	2	2	1	2	1	8	8	2	1	62
22038	175	67	4	2	1	1	1	1	1	2	1	16	#NULL!	1	2	1	2	2	2	2	2	2	2	1	1	4	2	1	2	1	2	2	1	2	#NULL!	2	2	2	2	2	2	2	1	2	12	10	2	1	75
22044	163	77	4	2	1	6	2	2	2	1	1	10	1	2	2	2	1	2	2	1	1	2	2	2	1	1	2	1	2	1	2	2	1	1	#NULL!	2	2	2	2	2	2	2	1	2	16	15	2	1	81
22045	169	75	4	2	1	5	1	1	1	2	1	16	#NULL!	1	1	1	2	2	1	2	1	2	2	3	2	#NULL!	#NULL!	#NULL!	#NULL!	#NULL!	#NULL!	#NULL!	#NULL!	#NULL!	#NULL!	#NULL!	#NULL!	#NULL!	#NULL!	#NULL!	#NULL!	#NULL!	#NULL!	#NULL!	#NULL!	#NULL!	#NULL!	2	#NULL!
22046	164	58	4	1	2	#NULL!	#NULL!	#NULL!	#NULL!	#NULL!	2	#NULL!	#NULL!	#NULL!	#NULL!	#NULL!	#NULL!	#NULL!	#NULL!	#NULL!	#NULL!	#NULL!	#NULL!	#NULL!	2	#NULL!	#NULL!	#NULL!	#NULL!	#NULL!	#NULL!	#NULL!	#NULL!	#NULL!	#NULL!	#NULL!	#NULL!	#NULL!	#NULL!	#NULL!	#NULL!	#NULL!	#NULL!	#NULL!	#NULL!	#NULL!	#NULL!	1	62
22049	178	106	4	1	2	#NULL!	#NULL!	#NULL!	#NULL!	#NULL!	1	12	1	1	1	1	2	2	1	2	2	2	2	2	2	#NULL!	#NULL!	#NULL!	#NULL!	#NULL!	#NULL!	#NULL!	#NULL!	#NULL!	#NULL!	#NULL!	#NULL!	#NULL!	#NULL!	#NULL!	#NULL!	#NULL!	#NULL!	#NULL!	#NULL!	#NULL!	#NULL!	2	#NULL!
22050	163	81	3	2	1	5	1	2	2	2	2	#NULL!	#NULL!	#NULL!	#NULL!	#NULL!	#NULL!	#NULL!	#NULL!	#NULL!	#NULL!	#NULL!	#NULL!	#NULL!	1	2	1	2	1	2	1	1	1	2	#NULL!	2	2	2	2	2	2	1	1	1	4	30	2	2	#NULL!
22051	165	63	1	2	1	6	2	1	2	1	1	8	#NULL!	1	2	1	2	2	1	2	1	2	2	1	1	3	1	2	1	1	2	2	1	1	#NULL!	2	2	2	1	1	1	2	2	2	8	30	2	1	68
22052	162	64	4	2	1	6	2	2	2	2	1	4	#NULL!	1	1	1	2	2	1	2	2	2	2	2	2	#NULL!	#NULL!	#NULL!	#NULL!	#NULL!	#NULL!	#NULL!	#NULL!	#NULL!	#NULL!	#NULL!	#NULL!	#NULL!	#NULL!	#NULL!	#NULL!	#NULL!	#NULL!	#NULL!	#NULL!	#NULL!	#NULL!	2	#NULL!
22057	163	90	4	1	2	#NULL!	#NULL!	#NULL!	#NULL!	#NULL!	2	#NULL!	#NULL!	#NULL!	#NULL!	#NULL!	#NULL!	#NULL!	#NULL!	#NULL!	#NULL!	#NULL!	#NULL!	#NULL!	1	3	1	2	2	1	2	2	2	2	#NULL!	2	2	2	2	2	2	1	1	1	24	15	2	2	#NULL!
22058	170	105	4	2	1	6	2	1	2	1	2	#NULL!	#NULL!	#NULL!	#NULL!	#NULL!	#NULL!	#NULL!	#NULL!	#NULL!	#NULL!	#NULL!	#NULL!	#NULL!	2	#NULL!	#NULL!	#NULL!	#NULL!	#NULL!	#NULL!	#NULL!	#NULL!	#NULL!	#NULL!	#NULL!	#NULL!	#NULL!	#NULL!	#NULL!	#NULL!	#NULL!	#NULL!	#NULL!	#NULL!	#NULL!	#NULL!	1	110
22059	162	78	4	2	2	#NULL!	#NULL!	#NULL!	#NULL!	#NULL!	1	16	#NULL!	1	2	2	1	2	2	2	2	2	2	1	1	2	2	1	1	1	2	2	2	1	#NULL!	2	2	2	2	2	1	2	2	1	99	4	2	2	#NULL!
22062	172	74	3	2	1	5	1	2	2	2	1	12	#NULL!	1	2	1	2	2	2	2	1	2	2	1	1	4	1	2	1	1	2	2	1	1	#NULL!	1	1	1	1	1	1	2	2	2	12	25	2	1	81
22063	152	52	3	2	1	6	2	1	2	1	2	#NULL!	#NULL!	#NULL!	#NULL!	#NULL!	#NULL!	#NULL!	#NULL!	#NULL!	#NULL!	#NULL!	#NULL!	#NULL!	1	2	2	1	1	2	1	2	1	2	#NULL!	2	2	2	2	2	2	2	1	2	8	30	2	1	55
22071	181	72	1	1	1	1	1	1	1	2	2	#NULL!	#NULL!	#NULL!	#NULL!	#NULL!	#NULL!	#NULL!	#NULL!	#NULL!	#NULL!	#NULL!	#NULL!	#NULL!	1	3	2	1	1	1	2	2	2	1	#NULL!	2	2	2	2	2	2	2	2	1	52	8	2	2	#NULL!
22072	171	68	3	1	1	6	2	1	2	2	1	20	#NULL!	1	1	1	2	1	1	2	2	2	1	2	1	3	1	2	1	1	2	2	1	1	#NULL!	2	2	2	1	1	1	1	1	1	20	10	2	1	71
22073	160	70	4	1	2	#NULL!	#NULL!	#NULL!	#NULL!	#NULL!	1	100	#NULL!	1	1	1	2	1	1	2	1	2	2	2	1	2	2	1	2	1	2	1	1	1	#NULL!	2	2	2	2	2	2	1	2	2	52	16	1	1	78
22074	175	76	4	2	2	#NULL!	#NULL!	#NULL!	#NULL!	#NULL!	2	#NULL!	#NULL!	#NULL!	#NULL!	#NULL!	#NULL!	#NULL!	#NULL!	#NULL!	#NULL!	#NULL!	#NULL!	#NULL!	2	#NULL!	#NULL!	#NULL!	#NULL!	#NULL!	#NULL!	#NULL!	#NULL!	#NULL!	#NULL!	#NULL!	#NULL!	#NULL!	#NULL!	#NULL!	#NULL!	#NULL!	#NULL!	#NULL!	#NULL!	#NULL!	#NULL!	2	#NULL!
22075	177	85	1	1	2	#NULL!	#NULL!	#NULL!	#NULL!	#NULL!	1	24	#NULL!	1	2	1	2	2	2	2	2	2	2	1	1	1	2	1	1	2	1	1	2	2	#NULL!	2	2	2	2	2	2	2	1	1	24	30	2	2	#NULL!
22076	178	80	4	2	2	#NULL!	#NULL!	#NULL!	#NULL!	#NULL!	2	#NULL!	#NULL!	#NULL!	#NULL!	#NULL!	#NULL!	#NULL!	#NULL!	#NULL!	#NULL!	#NULL!	#NULL!	#NULL!	2	#NULL!	#NULL!	#NULL!	#NULL!	#NULL!	#NULL!	#NULL!	#NULL!	#NULL!	#NULL!	#NULL!	#NULL!	#NULL!	#NULL!	#NULL!	#NULL!	#NULL!	#NULL!	#NULL!	#NULL!	#NULL!	#NULL!	2	#NULL!
22081	180	80	4	2	1	3	2	2	2	2	2	#NULL!	#NULL!	#NULL!	#NULL!	#NULL!	#NULL!	#NULL!	#NULL!	#NULL!	#NULL!	#NULL!	#NULL!	#NULL!	2	#NULL!	#NULL!	#NULL!	#NULL!	#NULL!	#NULL!	#NULL!	#NULL!	#NULL!	#NULL!	#NULL!	#NULL!	#NULL!	#NULL!	#NULL!	#NULL!	#NULL!	#NULL!	#NULL!	#NULL!	#NULL!	#NULL!	1	84
22082	155	84	2	2	1	5	2	2	2	2	1	52	1	2	2	2	1	2	2	2	1	2	2	1	1	4	2	1	2	1	2	2	1	2	#NULL!	2	2	2	2	2	1	2	2	2	52	15	2	2	#NULL!
22090	169	85	4	1	2	#NULL!	#NULL!	#NULL!	#NULL!	#NULL!	2	#NULL!	#NULL!	#NULL!	#NULL!	#NULL!	#NULL!	#NULL!	#NULL!	#NULL!	#NULL!	#NULL!	#NULL!	#NULL!	2	#NULL!	#NULL!	#NULL!	#NULL!	#NULL!	#NULL!	#NULL!	#NULL!	#NULL!	#NULL!	#NULL!	#NULL!	#NULL!	#NULL!	#NULL!	#NULL!	#NULL!	#NULL!	#NULL!	#NULL!	#NULL!	#NULL!	2	#NULL!
22091	154	68	3	1	2	#NULL!	#NULL!	#NULL!	#NULL!	#NULL!	2	#NULL!	#NULL!	#NULL!	#NULL!	#NULL!	#NULL!	#NULL!	#NULL!	#NULL!	#NULL!	#NULL!	#NULL!	#NULL!	1	2	2	1	1	1	2	2	1	2	#NULL!	1	2	2	2	2	1	2	2	2	100	6	2	2	#NULL!
22092	168	69	4	2	1	6	2	1	2	2	2	#NULL!	#NULL!	#NULL!	#NULL!	#NULL!	#NULL!	#NULL!	#NULL!	#NULL!	#NULL!	#NULL!	#NULL!	#NULL!	2	#NULL!	#NULL!	#NULL!	#NULL!	#NULL!	#NULL!	#NULL!	#NULL!	#NULL!	#NULL!	#NULL!	#NULL!	#NULL!	#NULL!	#NULL!	#NULL!	#NULL!	#NULL!	#NULL!	#NULL!	#NULL!	#NULL!	2	#NULL!
22093	158	55	4	2	2	#NULL!	#NULL!	#NULL!	#NULL!	#NULL!	1	6	#NULL!	2	2	2	1	2	2	1	2	2	1	1	2	#NULL!	#NULL!	#NULL!	#NULL!	#NULL!	#NULL!	#NULL!	#NULL!	#NULL!	#NULL!	#NULL!	#NULL!	#NULL!	#NULL!	#NULL!	#NULL!	#NULL!	#NULL!	#NULL!	#NULL!	#NULL!	#NULL!	2	#NULL!
22094	162	52	4	2	1	4	2	2	2	2	2	#NULL!	#NULL!	#NULL!	#NULL!	#NULL!	#NULL!	#NULL!	#NULL!	#NULL!	#NULL!	#NULL!	#NULL!	#NULL!	1	1	1	2	2	1	2	2	2	2	#NULL!	2	2	2	2	2	2	2	2	1	52	15	2	1	57
22095	170	86	4	2	1	6	2	1	2	2	2	#NULL!	#NULL!	#NULL!	#NULL!	#NULL!	#NULL!	#NULL!	#NULL!	#NULL!	#NULL!	#NULL!	#NULL!	#NULL!	2	#NULL!	#NULL!	#NULL!	#NULL!	#NULL!	#NULL!	#NULL!	#NULL!	#NULL!	#NULL!	#NULL!	#NULL!	#NULL!	#NULL!	#NULL!	#NULL!	#NULL!	#NULL!	#NULL!	#NULL!	#NULL!	#NULL!	1	91
22096	165	76	4	2	2	#NULL!	#NULL!	#NULL!	#NULL!	#NULL!	2	#NULL!	#NULL!	#NULL!	#NULL!	#NULL!	#NULL!	#NULL!	#NULL!	#NULL!	#NULL!	#NULL!	#NULL!	#NULL!	1	2	2	1	2	1	2	2	2	1	#NULL!	2	2	2	1	2	2	2	2	2	16	10	1	1	97
22097	160	61	4	2	1	3	1	1	1	2	2	#NULL!	#NULL!	#NULL!	#NULL!	#NULL!	#NULL!	#NULL!	#NULL!	#NULL!	#NULL!	#NULL!	#NULL!	#NULL!	1	1	2	1	2	1	2	1	2	2	#NULL!	2	2	2	2	2	2	1	2	2	12	10	2	1	67
22115	161	78	4	1	1	1	1	1	1	2	1	52	#NULL!	2	2	2	1	2	2	2	1	2	2	1	1	3	2	1	1	1	2	2	2	2	#NULL!	2	2	2	2	2	2	2	1	2	24	2	2	2	#NULL!
22116	165	73	4	2	1	2	1	1	1	2	1	52	#NULL!	1	2	1	2	2	2	2	2	2	2	1	2	#NULL!	#NULL!	#NULL!	#NULL!	#NULL!	#NULL!	#NULL!	#NULL!	#NULL!	#NULL!	#NULL!	#NULL!	#NULL!	#NULL!	#NULL!	#NULL!	#NULL!	#NULL!	#NULL!	#NULL!	#NULL!	#NULL!	1	74
22117	158	79	3	2	2	#NULL!	#NULL!	#NULL!	#NULL!	#NULL!	1	52	#NULL!	1	2	1	2	2	1	2	1	2	2	1	2	#NULL!	#NULL!	#NULL!	#NULL!	#NULL!	#NULL!	#NULL!	#NULL!	#NULL!	#NULL!	#NULL!	#NULL!	#NULL!	#NULL!	#NULL!	#NULL!	#NULL!	#NULL!	#NULL!	#NULL!	#NULL!	#NULL!	2	#NULL!
22118	157	50	4	2	2	#NULL!	#NULL!	#NULL!	#NULL!	#NULL!	2	#NULL!	#NULL!	#NULL!	#NULL!	#NULL!	#NULL!	#NULL!	#NULL!	#NULL!	#NULL!	#NULL!	#NULL!	#NULL!	1	2	2	1	1	1	2	2	1	1	#NULL!	2	2	2	2	2	2	2	2	1	52	8	2	2	#NULL!
22119	169	69	4	2	1	6	2	2	2	1	2	#NULL!	#NULL!	#NULL!	#NULL!	#NULL!	#NULL!	#NULL!	#NULL!	#NULL!	#NULL!	#NULL!	#NULL!	#NULL!	2	#NULL!	#NULL!	#NULL!	#NULL!	#NULL!	#NULL!	#NULL!	#NULL!	#NULL!	#NULL!	#NULL!	#NULL!	#NULL!	#NULL!	#NULL!	#NULL!	#NULL!	#NULL!	#NULL!	#NULL!	#NULL!	#NULL!	2	#NULL!
22120	176	85	4	2	1	6	2	1	2	1	2	#NULL!	#NULL!	#NULL!	#NULL!	#NULL!	#NULL!	#NULL!	#NULL!	#NULL!	#NULL!	#NULL!	#NULL!	#NULL!	1	4	1	2	1	1	2	2	2	1	#NULL!	2	2	2	2	2	2	1	1	1	16	15	2	2	#NULL!
22129	170	83	3	2	1	6	2	2	2	2	2	#NULL!	#NULL!	#NULL!	#NULL!	#NULL!	#NULL!	#NULL!	#NULL!	#NULL!	#NULL!	#NULL!	#NULL!	#NULL!	2	#NULL!	#NULL!	#NULL!	#NULL!	#NULL!	#NULL!	#NULL!	#NULL!	#NULL!	#NULL!	#NULL!	#NULL!	#NULL!	#NULL!	#NULL!	#NULL!	#NULL!	#NULL!	#NULL!	#NULL!	#NULL!	#NULL!	2	#NULL!
22130	160	63	4	2	2	#NULL!	#NULL!	#NULL!	#NULL!	#NULL!	1	100	#NULL!	2	2	2	1	2	2	2	1	1	2	1	1	3	2	1	2	1	2	2	1	1	#NULL!	2	2	2	2	2	2	2	1	2	1	3	1	2	#NULL!
22131	170	67	4	2	2	#NULL!	#NULL!	#NULL!	#NULL!	#NULL!	1	100	#NULL!	1	1	1	2	2	1	2	2	2	2	2	1	3	2	1	2	2	1	2	2	2	#NULL!	2	1	2	2	2	2	2	2	2	100	30	2	2	#NULL!
22132	178	64	2	1	2	#NULL!	#NULL!	#NULL!	#NULL!	#NULL!	1	100	1	1	1	1	2	1	1	2	1	1	2	3	2	#NULL!	#NULL!	#NULL!	#NULL!	#NULL!	#NULL!	#NULL!	#NULL!	#NULL!	#NULL!	#NULL!	#NULL!	#NULL!	#NULL!	#NULL!	#NULL!	#NULL!	#NULL!	#NULL!	#NULL!	#NULL!	#NULL!	2	#NULL!
22145	150	62	4	2	1	5	2	2	2	2	2	#NULL!	#NULL!	#NULL!	#NULL!	#NULL!	#NULL!	#NULL!	#NULL!	#NULL!	#NULL!	#NULL!	#NULL!	#NULL!	1	2	1	2	1	1	2	1	1	2	#NULL!	1	1	1	2	2	2	2	2	2	12	15	2	1	67
22146	157	69	3	1	1	3	2	1	2	1	2	#NULL!	#NULL!	#NULL!	#NULL!	#NULL!	#NULL!	#NULL!	#NULL!	#NULL!	#NULL!	#NULL!	#NULL!	#NULL!	1	3	2	1	2	1	2	2	1	2	#NULL!	2	2	2	1	2	2	2	2	2	5	25	2	1	73
22147	168	64	4	2	2	#NULL!	#NULL!	#NULL!	#NULL!	#NULL!	2	#NULL!	#NULL!	#NULL!	#NULL!	#NULL!	#NULL!	#NULL!	#NULL!	#NULL!	#NULL!	#NULL!	#NULL!	#NULL!	1	4	2	1	2	1	2	2	2	1	#NULL!	2	2	2	2	2	1	2	2	2	24	30	2	2	#NULL!
22148	175	63	3	2	1	6	2	1	2	1	1	32	#NULL!	1	1	2	1	1	2	1	2	2	2	2	2	#NULL!	#NULL!	#NULL!	#NULL!	#NULL!	#NULL!	#NULL!	#NULL!	#NULL!	#NULL!	#NULL!	#NULL!	#NULL!	#NULL!	#NULL!	#NULL!	#NULL!	#NULL!	#NULL!	#NULL!	#NULL!	#NULL!	1	82
22168	167	59	3	1	1	7	2	1	2	2	2	#NULL!	#NULL!	#NULL!	#NULL!	#NULL!	#NULL!	#NULL!	#NULL!	#NULL!	#NULL!	#NULL!	#NULL!	#NULL!	1	4	1	2	1	1	2	2	2	1	#NULL!	2	2	2	1	1	1	2	2	2	52	5	2	1	71
22169	169	85	4	2	1	7	2	2	2	1	1	100	#NULL!	1	2	2	1	2	1	2	2	2	2	1	1	3	1	2	2	1	2	2	1	2	#NULL!	2	2	2	1	1	1	1	1	1	24	5	2	2	#NULL!
22170	150	78	4	2	1	2	1	1	1	2	2	#NULL!	#NULL!	#NULL!	#NULL!	#NULL!	#NULL!	#NULL!	#NULL!	#NULL!	#NULL!	#NULL!	#NULL!	#NULL!	1	3	1	2	2	1	2	2	1	1	#NULL!	2	2	2	2	2	2	1	1	1	52	15	2	1	82
22171	161	76	4	1	1	4	1	2	2	2	2	#NULL!	#NULL!	#NULL!	#NULL!	#NULL!	#NULL!	#NULL!	#NULL!	#NULL!	#NULL!	#NULL!	#NULL!	#NULL!	2	#NULL!	#NULL!	#NULL!	#NULL!	#NULL!	#NULL!	#NULL!	#NULL!	#NULL!	#NULL!	#NULL!	#NULL!	#NULL!	#NULL!	#NULL!	#NULL!	#NULL!	#NULL!	#NULL!	#NULL!	#NULL!	#NULL!	2	#NULL!
22172	170	78	4	1	1	5	2	2	2	1	1	52	#NULL!	1	2	1	2	2	2	2	1	2	2	1	2	#NULL!	#NULL!	#NULL!	#NULL!	#NULL!	#NULL!	#NULL!	#NULL!	#NULL!	#NULL!	#NULL!	#NULL!	#NULL!	#NULL!	#NULL!	#NULL!	#NULL!	#NULL!	#NULL!	#NULL!	#NULL!	#NULL!	2	#NULL!
22173	162	48	4	1	2	#NULL!	#NULL!	#NULL!	#NULL!	#NULL!	1	52	#NULL!	1	1	1	2	1	1	2	1	1	2	2	1	2	2	1	1	1	2	2	1	2	#NULL!	2	2	2	2	2	2	2	1	2	100	20	1	2	#NULL!
22174	148	80	4	2	2	#NULL!	#NULL!	#NULL!	#NULL!	#NULL!	2	#NULL!	#NULL!	#NULL!	#NULL!	#NULL!	#NULL!	#NULL!	#NULL!	#NULL!	#NULL!	#NULL!	#NULL!	#NULL!	1	4	1	2	1	1	2	2	2	1	#NULL!	2	2	2	1	1	1	1	1	1	52	6	2	2	#NULL!
22175	167	87	4	1	1	6	2	2	2	2	2	#NULL!	#NULL!	#NULL!	#NULL!	#NULL!	#NULL!	#NULL!	#NULL!	#NULL!	#NULL!	#NULL!	#NULL!	#NULL!	1	3	2	1	1	2	1	2	2	1	#NULL!	2	2	2	2	2	1	2	2	2	52	30	2	2	#NULL!
22176	150	61	4	2	2	#NULL!	#NULL!	#NULL!	#NULL!	#NULL!	2	#NULL!	#NULL!	#NULL!	#NULL!	#NULL!	#NULL!	#NULL!	#NULL!	#NULL!	#NULL!	#NULL!	#NULL!	#NULL!	1	3	1	2	2	1	2	2	1	2	#NULL!	1	1	1	2	2	2	2	2	2	24	15	2	2	#NULL!
22177	170	92	4	1	2	#NULL!	#NULL!	#NULL!	#NULL!	#NULL!	1	52	#NULL!	1	1	1	2	2	1	2	2	2	2	1	2	#NULL!	#NULL!	#NULL!	#NULL!	#NULL!	#NULL!	#NULL!	#NULL!	#NULL!	#NULL!	#NULL!	#NULL!	#NULL!	#NULL!	#NULL!	#NULL!	#NULL!	#NULL!	#NULL!	#NULL!	#NULL!	#NULL!	2	#NULL!
22178	149	57	3	2	1	6	2	2	2	2	1	52	#NULL!	1	1	1	2	2	1	2	2	2	2	2	2	#NULL!	#NULL!	#NULL!	#NULL!	#NULL!	#NULL!	#NULL!	#NULL!	#NULL!	#NULL!	#NULL!	#NULL!	#NULL!	#NULL!	#NULL!	#NULL!	#NULL!	#NULL!	#NULL!	#NULL!	#NULL!	#NULL!	2	#NULL!
22179	168	85	4	2	2	#NULL!	#NULL!	#NULL!	#NULL!	#NULL!	1	3	#NULL!	1	1	1	2	2	1	2	2	2	2	2	2	#NULL!	#NULL!	#NULL!	#NULL!	#NULL!	#NULL!	#NULL!	#NULL!	#NULL!	#NULL!	#NULL!	#NULL!	#NULL!	#NULL!	#NULL!	#NULL!	#NULL!	#NULL!	#NULL!	#NULL!	#NULL!	#NULL!	2	#NULL!
22180	167	80	3	2	1	4	2	1	2	2	2	#NULL!	#NULL!	#NULL!	#NULL!	#NULL!	#NULL!	#NULL!	#NULL!	#NULL!	#NULL!	#NULL!	#NULL!	#NULL!	2	#NULL!	#NULL!	#NULL!	#NULL!	#NULL!	#NULL!	#NULL!	#NULL!	#NULL!	#NULL!	#NULL!	#NULL!	#NULL!	#NULL!	#NULL!	#NULL!	#NULL!	#NULL!	#NULL!	#NULL!	#NULL!	#NULL!	2	#NULL!
22181	167	65	4	2	1	2	1	1	1	2	1	52	#NULL!	1	2	1	2	2	2	2	1	2	2	1	1	4	2	1	2	1	2	2	2	2	#NULL!	2	2	2	1	2	2	2	2	2	4	5	1	1	75
22182	163	106	4	2	1	7	2	1	2	1	1	24	#NULL!	1	1	1	2	2	2	2	1	2	2	1	2	#NULL!	#NULL!	#NULL!	#NULL!	#NULL!	#NULL!	#NULL!	#NULL!	#NULL!	#NULL!	#NULL!	#NULL!	#NULL!	#NULL!	#NULL!	#NULL!	#NULL!	#NULL!	#NULL!	#NULL!	#NULL!	#NULL!	2	#NULL!
22183	154	63	4	2	1	3	1	1	1	2	1	4	#NULL!	1	1	2	1	2	1	2	1	2	2	3	1	3	2	1	2	2	1	2	2	2	#NULL!	2	2	2	2	2	2	1	2	2	8	30	2	1	66
22184	168	78	4	2	1	5	2	1	2	1	1	3	1	1	1	1	2	2	1	2	2	2	2	1	2	#NULL!	#NULL!	#NULL!	#NULL!	#NULL!	#NULL!	#NULL!	#NULL!	#NULL!	#NULL!	#NULL!	#NULL!	#NULL!	#NULL!	#NULL!	#NULL!	#NULL!	#NULL!	#NULL!	#NULL!	#NULL!	#NULL!	1	84
22185	179	104	4	2	1	6	2	2	2	2	1	16	#NULL!	1	2	2	1	2	2	1	2	2	2	1	2	#NULL!	#NULL!	#NULL!	#NULL!	#NULL!	#NULL!	#NULL!	#NULL!	#NULL!	#NULL!	#NULL!	#NULL!	#NULL!	#NULL!	#NULL!	#NULL!	#NULL!	#NULL!	#NULL!	#NULL!	#NULL!	#NULL!	2	#NULL!
22198	153	75	4	2	1	6	1	1	2	2	1	8	#NULL!	1	2	1	2	2	2	2	2	2	2	1	1	3	1	2	1	1	2	2	2	1	#NULL!	2	1	2	2	2	2	2	2	2	25	2	2	2	#NULL!
22199	167	72	4	2	1	4	1	1	1	2	2	#NULL!	#NULL!	#NULL!	#NULL!	#NULL!	#NULL!	#NULL!	#NULL!	#NULL!	#NULL!	#NULL!	#NULL!	#NULL!	2	#NULL!	#NULL!	#NULL!	#NULL!	#NULL!	#NULL!	#NULL!	#NULL!	#NULL!	#NULL!	#NULL!	#NULL!	#NULL!	#NULL!	#NULL!	#NULL!	#NULL!	#NULL!	#NULL!	#NULL!	#NULL!	#NULL!	1	72
22200	148	63	4	2	2	#NULL!	#NULL!	#NULL!	#NULL!	#NULL!	2	#NULL!	#NULL!	#NULL!	#NULL!	#NULL!	#NULL!	#NULL!	#NULL!	#NULL!	#NULL!	#NULL!	#NULL!	#NULL!	1	3	1	1	2	2	1	2	2	2	#NULL!	2	2	2	1	2	2	2	2	2	12	30	2	1	78
22201	180	62	1	2	1	6	2	2	2	2	1	26	#NULL!	2	1	2	1	2	1	2	2	2	2	1	1	3	2	1	1	1	2	2	2	2	#NULL!	2	2	2	2	2	2	1	2	2	20	10	2	1	74
22202	168	86	4	2	1	7	2	2	2	2	1	12	#NULL!	1	2	2	2	2	2	2	2	2	2	1	2	#NULL!	#NULL!	#NULL!	#NULL!	#NULL!	#NULL!	#NULL!	#NULL!	#NULL!	#NULL!	#NULL!	#NULL!	#NULL!	#NULL!	#NULL!	#NULL!	#NULL!	#NULL!	#NULL!	#NULL!	#NULL!	#NULL!	2	#NULL!
22203	160	71	4	2	1	2	1	1	1	2	1	3	#NULL!	1	2	1	2	2	2	2	2	2	2	1	2	#NULL!	#NULL!	#NULL!	#NULL!	#NULL!	#NULL!	#NULL!	#NULL!	#NULL!	#NULL!	#NULL!	#NULL!	#NULL!	#NULL!	#NULL!	#NULL!	#NULL!	#NULL!	#NULL!	#NULL!	#NULL!	#NULL!	1	74
22204	145	61	4	2	2	#NULL!	#NULL!	#NULL!	#NULL!	#NULL!	2	#NULL!	#NULL!	#NULL!	#NULL!	#NULL!	#NULL!	#NULL!	#NULL!	#NULL!	#NULL!	#NULL!	#NULL!	#NULL!	2	#NULL!	#NULL!	#NULL!	#NULL!	#NULL!	#NULL!	#NULL!	#NULL!	#NULL!	#NULL!	#NULL!	#NULL!	#NULL!	#NULL!	#NULL!	#NULL!	#NULL!	#NULL!	#NULL!	#NULL!	#NULL!	#NULL!	1	69
22205	164	67	4	2	1	6	2	2	2	2	1	12	1	1	1	2	1	2	2	2	2	2	2	1	1	3	2	2	1	1	2	2	2	2	#NULL!	2	2	2	2	2	2	2	1	2	2	4	2	2	#NULL!
22206	169	93	4	2	1	5	1	1	1	2	2	#NULL!	#NULL!	#NULL!	#NULL!	#NULL!	#NULL!	#NULL!	#NULL!	#NULL!	#NULL!	#NULL!	#NULL!	#NULL!	1	4	2	2	1	1	2	2	2	2	#NULL!	2	2	2	2	1	2	2	2	2	52	30	2	2	#NULL!
22207	158	65	4	2	1	6	2	2	2	2	2	#NULL!	#NULL!	#NULL!	#NULL!	#NULL!	#NULL!	#NULL!	#NULL!	#NULL!	#NULL!	#NULL!	#NULL!	#NULL!	1	3	2	2	1	2	2	2	1	1	#NULL!	2	2	2	2	1	2	2	2	2	40	30	2	2	#NULL!
22208	164	67	4	2	1	7	2	1	2	2	2	#NULL!	#NULL!	#NULL!	#NULL!	#NULL!	#NULL!	#NULL!	#NULL!	#NULL!	#NULL!	#NULL!	#NULL!	#NULL!	1	4	2	2	1	1	2	2	2	2	#NULL!	2	2	2	2	1	2	2	2	2	8	30	2	2	#NULL!
22209	158	56	1	2	1	7	2	2	2	2	2	#NULL!	#NULL!	#NULL!	#NULL!	#NULL!	#NULL!	#NULL!	#NULL!	#NULL!	#NULL!	#NULL!	#NULL!	#NULL!	1	4	2	2	2	2	1	2	1	1	#NULL!	2	2	2	2	2	2	2	2	1	52	10	2	1	61
22210	168	72	3	2	1	5	9	2	2	2	2	#NULL!	#NULL!	#NULL!	#NULL!	#NULL!	#NULL!	#NULL!	#NULL!	#NULL!	#NULL!	#NULL!	#NULL!	#NULL!	2	#NULL!	#NULL!	#NULL!	#NULL!	#NULL!	#NULL!	#NULL!	#NULL!	#NULL!	#NULL!	#NULL!	#NULL!	#NULL!	#NULL!	#NULL!	#NULL!	#NULL!	#NULL!	#NULL!	#NULL!	#NULL!	#NULL!	2	#NULL!
22211	167	91	4	2	2	#NULL!	#NULL!	#NULL!	#NULL!	#NULL!	1	8	#NULL!	1	2	2	2	2	2	2	2	2	2	1	1	4	1	2	1	1	2	2	2	1	#NULL!	2	2	2	2	2	2	2	1	2	800	20	1	1	99
22212	162	87	4	2	1	7	2	1	2	2	1	60	#NULL!	1	2	2	1	2	1	2	2	2	2	2	1	3	1	1	1	1	2	2	2	1	#NULL!	2	2	2	2	2	2	2	1	2	52	20	1	2	#NULL!
22213	168	66	4	1	1	4	9	1	1	2	2	#NULL!	#NULL!	#NULL!	#NULL!	#NULL!	#NULL!	#NULL!	#NULL!	#NULL!	#NULL!	#NULL!	#NULL!	#NULL!	2	#NULL!	#NULL!	#NULL!	#NULL!	#NULL!	#NULL!	#NULL!	#NULL!	#NULL!	#NULL!	#NULL!	#NULL!	#NULL!	#NULL!	#NULL!	#NULL!	#NULL!	#NULL!	#NULL!	#NULL!	#NULL!	#NULL!	2	#NULL!
22214	163	80	4	2	2	#NULL!	#NULL!	#NULL!	#NULL!	#NULL!	2	#NULL!	#NULL!	#NULL!	#NULL!	#NULL!	#NULL!	#NULL!	#NULL!	#NULL!	#NULL!	#NULL!	#NULL!	#NULL!	2	#NULL!	#NULL!	#NULL!	#NULL!	#NULL!	#NULL!	#NULL!	#NULL!	#NULL!	#NULL!	#NULL!	#NULL!	#NULL!	#NULL!	#NULL!	#NULL!	#NULL!	#NULL!	#NULL!	#NULL!	#NULL!	#NULL!	2	#NULL!
22215	157	70	4	2	2	#NULL!	#NULL!	#NULL!	#NULL!	#NULL!	2	#NULL!	#NULL!	#NULL!	#NULL!	#NULL!	#NULL!	#NULL!	#NULL!	#NULL!	#NULL!	#NULL!	#NULL!	#NULL!	1	4	1	1	2	2	1	2	2	2	#NULL!	2	2	2	1	2	1	2	2	2	52	30	2	2	#NULL!
22216	169	87	4	2	1	7	2	1	2	2	1	4	2	2	2	1	2	2	2	2	2	2	2	1	2	#NULL!	#NULL!	#NULL!	#NULL!	#NULL!	#NULL!	#NULL!	#NULL!	#NULL!	#NULL!	#NULL!	#NULL!	#NULL!	#NULL!	#NULL!	#NULL!	#NULL!	#NULL!	#NULL!	#NULL!	#NULL!	#NULL!	1	87
22217	160	83	4	2	1	7	2	2	2	2	2	#NULL!	#NULL!	#NULL!	#NULL!	#NULL!	#NULL!	#NULL!	#NULL!	#NULL!	#NULL!	#NULL!	#NULL!	#NULL!	2	#NULL!	#NULL!	#NULL!	#NULL!	#NULL!	#NULL!	#NULL!	#NULL!	#NULL!	#NULL!	#NULL!	#NULL!	#NULL!	#NULL!	#NULL!	#NULL!	#NULL!	#NULL!	#NULL!	#NULL!	#NULL!	#NULL!	2	#NULL!
22218	165	101	4	1	2	#NULL!	#NULL!	#NULL!	#NULL!	#NULL!	2	#NULL!	#NULL!	#NULL!	#NULL!	#NULL!	#NULL!	#NULL!	#NULL!	#NULL!	#NULL!	#NULL!	#NULL!	#NULL!	2	#NULL!	#NULL!	#NULL!	#NULL!	#NULL!	#NULL!	#NULL!	#NULL!	#NULL!	#NULL!	#NULL!	#NULL!	#NULL!	#NULL!	#NULL!	#NULL!	#NULL!	#NULL!	#NULL!	#NULL!	#NULL!	#NULL!	2	#NULL!
22219	172	83	4	1	1	7	2	2	1	2	1	100	#NULL!	1	2	2	2	2	2	2	2	2	2	1	2	#NULL!	#NULL!	#NULL!	#NULL!	#NULL!	#NULL!	#NULL!	#NULL!	#NULL!	#NULL!	#NULL!	#NULL!	#NULL!	#NULL!	#NULL!	#NULL!	#NULL!	#NULL!	#NULL!	#NULL!	#NULL!	#NULL!	2	#NULL!
22220	166	68	4	2	1	7	2	2	2	2	2	#NULL!	#NULL!	#NULL!	#NULL!	#NULL!	#NULL!	#NULL!	#NULL!	#NULL!	#NULL!	#NULL!	#NULL!	#NULL!	1	4	1	2	1	2	2	2	2	2	#NULL!	2	2	2	2	2	2	2	1	2	52	20	2	1	76
22221	167	87	4	2	2	#NULL!	#NULL!	#NULL!	#NULL!	#NULL!	2	#NULL!	#NULL!	#NULL!	#NULL!	#NULL!	#NULL!	#NULL!	#NULL!	#NULL!	#NULL!	#NULL!	#NULL!	#NULL!	2	#NULL!	#NULL!	#NULL!	#NULL!	#NULL!	#NULL!	#NULL!	#NULL!	#NULL!	#NULL!	#NULL!	#NULL!	#NULL!	#NULL!	#NULL!	#NULL!	#NULL!	#NULL!	#NULL!	#NULL!	#NULL!	#NULL!	2	#NULL!
22222	149	48	4	2	1	1	1	1	1	2	2	#NULL!	#NULL!	#NULL!	#NULL!	#NULL!	#NULL!	#NULL!	#NULL!	#NULL!	#NULL!	#NULL!	#NULL!	#NULL!	1	4	2	1	1	2	2	2	2	2	#NULL!	2	2	2	1	1	2	2	2	2	200	15	1	2	#NULL!
22223	151	76	4	2	1	6	1	1	2	2	1	8	1	1	1	1	2	2	1	2	2	2	2	2	1	3	2	1	1	1	2	2	2	2	#NULL!	2	1	2	1	1	2	2	2	2	8	30	1	2	#NULL!
22224	164	63	4	2	2	#NULL!	#NULL!	#NULL!	#NULL!	#NULL!	2	#NULL!	#NULL!	#NULL!	#NULL!	#NULL!	#NULL!	#NULL!	#NULL!	#NULL!	#NULL!	#NULL!	#NULL!	#NULL!	2	#NULL!	#NULL!	#NULL!	#NULL!	#NULL!	#NULL!	#NULL!	#NULL!	#NULL!	#NULL!	#NULL!	#NULL!	#NULL!	#NULL!	#NULL!	#NULL!	#NULL!	#NULL!	#NULL!	#NULL!	#NULL!	#NULL!	2	#NULL!
22231	149	56	4	2	1	7	2	1	1	2	2	#NULL!	#NULL!	#NULL!	#NULL!	#NULL!	#NULL!	#NULL!	#NULL!	#NULL!	#NULL!	#NULL!	#NULL!	#NULL!	1	4	2	2	1	1	2	2	1	1	#NULL!	2	2	2	2	1	2	2	2	2	30	15	1	1	59
22232	170	85	4	2	2	#NULL!	#NULL!	#NULL!	#NULL!	#NULL!	2	#NULL!	#NULL!	#NULL!	#NULL!	#NULL!	#NULL!	#NULL!	#NULL!	#NULL!	#NULL!	#NULL!	#NULL!	#NULL!	2	#NULL!	#NULL!	#NULL!	#NULL!	#NULL!	#NULL!	#NULL!	#NULL!	#NULL!	#NULL!	#NULL!	#NULL!	#NULL!	#NULL!	#NULL!	#NULL!	#NULL!	#NULL!	#NULL!	#NULL!	#NULL!	#NULL!	2	#NULL!
22233	165	62	4	2	1	1	1	1	1	2	1	24	#NULL!	2	2	1	2	2	2	2	2	2	2	1	1	3	1	1	1	2	2	2	2	2	#NULL!	2	2	2	1	2	2	2	2	2	24	30	1	1	62
22234	168	50	1	1	1	4	1	2	1	2	2	#NULL!	#NULL!	#NULL!	#NULL!	#NULL!	#NULL!	#NULL!	#NULL!	#NULL!	#NULL!	#NULL!	#NULL!	#NULL!	1	2	1	1	2	2	1	1	1	2	#NULL!	2	2	2	2	2	2	1	1	2	52	10	2	1	56
22235	157	61	3	2	1	6	1	1	1	2	2	#NULL!	#NULL!	#NULL!	#NULL!	#NULL!	#NULL!	#NULL!	#NULL!	#NULL!	#NULL!	#NULL!	#NULL!	#NULL!	1	4	1	1	2	2	1	2	1	2	#NULL!	2	2	2	1	2	1	2	2	2	20	10	1	2	#NULL!
22236	184	100	4	2	1	4	1	1	1	2	2	#NULL!	#NULL!	#NULL!	#NULL!	#NULL!	#NULL!	#NULL!	#NULL!	#NULL!	#NULL!	#NULL!	#NULL!	#NULL!	2	#NULL!	#NULL!	#NULL!	#NULL!	#NULL!	#NULL!	#NULL!	#NULL!	#NULL!	#NULL!	#NULL!	#NULL!	#NULL!	#NULL!	#NULL!	#NULL!	#NULL!	#NULL!	#NULL!	#NULL!	#NULL!	#NULL!	2	#NULL!
22237	177	92	2	2	1	4	1	2	2	2	1	100	#NULL!	1	1	2	2	2	2	2	2	2	2	1	2	#NULL!	#NULL!	#NULL!	#NULL!	#NULL!	#NULL!	#NULL!	#NULL!	#NULL!	#NULL!	#NULL!	#NULL!	#NULL!	#NULL!	#NULL!	#NULL!	#NULL!	#NULL!	#NULL!	#NULL!	#NULL!	#NULL!	2	#NULL!
22238	175	81	4	1	1	7	2	1	2	2	2	#NULL!	#NULL!	#NULL!	#NULL!	#NULL!	#NULL!	#NULL!	#NULL!	#NULL!	#NULL!	#NULL!	#NULL!	#NULL!	1	3	2	1	1	2	2	2	1	2	#NULL!	2	2	1	2	2	2	2	1	2	4	25	2	1	85
22239	155	71	4	2	1	5	1	2	2	2	1	50	1	1	2	2	2	2	2	2	2	2	2	1	1	4	1	1	1	1	2	2	2	1	#NULL!	2	2	2	2	2	2	2	1	2	50	30	2	2	#NULL!
22240	170	54	1	2	1	6	2	1	2	2	2	#NULL!	#NULL!	#NULL!	#NULL!	#NULL!	#NULL!	#NULL!	#NULL!	#NULL!	#NULL!	#NULL!	#NULL!	#NULL!	2	#NULL!	#NULL!	#NULL!	#NULL!	#NULL!	#NULL!	#NULL!	#NULL!	#NULL!	#NULL!	#NULL!	#NULL!	#NULL!	#NULL!	#NULL!	#NULL!	#NULL!	#NULL!	#NULL!	#NULL!	#NULL!	#NULL!	1	64
22241	139	54	4	1	2	#NULL!	#NULL!	#NULL!	#NULL!	#NULL!	1	1	#NULL!	2	2	2	2	1	1	2	2	2	2	2	2	#NULL!	#NULL!	#NULL!	#NULL!	#NULL!	#NULL!	#NULL!	#NULL!	#NULL!	#NULL!	#NULL!	#NULL!	#NULL!	#NULL!	#NULL!	#NULL!	#NULL!	#NULL!	#NULL!	#NULL!	#NULL!	#NULL!	1	60
22242	178	90	2	1	1	2	1	1	2	2	1	4	#NULL!	1	2	2	2	2	2	2	2	2	2	1	2	#NULL!	#NULL!	#NULL!	#NULL!	#NULL!	#NULL!	#NULL!	#NULL!	#NULL!	#NULL!	#NULL!	#NULL!	#NULL!	#NULL!	#NULL!	#NULL!	#NULL!	#NULL!	#NULL!	#NULL!	#NULL!	#NULL!	2	#NULL!
22243	172	61	4	2	1	7	2	2	2	2	1	4	1	1	2	2	1	2	2	2	2	2	2	1	1	4	1	2	1	2	2	2	2	2	#NULL!	2	2	2	2	1	2	2	2	2	2	14	2	1	65
22248	150	69	4	2	2	#NULL!	#NULL!	#NULL!	#NULL!	#NULL!	2	#NULL!	#NULL!	#NULL!	#NULL!	#NULL!	#NULL!	#NULL!	#NULL!	#NULL!	#NULL!	#NULL!	#NULL!	#NULL!	2	#NULL!	#NULL!	#NULL!	#NULL!	#NULL!	#NULL!	#NULL!	#NULL!	#NULL!	#NULL!	#NULL!	#NULL!	#NULL!	#NULL!	#NULL!	#NULL!	#NULL!	#NULL!	#NULL!	#NULL!	#NULL!	#NULL!	1	75
22249	159	72	4	2	2	#NULL!	#NULL!	#NULL!	#NULL!	#NULL!	1	3	#NULL!	2	1	1	2	2	2	2	2	2	2	1	2	#NULL!	#NULL!	#NULL!	#NULL!	#NULL!	#NULL!	#NULL!	#NULL!	#NULL!	#NULL!	#NULL!	#NULL!	#NULL!	#NULL!	#NULL!	#NULL!	#NULL!	#NULL!	#NULL!	#NULL!	#NULL!	#NULL!	2	#NULL!
22250	172	130	2	2	1	7	2	2	2	2	1	8	4	1	2	2	1	2	2	2	2	2	2	1	2	#NULL!	#NULL!	#NULL!	#NULL!	#NULL!	#NULL!	#NULL!	#NULL!	#NULL!	#NULL!	#NULL!	#NULL!	#NULL!	#NULL!	#NULL!	#NULL!	#NULL!	#NULL!	#NULL!	#NULL!	#NULL!	#NULL!	2	#NULL!
22251	168	82	4	2	1	6	2	1	2	2	2	#NULL!	#NULL!	#NULL!	#NULL!	#NULL!	#NULL!	#NULL!	#NULL!	#NULL!	#NULL!	#NULL!	#NULL!	#NULL!	2	#NULL!	#NULL!	#NULL!	#NULL!	#NULL!	#NULL!	#NULL!	#NULL!	#NULL!	#NULL!	#NULL!	#NULL!	#NULL!	#NULL!	#NULL!	#NULL!	#NULL!	#NULL!	#NULL!	#NULL!	#NULL!	#NULL!	2	#NULL!
22252	150	72	4	2	1	4	1	2	1	2	1	25	#NULL!	1	2	2	2	2	2	2	2	2	2	1	1	3	1	1	2	2	2	2	1	2	#NULL!	2	2	2	2	1	2	2	2	2	25	15	2	1	72
22260	168	65	4	2	2	#NULL!	#NULL!	#NULL!	#NULL!	#NULL!	2	#NULL!	#NULL!	#NULL!	#NULL!	#NULL!	#NULL!	#NULL!	#NULL!	#NULL!	#NULL!	#NULL!	#NULL!	#NULL!	1	3	1	2	2	2	1	2	1	2	#NULL!	2	1	2	2	2	2	2	2	2	16	30	2	2	#NULL!
22261	164	77	4	2	2	#NULL!	#NULL!	#NULL!	#NULL!	#NULL!	1	52	#NULL!	1	2	2	2	2	2	2	2	2	2	1	2	#NULL!	#NULL!	#NULL!	#NULL!	#NULL!	#NULL!	#NULL!	#NULL!	#NULL!	#NULL!	#NULL!	#NULL!	#NULL!	#NULL!	#NULL!	#NULL!	#NULL!	#NULL!	#NULL!	#NULL!	#NULL!	#NULL!	2	#NULL!
22262	174	78	3	2	2	#NULL!	#NULL!	#NULL!	#NULL!	#NULL!	2	#NULL!	#NULL!	#NULL!	#NULL!	#NULL!	#NULL!	#NULL!	#NULL!	#NULL!	#NULL!	#NULL!	#NULL!	#NULL!	1	4	1	2	2	2	2	2	1	2	#NULL!	2	2	2	2	1	2	2	2	2	52	12	1	2	#NULL!
22265	162	72	4	2	2	#NULL!	#NULL!	#NULL!	#NULL!	#NULL!	2	#NULL!	#NULL!	#NULL!	#NULL!	#NULL!	#NULL!	#NULL!	#NULL!	#NULL!	#NULL!	#NULL!	#NULL!	#NULL!	2	#NULL!	#NULL!	#NULL!	#NULL!	#NULL!	#NULL!	#NULL!	#NULL!	#NULL!	#NULL!	#NULL!	#NULL!	#NULL!	#NULL!	#NULL!	#NULL!	#NULL!	#NULL!	#NULL!	#NULL!	#NULL!	#NULL!	2	#NULL!
22267	166	68	2	2	1	4	1	2	2	2	2	#NULL!	#NULL!	#NULL!	#NULL!	#NULL!	#NULL!	#NULL!	#NULL!	#NULL!	#NULL!	#NULL!	#NULL!	#NULL!	2	#NULL!	#NULL!	#NULL!	#NULL!	#NULL!	#NULL!	#NULL!	#NULL!	#NULL!	#NULL!	#NULL!	#NULL!	#NULL!	#NULL!	#NULL!	#NULL!	#NULL!	#NULL!	#NULL!	#NULL!	#NULL!	#NULL!	1	78
22268	152	69	2	1	2	#NULL!	#NULL!	#NULL!	#NULL!	#NULL!	2	#NULL!	#NULL!	#NULL!	#NULL!	#NULL!	#NULL!	#NULL!	#NULL!	#NULL!	#NULL!	#NULL!	#NULL!	#NULL!	1	4	2	2	1	2	2	2	2	2	#NULL!	2	2	2	2	1	2	2	2	2	52	4	2	2	#NULL!
22272	163	90	4	2	2	#NULL!	#NULL!	#NULL!	#NULL!	#NULL!	1	52	#NULL!	1	2	1	2	2	2	2	2	2	2	2	1	4	2	2	2	1	2	2	2	2	#NULL!	2	2	2	2	2	2	2	1	2	52	30	2	1	96
22273	179	80	3	1	2	#NULL!	#NULL!	#NULL!	#NULL!	#NULL!	1	12	#NULL!	2	1	2	1	2	2	2	2	2	2	1	2	#NULL!	#NULL!	#NULL!	#NULL!	#NULL!	#NULL!	#NULL!	#NULL!	#NULL!	#NULL!	#NULL!	#NULL!	#NULL!	#NULL!	#NULL!	#NULL!	#NULL!	#NULL!	#NULL!	#NULL!	#NULL!	#NULL!	2	#NULL!
22276	163	50	1	2	2	#NULL!	#NULL!	#NULL!	#NULL!	#NULL!	1	20	#NULL!	2	2	2	1	2	2	2	2	1	2	2	2	#NULL!	#NULL!	#NULL!	#NULL!	#NULL!	#NULL!	#NULL!	#NULL!	#NULL!	#NULL!	#NULL!	#NULL!	#NULL!	#NULL!	#NULL!	#NULL!	#NULL!	#NULL!	#NULL!	#NULL!	#NULL!	#NULL!	2	#NULL!
22281	165	72	4	2	2	#NULL!	#NULL!	#NULL!	#NULL!	#NULL!	1	4	#NULL!	1	1	2	2	2	2	2	2	2	2	1	1	3	1	1	1	2	2	2	2	1	#NULL!	2	2	2	2	2	2	2	1	2	3	3	2	2	#NULL!
22282	168	80	4	2	1	6	2	2	2	2	2	#NULL!	#NULL!	#NULL!	#NULL!	#NULL!	#NULL!	#NULL!	#NULL!	#NULL!	#NULL!	#NULL!	#NULL!	#NULL!	2	#NULL!	#NULL!	#NULL!	#NULL!	#NULL!	#NULL!	#NULL!	#NULL!	#NULL!	#NULL!	#NULL!	#NULL!	#NULL!	#NULL!	#NULL!	#NULL!	#NULL!	#NULL!	#NULL!	#NULL!	#NULL!	#NULL!	2	#NULL!
22283	151	70	3	2	1	5	2	1	2	2	2	#NULL!	#NULL!	#NULL!	#NULL!	#NULL!	#NULL!	#NULL!	#NULL!	#NULL!	#NULL!	#NULL!	#NULL!	#NULL!	1	3	2	2	1	2	2	2	1	1	#NULL!	2	2	2	2	1	2	2	1	2	52	6	2	2	#NULL!
22284	170	60	3	1	1	1	1	1	2	2	1	24	#NULL!	1	2	2	2	2	2	2	2	2	2	1	1	3	2	2	1	1	2	2	2	2	#NULL!	2	2	2	2	1	2	2	2	2	24	4	2	1	63
22285	174	88	4	2	2	#NULL!	#NULL!	#NULL!	#NULL!	#NULL!	1	1	#NULL!	1	2	2	2	2	2	2	2	2	2	1	2	#NULL!	#NULL!	#NULL!	#NULL!	#NULL!	#NULL!	#NULL!	#NULL!	#NULL!	#NULL!	#NULL!	#NULL!	#NULL!	#NULL!	#NULL!	#NULL!	#NULL!	#NULL!	#NULL!	#NULL!	#NULL!	#NULL!	2	#NULL!
22286	170	82	4	2	2	#NULL!	#NULL!	#NULL!	#NULL!	#NULL!	1	100	#NULL!	1	2	2	2	2	2	2	2	2	2	1	2	#NULL!	#NULL!	#NULL!	#NULL!	#NULL!	#NULL!	#NULL!	#NULL!	#NULL!	#NULL!	#NULL!	#NULL!	#NULL!	#NULL!	#NULL!	#NULL!	#NULL!	#NULL!	#NULL!	#NULL!	#NULL!	#NULL!	1	82
22287	170	94	4	1	1	6	2	1	2	2	1	52	#NULL!	1	2	2	2	2	2	2	2	2	2	1	1	3	2	1	2	2	2	2	1	2	#NULL!	2	2	2	2	1	2	2	1	2	52	4	2	2	#NULL!
22288	160	78	4	1	2	#NULL!	#NULL!	#NULL!	#NULL!	#NULL!	2	#NULL!	#NULL!	#NULL!	#NULL!	#NULL!	#NULL!	#NULL!	#NULL!	#NULL!	#NULL!	#NULL!	#NULL!	#NULL!	2	#NULL!	#NULL!	#NULL!	#NULL!	#NULL!	#NULL!	#NULL!	#NULL!	#NULL!	#NULL!	#NULL!	#NULL!	#NULL!	#NULL!	#NULL!	#NULL!	#NULL!	#NULL!	#NULL!	#NULL!	#NULL!	#NULL!	2	#NULL!
22289	150	58	4	1	1	4	1	1	1	2	2	#NULL!	#NULL!	#NULL!	#NULL!	#NULL!	#NULL!	#NULL!	#NULL!	#NULL!	#NULL!	#NULL!	#NULL!	#NULL!	2	#NULL!	#NULL!	#NULL!	#NULL!	#NULL!	#NULL!	#NULL!	#NULL!	#NULL!	#NULL!	#NULL!	#NULL!	#NULL!	#NULL!	#NULL!	#NULL!	#NULL!	#NULL!	#NULL!	#NULL!	#NULL!	#NULL!	2	#NULL!
22290	163	83	4	1	1	4	1	2	2	2	2	#NULL!	#NULL!	#NULL!	#NULL!	#NULL!	#NULL!	#NULL!	#NULL!	#NULL!	#NULL!	#NULL!	#NULL!	#NULL!	2	#NULL!	#NULL!	#NULL!	#NULL!	#NULL!	#NULL!	#NULL!	#NULL!	#NULL!	#NULL!	#NULL!	#NULL!	#NULL!	#NULL!	#NULL!	#NULL!	#NULL!	#NULL!	#NULL!	#NULL!	#NULL!	#NULL!	1	86
22291	160	59	4	2	1	6	1	1	2	2	2	#NULL!	#NULL!	#NULL!	#NULL!	#NULL!	#NULL!	#NULL!	#NULL!	#NULL!	#NULL!	#NULL!	#NULL!	#NULL!	2	#NULL!	#NULL!	#NULL!	#NULL!	#NULL!	#NULL!	#NULL!	#NULL!	#NULL!	#NULL!	#NULL!	#NULL!	#NULL!	#NULL!	#NULL!	#NULL!	#NULL!	#NULL!	#NULL!	#NULL!	#NULL!	#NULL!	1	60
22292	160	63	4	1	1	7	2	2	2	2	1	4	#NULL!	1	2	2	1	2	2	2	2	2	2	1	1	1	2	1	1	2	1	1	1	1	#NULL!	2	2	2	2	2	2	2	1	2	52	4	2	2	#NULL!
22293	165	63	4	2	1	1	1	2	2	1	1	8	#NULL!	1	2	2	2	2	2	2	2	2	2	1	1	3	1	2	2	2	1	2	1	2	#NULL!	2	2	2	2	1	2	2	1	2	8	4	2	2	#NULL!
22294	180	95	2	2	2	#NULL!	#NULL!	#NULL!	#NULL!	#NULL!	1	4	#NULL!	1	2	2	2	2	2	2	2	2	2	1	2	#NULL!	#NULL!	#NULL!	#NULL!	#NULL!	#NULL!	#NULL!	#NULL!	#NULL!	#NULL!	#NULL!	#NULL!	#NULL!	#NULL!	#NULL!	#NULL!	#NULL!	#NULL!	#NULL!	#NULL!	#NULL!	#NULL!	2	#NULL!
22295	153	57	3	2	2	#NULL!	#NULL!	#NULL!	#NULL!	#NULL!	1	4	#NULL!	1	2	2	2	2	2	2	2	2	2	1	2	#NULL!	#NULL!	#NULL!	#NULL!	#NULL!	#NULL!	#NULL!	#NULL!	#NULL!	#NULL!	#NULL!	#NULL!	#NULL!	#NULL!	#NULL!	#NULL!	#NULL!	#NULL!	#NULL!	#NULL!	#NULL!	#NULL!	2	#NULL!
22301	160	75	4	2	1	6	2	1	2	2	2	#NULL!	#NULL!	#NULL!	#NULL!	#NULL!	#NULL!	#NULL!	#NULL!	#NULL!	#NULL!	#NULL!	#NULL!	#NULL!	2	#NULL!	#NULL!	#NULL!	#NULL!	#NULL!	#NULL!	#NULL!	#NULL!	#NULL!	#NULL!	#NULL!	#NULL!	#NULL!	#NULL!	#NULL!	#NULL!	#NULL!	#NULL!	#NULL!	#NULL!	#NULL!	#NULL!	1	75
22302	180	102	2	2	1	4	2	2	2	2	1	4	#NULL!	1	2	2	1	2	2	2	2	2	2	1	1	3	1	2	2	2	2	2	2	1	#NULL!	2	2	2	2	1	2	2	1	2	4	30	2	1	102
22305	150	74	4	2	1	5	2	2	2	2	1	52	#NULL!	1	2	2	2	2	2	2	2	2	2	1	2	#NULL!	#NULL!	#NULL!	#NULL!	#NULL!	#NULL!	#NULL!	#NULL!	#NULL!	#NULL!	#NULL!	#NULL!	#NULL!	#NULL!	#NULL!	#NULL!	#NULL!	#NULL!	#NULL!	#NULL!	#NULL!	#NULL!	1	74
22306	169	100	4	1	1	3	2	2	2	2	2	#NULL!	#NULL!	#NULL!	#NULL!	#NULL!	#NULL!	#NULL!	#NULL!	#NULL!	#NULL!	#NULL!	#NULL!	#NULL!	1	4	2	2	1	2	2	2	2	1	#NULL!	2	2	2	2	1	2	2	2	2	24	30	2	1	100
22307	170	63	3	1	1	3	2	2	2	2	1	25	#NULL!	1	2	2	2	2	2	2	2	2	2	1	1	3	2	1	2	1	2	2	1	2	#NULL!	2	2	2	2	1	2	2	2	2	52	8	2	2	#NULL!
22309	170	76	4	2	2	#NULL!	#NULL!	#NULL!	#NULL!	#NULL!	2	#NULL!	#NULL!	#NULL!	#NULL!	#NULL!	#NULL!	#NULL!	#NULL!	#NULL!	#NULL!	#NULL!	#NULL!	#NULL!	2	#NULL!	#NULL!	#NULL!	#NULL!	#NULL!	#NULL!	#NULL!	#NULL!	#NULL!	#NULL!	#NULL!	#NULL!	#NULL!	#NULL!	#NULL!	#NULL!	#NULL!	#NULL!	#NULL!	#NULL!	#NULL!	#NULL!	1	76
22312	173	85	4	1	1	7	2	2	2	2	2	#NULL!	#NULL!	#NULL!	#NULL!	#NULL!	#NULL!	#NULL!	#NULL!	#NULL!	#NULL!	#NULL!	#NULL!	#NULL!	1	4	2	2	1	1	2	2	2	2	#NULL!	2	2	2	2	1	2	2	2	2	52	10	2	2	#NULL!
22313	176	69	4	2	2	#NULL!	#NULL!	#NULL!	#NULL!	#NULL!	1	52	#NULL!	1	2	2	2	2	2	2	2	2	2	1	2	#NULL!	#NULL!	#NULL!	#NULL!	#NULL!	#NULL!	#NULL!	#NULL!	#NULL!	#NULL!	#NULL!	#NULL!	#NULL!	#NULL!	#NULL!	#NULL!	#NULL!	#NULL!	#NULL!	#NULL!	#NULL!	#NULL!	2	#NULL!
22315	175	84	4	2	1	4	2	2	2	2	1	25	#NULL!	1	2	2	2	2	2	2	2	2	2	1	2	#NULL!	#NULL!	#NULL!	#NULL!	#NULL!	#NULL!	#NULL!	#NULL!	#NULL!	#NULL!	#NULL!	#NULL!	#NULL!	#NULL!	#NULL!	#NULL!	#NULL!	#NULL!	#NULL!	#NULL!	#NULL!	#NULL!	1	84
22316	177	86	4	2	1	7	2	1	2	1	2	#NULL!	#NULL!	#NULL!	#NULL!	#NULL!	#NULL!	#NULL!	#NULL!	#NULL!	#NULL!	#NULL!	#NULL!	#NULL!	2	#NULL!	#NULL!	#NULL!	#NULL!	#NULL!	#NULL!	#NULL!	#NULL!	#NULL!	#NULL!	#NULL!	#NULL!	#NULL!	#NULL!	#NULL!	#NULL!	#NULL!	#NULL!	#NULL!	#NULL!	#NULL!	#NULL!	1	98
22317	167	78	4	1	1	6	2	2	2	2	2	#NULL!	#NULL!	#NULL!	#NULL!	#NULL!	#NULL!	#NULL!	#NULL!	#NULL!	#NULL!	#NULL!	#NULL!	#NULL!	1	4	2	1	1	2	2	2	2	2	#NULL!	2	2	2	2	1	2	2	2	2	52	30	2	2	#NULL!
22318	175	96	4	2	2	#NULL!	#NULL!	#NULL!	#NULL!	#NULL!	2	#NULL!	#NULL!	#NULL!	#NULL!	#NULL!	#NULL!	#NULL!	#NULL!	#NULL!	#NULL!	#NULL!	#NULL!	#NULL!	1	2	2	2	1	2	2	2	2	1	#NULL!	2	2	2	2	1	2	2	1	2	25	4	2	2	#NULL!
22319	160	73	4	1	1	7	2	2	2	2	1	4	#NULL!	2	2	2	2	1	2	2	2	2	2	2	1	3	2	2	2	2	2	2	1	2	#NULL!	2	2	2	2	1	2	2	2	2	4	4	2	2	#NULL!
22320	165	51	4	1	1	1	1	1	2	1	2	#NULL!	#NULL!	#NULL!	#NULL!	#NULL!	#NULL!	#NULL!	#NULL!	#NULL!	#NULL!	#NULL!	#NULL!	#NULL!	2	#NULL!	#NULL!	#NULL!	#NULL!	#NULL!	#NULL!	#NULL!	#NULL!	#NULL!	#NULL!	#NULL!	#NULL!	#NULL!	#NULL!	#NULL!	#NULL!	#NULL!	#NULL!	#NULL!	#NULL!	#NULL!	#NULL!	1	55
22321	154	64	4	2	2	#NULL!	#NULL!	#NULL!	#NULL!	#NULL!	1	52	#NULL!	1	2	2	2	2	2	2	2	2	2	1	1	3	2	2	1	1	2	2	2	2	#NULL!	2	2	2	2	1	2	2	1	2	1	1	2	2	#NULL!
22322	150	75	4	2	2	#NULL!	#NULL!	#NULL!	#NULL!	#NULL!	2	#NULL!	#NULL!	#NULL!	#NULL!	#NULL!	#NULL!	#NULL!	#NULL!	#NULL!	#NULL!	#NULL!	#NULL!	#NULL!	1	3	1	1	1	1	2	2	2	2	#NULL!	2	2	2	1	2	2	2	2	2	50	30	2	1	75
22323	177	91	4	2	1	6	2	1	1	2	1	52	#NULL!	1	2	2	1	2	2	2	2	2	2	2	1	3	2	2	1	1	2	2	2	2	#NULL!	2	2	2	2	2	2	2	1	2	52	4	2	1	91
22331	147	64	3	2	1	6	2	1	2	2	2	#NULL!	#NULL!	#NULL!	#NULL!	#NULL!	#NULL!	#NULL!	#NULL!	#NULL!	#NULL!	#NULL!	#NULL!	#NULL!	1	4	1	1	2	1	2	2	1	2	#NULL!	2	2	2	2	2	2	2	2	1	24	4	2	2	#NULL!
22334	172	68	4	2	1	7	2	2	2	2	2	#NULL!	#NULL!	#NULL!	#NULL!	#NULL!	#NULL!	#NULL!	#NULL!	#NULL!	#NULL!	#NULL!	#NULL!	#NULL!	2	#NULL!	#NULL!	#NULL!	#NULL!	#NULL!	#NULL!	#NULL!	#NULL!	#NULL!	#NULL!	#NULL!	#NULL!	#NULL!	#NULL!	#NULL!	#NULL!	#NULL!	#NULL!	#NULL!	#NULL!	#NULL!	#NULL!	2	#NULL!
22335	175	102	3	1	1	7	2	2	2	2	2	#NULL!	#NULL!	#NULL!	#NULL!	#NULL!	#NULL!	#NULL!	#NULL!	#NULL!	#NULL!	#NULL!	#NULL!	#NULL!	1	4	1	2	2	1	2	2	1	2	#NULL!	2	2	2	2	1	2	2	2	2	52	4	2	1	102
22338	148	58	4	2	1	3	1	1	2	2	2	#NULL!	#NULL!	#NULL!	#NULL!	#NULL!	#NULL!	#NULL!	#NULL!	#NULL!	#NULL!	#NULL!	#NULL!	#NULL!	1	3	1	2	1	1	2	2	2	1	#NULL!	2	2	2	2	1	2	2	2	2	40	10	2	2	#NULL!
22339	148	79	3	2	2	#NULL!	#NULL!	#NULL!	#NULL!	#NULL!	1	26	#NULL!	1	1	2	2	1	1	2	2	2	2	1	2	#NULL!	#NULL!	#NULL!	#NULL!	#NULL!	#NULL!	#NULL!	#NULL!	#NULL!	#NULL!	#NULL!	#NULL!	#NULL!	#NULL!	#NULL!	#NULL!	#NULL!	#NULL!	#NULL!	#NULL!	#NULL!	#NULL!	2	#NULL!
22340	177	80	4	1	1	2	1	2	2	2	2	#NULL!	#NULL!	#NULL!	#NULL!	#NULL!	#NULL!	#NULL!	#NULL!	#NULL!	#NULL!	#NULL!	#NULL!	#NULL!	2	#NULL!	#NULL!	#NULL!	#NULL!	#NULL!	#NULL!	#NULL!	#NULL!	#NULL!	#NULL!	#NULL!	#NULL!	#NULL!	#NULL!	#NULL!	#NULL!	#NULL!	#NULL!	#NULL!	#NULL!	#NULL!	#NULL!	2	#NULL!
22341	160	72	4	2	2	#NULL!	#NULL!	#NULL!	#NULL!	#NULL!	2	#NULL!	#NULL!	#NULL!	#NULL!	#NULL!	#NULL!	#NULL!	#NULL!	#NULL!	#NULL!	#NULL!	#NULL!	#NULL!	2	#NULL!	#NULL!	#NULL!	#NULL!	#NULL!	#NULL!	#NULL!	#NULL!	#NULL!	#NULL!	#NULL!	#NULL!	#NULL!	#NULL!	#NULL!	#NULL!	#NULL!	#NULL!	#NULL!	#NULL!	#NULL!	#NULL!	2	#NULL!
22342	150	47	3	2	1	7	2	1	2	2	2	#NULL!	#NULL!	#NULL!	#NULL!	#NULL!	#NULL!	#NULL!	#NULL!	#NULL!	#NULL!	#NULL!	#NULL!	#NULL!	2	#NULL!	#NULL!	#NULL!	#NULL!	#NULL!	#NULL!	#NULL!	#NULL!	#NULL!	#NULL!	#NULL!	#NULL!	#NULL!	#NULL!	#NULL!	#NULL!	#NULL!	#NULL!	#NULL!	#NULL!	#NULL!	#NULL!	2	#NULL!
22343	167	76	3	1	1	3	1	1	2	2	1	52	#NULL!	1	1	1	2	2	2	2	2	2	2	1	1	3	1	1	2	2	2	2	1	2	#NULL!	2	2	2	2	1	2	2	2	2	52	30	2	2	#NULL!
22344	155	65	4	2	1	4	1	2	2	2	1	12	#NULL!	1	2	2	2	2	2	2	2	2	2	1	2	#NULL!	#NULL!	#NULL!	#NULL!	#NULL!	#NULL!	#NULL!	#NULL!	#NULL!	#NULL!	#NULL!	#NULL!	#NULL!	#NULL!	#NULL!	#NULL!	#NULL!	#NULL!	#NULL!	#NULL!	#NULL!	#NULL!	2	#NULL!
22345	183	93	2	2	1	6	1	2	2	2	2	#NULL!	#NULL!	#NULL!	#NULL!	#NULL!	#NULL!	#NULL!	#NULL!	#NULL!	#NULL!	#NULL!	#NULL!	#NULL!	2	#NULL!	#NULL!	#NULL!	#NULL!	#NULL!	#NULL!	#NULL!	#NULL!	#NULL!	#NULL!	#NULL!	#NULL!	#NULL!	#NULL!	#NULL!	#NULL!	#NULL!	#NULL!	#NULL!	#NULL!	#NULL!	#NULL!	2	#NULL!
22350	162	93	3	2	1	6	2	2	2	2	1	25	#NULL!	1	2	2	1	2	1	2	2	2	2	1	1	4	1	1	2	1	2	2	2	1	#NULL!	2	2	2	2	1	2	2	2	2	25	2	2	1	93
22351	175	73	3	2	2	#NULL!	#NULL!	#NULL!	#NULL!	#NULL!	1	52	#NULL!	1	2	2	2	2	2	2	2	2	2	1	2	#NULL!	#NULL!	#NULL!	#NULL!	#NULL!	#NULL!	#NULL!	#NULL!	#NULL!	#NULL!	#NULL!	#NULL!	#NULL!	#NULL!	#NULL!	#NULL!	#NULL!	#NULL!	#NULL!	#NULL!	#NULL!	#NULL!	2	#NULL!
22354	162	77	4	2	1	4	1	2	2	2	1	12	#NULL!	1	2	2	1	2	2	2	2	2	2	1	1	4	1	2	2	2	2	2	1	2	#NULL!	2	2	2	2	2	2	2	1	2	12	4	2	2	#NULL!
22355	170	96	4	2	1	7	2	2	2	2	1	25	1	2	2	1	1	2	2	2	2	2	2	1	1	3	2	1	2	1	2	2	1	1	#NULL!	2	2	2	2	2	1	2	2	2	52	4	2	2	#NULL!
22356	156	72	4	2	2	#NULL!	#NULL!	#NULL!	#NULL!	#NULL!	2	#NULL!	#NULL!	#NULL!	#NULL!	#NULL!	#NULL!	#NULL!	#NULL!	#NULL!	#NULL!	#NULL!	#NULL!	#NULL!	2	#NULL!	#NULL!	#NULL!	#NULL!	#NULL!	#NULL!	#NULL!	#NULL!	#NULL!	#NULL!	#NULL!	#NULL!	#NULL!	#NULL!	#NULL!	#NULL!	#NULL!	#NULL!	#NULL!	#NULL!	#NULL!	#NULL!	2	#NULL!
22359	155	57	4	2	2	#NULL!	#NULL!	#NULL!	#NULL!	#NULL!	2	#NULL!	#NULL!	#NULL!	#NULL!	#NULL!	#NULL!	#NULL!	#NULL!	#NULL!	#NULL!	#NULL!	#NULL!	#NULL!	2	#NULL!	#NULL!	#NULL!	#NULL!	#NULL!	#NULL!	#NULL!	#NULL!	#NULL!	#NULL!	#NULL!	#NULL!	#NULL!	#NULL!	#NULL!	#NULL!	#NULL!	#NULL!	#NULL!	#NULL!	#NULL!	#NULL!	1	74
22360	180	110	4	2	2	#NULL!	#NULL!	#NULL!	#NULL!	#NULL!	2	#NULL!	#NULL!	#NULL!	#NULL!	#NULL!	#NULL!	#NULL!	#NULL!	#NULL!	#NULL!	#NULL!	#NULL!	#NULL!	2	#NULL!	#NULL!	#NULL!	#NULL!	#NULL!	#NULL!	#NULL!	#NULL!	#NULL!	#NULL!	#NULL!	#NULL!	#NULL!	#NULL!	#NULL!	#NULL!	#NULL!	#NULL!	#NULL!	#NULL!	#NULL!	#NULL!	2	#NULL!
22361	150	82	4	2	1	2	1	1	1	2	1	25	#NULL!	1	2	2	2	2	2	2	2	2	2	1	2	#NULL!	#NULL!	#NULL!	#NULL!	#NULL!	#NULL!	#NULL!	#NULL!	#NULL!	#NULL!	#NULL!	#NULL!	#NULL!	#NULL!	#NULL!	#NULL!	#NULL!	#NULL!	#NULL!	#NULL!	#NULL!	#NULL!	1	88
22362	164	66	4	2	2	#NULL!	#NULL!	#NULL!	#NULL!	#NULL!	2	#NULL!	#NULL!	#NULL!	#NULL!	#NULL!	#NULL!	#NULL!	#NULL!	#NULL!	#NULL!	#NULL!	#NULL!	#NULL!	1	4	2	1	2	2	2	2	2	2	#NULL!	2	2	2	2	1	2	2	2	2	25	4	2	2	#NULL!
22363	178	101	4	1	1	7	2	2	2	2	1	25	#NULL!	1	2	2	1	2	2	2	2	2	2	1	2	#NULL!	#NULL!	#NULL!	#NULL!	#NULL!	#NULL!	#NULL!	#NULL!	#NULL!	#NULL!	#NULL!	#NULL!	#NULL!	#NULL!	#NULL!	#NULL!	#NULL!	#NULL!	#NULL!	#NULL!	#NULL!	#NULL!	1	108
22364	156	80	3	1	2	#NULL!	#NULL!	#NULL!	#NULL!	#NULL!	1	25	#NULL!	1	1	2	2	2	2	2	2	2	2	1	1	4	2	2	2	1	2	2	2	2	#NULL!	2	2	2	2	1	2	2	2	2	25	2	2	2	#NULL!
22365	168	77	3	2	2	#NULL!	#NULL!	#NULL!	#NULL!	#NULL!	2	#NULL!	#NULL!	#NULL!	#NULL!	#NULL!	#NULL!	#NULL!	#NULL!	#NULL!	#NULL!	#NULL!	#NULL!	#NULL!	1	4	1	2	2	2	2	2	1	2	#NULL!	2	2	2	2	1	2	2	2	2	25	2	2	2	#NULL!
22366	170	56	2	1	2	#NULL!	#NULL!	#NULL!	#NULL!	#NULL!	1	52	#NULL!	1	2	2	1	2	2	2	2	2	2	1	1	4	2	2	1	2	2	1	2	2	#NULL!	2	2	2	2	1	2	2	2	2	52	1	2	1	70
22367	155	65	2	1	1	4	2	1	2	2	2	#NULL!	#NULL!	#NULL!	#NULL!	#NULL!	#NULL!	#NULL!	#NULL!	#NULL!	#NULL!	#NULL!	#NULL!	#NULL!	1	4	1	1	2	2	2	2	2	2	#NULL!	2	2	2	2	2	1	2	2	2	52	2	2	2	#NULL!
22369	180	72	4	2	2	#NULL!	#NULL!	#NULL!	#NULL!	#NULL!	1	8	#NULL!	2	2	2	1	2	2	2	2	2	2	1	2	#NULL!	#NULL!	#NULL!	#NULL!	#NULL!	#NULL!	#NULL!	#NULL!	#NULL!	#NULL!	#NULL!	#NULL!	#NULL!	#NULL!	#NULL!	#NULL!	#NULL!	#NULL!	#NULL!	#NULL!	#NULL!	#NULL!	2	#NULL!
22370	159	64	4	2	1	4	1	1	2	2	1	52	#NULL!	1	2	2	1	2	2	2	2	2	2	1	2	#NULL!	#NULL!	#NULL!	#NULL!	#NULL!	#NULL!	#NULL!	#NULL!	#NULL!	#NULL!	#NULL!	#NULL!	#NULL!	#NULL!	#NULL!	#NULL!	#NULL!	#NULL!	#NULL!	#NULL!	#NULL!	#NULL!	2	#NULL!
22371	160	83	4	2	2	#NULL!	#NULL!	#NULL!	#NULL!	#NULL!	1	25	#NULL!	1	2	2	1	2	2	2	2	2	2	1	1	4	2	1	2	2	2	2	1	2	#NULL!	2	2	2	2	1	2	2	2	2	52	20	2	2	#NULL!
22372	172	73	4	1	1	6	2	1	2	2	1	25	#NULL!	2	2	1	2	2	2	2	2	2	2	1	1	2	2	2	1	2	2	2	2	2	#NULL!	2	2	2	2	1	2	2	2	2	25	4	2	2	#NULL!
22373	167	70	4	1	2	#NULL!	#NULL!	#NULL!	#NULL!	#NULL!	1	25	#NULL!	1	2	2	1	2	2	2	2	2	2	1	2	#NULL!	#NULL!	#NULL!	#NULL!	#NULL!	#NULL!	#NULL!	#NULL!	#NULL!	#NULL!	#NULL!	#NULL!	#NULL!	#NULL!	#NULL!	#NULL!	#NULL!	#NULL!	#NULL!	#NULL!	#NULL!	#NULL!	2	#NULL!
22374	165	65	1	2	1	4	2	1	2	2	2	#NULL!	#NULL!	#NULL!	#NULL!	#NULL!	#NULL!	#NULL!	#NULL!	#NULL!	#NULL!	#NULL!	#NULL!	#NULL!	1	4	1	1	2	2	2	2	1	2	#NULL!	2	2	2	2	1	2	2	2	2	52	4	2	1	68
22376	160	72	4	2	1	1	1	1	2	2	1	52	#NULL!	1	2	2	2	2	2	2	2	2	2	1	1	4	2	2	1	2	1	2	1	1	#NULL!	2	2	2	2	1	2	2	2	2	25	20	2	2	#NULL!
22377	174	83	4	1	1	6	2	2	2	2	2	#NULL!	#NULL!	#NULL!	#NULL!	#NULL!	#NULL!	#NULL!	#NULL!	#NULL!	#NULL!	#NULL!	#NULL!	#NULL!	1	4	2	2	1	2	2	2	1	2	#NULL!	2	2	2	2	1	2	2	2	2	52	4	2	2	#NULL!
22378	163	80	4	1	1	6	2	1	2	1	2	#NULL!	#NULL!	#NULL!	#NULL!	#NULL!	#NULL!	#NULL!	#NULL!	#NULL!	#NULL!	#NULL!	#NULL!	#NULL!	2	#NULL!	#NULL!	#NULL!	#NULL!	#NULL!	#NULL!	#NULL!	#NULL!	#NULL!	#NULL!	#NULL!	#NULL!	#NULL!	#NULL!	#NULL!	#NULL!	#NULL!	#NULL!	#NULL!	#NULL!	#NULL!	#NULL!	2	#NULL!
22379	153	68	4	2	1	4	1	2	2	2	1	52	#NULL!	1	2	2	2	2	2	2	2	2	2	1	2	#NULL!	#NULL!	#NULL!	#NULL!	#NULL!	#NULL!	#NULL!	#NULL!	#NULL!	#NULL!	#NULL!	#NULL!	#NULL!	#NULL!	#NULL!	#NULL!	#NULL!	#NULL!	#NULL!	#NULL!	#NULL!	#NULL!	2	#NULL!
22380	175	75	3	1	1	4	2	2	2	2	1	52	#NULL!	2	1	2	2	2	2	2	2	2	2	2	1	4	2	2	2	2	2	2	1	2	#NULL!	2	2	2	2	1	2	2	2	2	52	4	2	2	#NULL!
22381	155	58	4	2	1	6	1	2	2	2	2	#NULL!	#NULL!	#NULL!	#NULL!	#NULL!	#NULL!	#NULL!	#NULL!	#NULL!	#NULL!	#NULL!	#NULL!	#NULL!	1	4	2	2	2	2	2	2	1	2	#NULL!	2	2	2	2	1	2	2	2	2	52	4	2	2	#NULL!
22382	161	70	3	2	1	5	1	1	2	2	2	#NULL!	#NULL!	#NULL!	#NULL!	#NULL!	#NULL!	#NULL!	#NULL!	#NULL!	#NULL!	#NULL!	#NULL!	#NULL!	1	4	2	2	2	2	2	2	1	2	#NULL!	2	2	2	2	1	2	2	2	2	25	4	2	2	#NULL!
22383	170	71	3	2	1	6	2	2	2	2	1	52	#NULL!	1	2	2	2	2	2	2	2	2	2	1	1	3	2	2	1	2	2	2	2	1	#NULL!	2	2	2	2	1	2	2	2	2	52	1	2	2	#NULL!
22384	161	98	3	2	1	3	1	1	2	2	2	#NULL!	#NULL!	#NULL!	#NULL!	#NULL!	#NULL!	#NULL!	#NULL!	#NULL!	#NULL!	#NULL!	#NULL!	#NULL!	1	4	1	2	2	2	2	2	1	2	#NULL!	2	2	2	2	1	2	2	2	2	52	2	2	2	#NULL!
22385	168	67	2	2	2	#NULL!	#NULL!	#NULL!	#NULL!	#NULL!	2	#NULL!	#NULL!	#NULL!	#NULL!	#NULL!	#NULL!	#NULL!	#NULL!	#NULL!	#NULL!	#NULL!	#NULL!	#NULL!	1	4	2	2	1	2	2	2	1	2	#NULL!	2	2	2	2	1	2	2	2	2	25	1	2	2	#NULL!
22386	170	82	4	2	1	6	2	1	2	2	2	#NULL!	#NULL!	#NULL!	#NULL!	#NULL!	#NULL!	#NULL!	#NULL!	#NULL!	#NULL!	#NULL!	#NULL!	#NULL!	1	4	2	2	1	2	2	2	1	2	#NULL!	2	2	2	2	1	2	2	2	2	52	6	2	2	#NULL!
22387	158	50	4	2	1	5	1	2	2	2	1	52	#NULL!	1	2	2	2	2	2	2	2	2	2	1	2	#NULL!	#NULL!	#NULL!	#NULL!	#NULL!	#NULL!	#NULL!	#NULL!	#NULL!	#NULL!	#NULL!	#NULL!	#NULL!	#NULL!	#NULL!	#NULL!	#NULL!	#NULL!	#NULL!	#NULL!	#NULL!	#NULL!	2	#NULL!
22390	167	60	2	1	1	4	2	2	2	2	1	25	#NULL!	1	1	2	2	2	2	2	2	2	2	1	2	#NULL!	#NULL!	#NULL!	#NULL!	#NULL!	#NULL!	#NULL!	#NULL!	#NULL!	#NULL!	#NULL!	#NULL!	#NULL!	#NULL!	#NULL!	#NULL!	#NULL!	#NULL!	#NULL!	#NULL!	#NULL!	#NULL!	2	#NULL!
22391	172	62	4	2	2	#NULL!	#NULL!	#NULL!	#NULL!	#NULL!	2	#NULL!	#NULL!	#NULL!	#NULL!	#NULL!	#NULL!	#NULL!	#NULL!	#NULL!	#NULL!	#NULL!	#NULL!	#NULL!	2	#NULL!	#NULL!	#NULL!	#NULL!	#NULL!	#NULL!	#NULL!	#NULL!	#NULL!	#NULL!	#NULL!	#NULL!	#NULL!	#NULL!	#NULL!	#NULL!	#NULL!	#NULL!	#NULL!	#NULL!	#NULL!	#NULL!	2	#NULL!
22392	169	84	4	2	1	6	2	2	2	2	2	#NULL!	#NULL!	#NULL!	#NULL!	#NULL!	#NULL!	#NULL!	#NULL!	#NULL!	#NULL!	#NULL!	#NULL!	#NULL!	1	4	2	1	1	2	2	2	2	1	#NULL!	2	2	2	2	2	2	2	1	2	25	20	2	1	87
22393	170	79	4	2	2	#NULL!	#NULL!	#NULL!	#NULL!	#NULL!	1	1	#NULL!	1	2	2	2	2	2	2	2	2	2	1	2	#NULL!	#NULL!	#NULL!	#NULL!	#NULL!	#NULL!	#NULL!	#NULL!	#NULL!	#NULL!	#NULL!	#NULL!	#NULL!	#NULL!	#NULL!	#NULL!	#NULL!	#NULL!	#NULL!	#NULL!	#NULL!	#NULL!	2	#NULL!
22394	171	96	4	2	1	4	1	1	2	2	2	#NULL!	#NULL!	#NULL!	#NULL!	#NULL!	#NULL!	#NULL!	#NULL!	#NULL!	#NULL!	#NULL!	#NULL!	#NULL!	2	#NULL!	#NULL!	#NULL!	#NULL!	#NULL!	#NULL!	#NULL!	#NULL!	#NULL!	#NULL!	#NULL!	#NULL!	#NULL!	#NULL!	#NULL!	#NULL!	#NULL!	#NULL!	#NULL!	#NULL!	#NULL!	#NULL!	2	#NULL!
23001	155	86	4	2	1	5	2	1	1	2	2	#NULL!	#NULL!	#NULL!	#NULL!	#NULL!	#NULL!	#NULL!	#NULL!	#NULL!	#NULL!	#NULL!	#NULL!	#NULL!	2	#NULL!	#NULL!	#NULL!	#NULL!	#NULL!	#NULL!	#NULL!	#NULL!	#NULL!	#NULL!	#NULL!	#NULL!	#NULL!	#NULL!	#NULL!	#NULL!	#NULL!	#NULL!	#NULL!	#NULL!	#NULL!	#NULL!	1	93
23002	168	65	4	1	1	5	2	2	2	2	2	#NULL!	#NULL!	#NULL!	#NULL!	#NULL!	#NULL!	#NULL!	#NULL!	#NULL!	#NULL!	#NULL!	#NULL!	#NULL!	2	#NULL!	#NULL!	#NULL!	#NULL!	#NULL!	#NULL!	#NULL!	#NULL!	#NULL!	#NULL!	#NULL!	#NULL!	#NULL!	#NULL!	#NULL!	#NULL!	#NULL!	#NULL!	#NULL!	#NULL!	#NULL!	#NULL!	2	#NULL!
23003	165	68	4	1	1	3	1	1	1	2	1	24	#NULL!	1	1	1	2	1	1	2	1	1	1	2	1	3	2	1	1	1	1	2	1	1	#NULL!	2	2	2	2	2	2	1	1	1	10	15	1	2	#NULL!
23004	162	58	4	2	1	7	2	2	2	1	2	#NULL!	#NULL!	#NULL!	#NULL!	#NULL!	#NULL!	#NULL!	#NULL!	#NULL!	#NULL!	#NULL!	#NULL!	#NULL!	2	#NULL!	#NULL!	#NULL!	#NULL!	#NULL!	#NULL!	#NULL!	#NULL!	#NULL!	#NULL!	#NULL!	#NULL!	#NULL!	#NULL!	#NULL!	#NULL!	#NULL!	#NULL!	#NULL!	#NULL!	#NULL!	#NULL!	1	67
23005	164	75	4	1	1	6	2	2	2	2	1	96	#NULL!	2	2	2	1	2	2	1	2	2	2	1	2	#NULL!	#NULL!	#NULL!	#NULL!	#NULL!	#NULL!	#NULL!	#NULL!	#NULL!	#NULL!	#NULL!	#NULL!	#NULL!	#NULL!	#NULL!	#NULL!	#NULL!	#NULL!	#NULL!	#NULL!	#NULL!	#NULL!	2	#NULL!
23006	163	81	4	2	1	6	2	1	2	2	1	12	#NULL!	1	2	2	2	2	1	2	1	2	2	1	2	#NULL!	#NULL!	#NULL!	#NULL!	#NULL!	#NULL!	#NULL!	#NULL!	#NULL!	#NULL!	#NULL!	#NULL!	#NULL!	#NULL!	#NULL!	#NULL!	#NULL!	#NULL!	#NULL!	#NULL!	#NULL!	#NULL!	2	#NULL!
23007	161	52	4	2	1	7	2	1	2	2	2	#NULL!	#NULL!	#NULL!	#NULL!	#NULL!	#NULL!	#NULL!	#NULL!	#NULL!	#NULL!	#NULL!	#NULL!	#NULL!	1	3	2	1	1	1	2	2	2	1	#NULL!	2	2	2	2	2	2	1	1	1	28	10	2	1	58
23008	162	62	4	2	2	#NULL!	#NULL!	#NULL!	#NULL!	#NULL!	2	#NULL!	#NULL!	#NULL!	#NULL!	#NULL!	#NULL!	#NULL!	#NULL!	#NULL!	#NULL!	#NULL!	#NULL!	#NULL!	1	3	2	1	2	2	1	2	2	1	#NULL!	2	2	2	2	2	2	1	1	2	8	30	2	2	#NULL!
23009	169	114	3	2	1	7	2	1	2	1	2	#NULL!	#NULL!	#NULL!	#NULL!	#NULL!	#NULL!	#NULL!	#NULL!	#NULL!	#NULL!	#NULL!	#NULL!	#NULL!	1	3	2	1	1	1	2	1	1	1	#NULL!	2	2	2	2	2	2	1	1	1	12	30	2	1	125
23010	178	82	4	2	1	6	2	2	2	2	2	#NULL!	#NULL!	#NULL!	#NULL!	#NULL!	#NULL!	#NULL!	#NULL!	#NULL!	#NULL!	#NULL!	#NULL!	#NULL!	2	#NULL!	#NULL!	#NULL!	#NULL!	#NULL!	#NULL!	#NULL!	#NULL!	#NULL!	#NULL!	#NULL!	#NULL!	#NULL!	#NULL!	#NULL!	#NULL!	#NULL!	#NULL!	#NULL!	#NULL!	#NULL!	#NULL!	2	#NULL!
23011	181	90	2	2	2	#NULL!	#NULL!	#NULL!	#NULL!	#NULL!	1	12	#NULL!	1	1	1	1	2	1	2	2	2	1	2	2	#NULL!	#NULL!	#NULL!	#NULL!	#NULL!	#NULL!	#NULL!	#NULL!	#NULL!	#NULL!	#NULL!	#NULL!	#NULL!	#NULL!	#NULL!	#NULL!	#NULL!	#NULL!	#NULL!	#NULL!	#NULL!	#NULL!	2	#NULL!
23012	161	58	2	1	2	#NULL!	#NULL!	#NULL!	#NULL!	#NULL!	2	#NULL!	#NULL!	#NULL!	#NULL!	#NULL!	#NULL!	#NULL!	#NULL!	#NULL!	#NULL!	#NULL!	#NULL!	#NULL!	1	3	2	1	1	2	1	1	1	2	#NULL!	2	2	2	2	2	2	1	1	1	48	30	2	2	#NULL!
23013	170	70	3	2	1	7	2	1	2	2	2	#NULL!	#NULL!	#NULL!	#NULL!	#NULL!	#NULL!	#NULL!	#NULL!	#NULL!	#NULL!	#NULL!	#NULL!	#NULL!	1	2	1	2	1	1	2	1	2	1	#NULL!	1	1	1	1	1	1	1	1	1	4	15	2	1	75
23026	156	94	4	2	1	6	2	2	2	1	1	40	#NULL!	1	2	2	1	2	1	2	1	2	2	1	1	2	2	1	1	1	2	2	1	2	#NULL!	2	2	2	1	2	2	1	2	2	96	5	2	2	#NULL!
23027	153	53	4	2	1	3	1	2	1	2	1	30	#NULL!	1	1	1	1	2	1	2	1	2	2	2	1	2	2	1	2	2	1	1	1	1	#NULL!	1	2	1	1	2	1	1	2	1	30	30	2	1	64
23028	165	87	4	1	1	5	2	2	2	2	2	#NULL!	#NULL!	#NULL!	#NULL!	#NULL!	#NULL!	#NULL!	#NULL!	#NULL!	#NULL!	#NULL!	#NULL!	#NULL!	2	#NULL!	#NULL!	#NULL!	#NULL!	#NULL!	#NULL!	#NULL!	#NULL!	#NULL!	#NULL!	#NULL!	#NULL!	#NULL!	#NULL!	#NULL!	#NULL!	#NULL!	#NULL!	#NULL!	#NULL!	#NULL!	#NULL!	2	#NULL!
23029	178	68	4	2	1	6	9	1	1	2	1	10	#NULL!	1	1	1	2	2	1	2	1	2	1	2	1	1	2	1	2	1	1	1	1	1	#NULL!	2	2	2	2	2	1	1	2	1	10	30	1	2	#NULL!
23035	149	67	4	1	1	5	2	2	1	2	2	#NULL!	#NULL!	#NULL!	#NULL!	#NULL!	#NULL!	#NULL!	#NULL!	#NULL!	#NULL!	#NULL!	#NULL!	#NULL!	2	#NULL!	#NULL!	#NULL!	#NULL!	#NULL!	#NULL!	#NULL!	#NULL!	#NULL!	#NULL!	#NULL!	#NULL!	#NULL!	#NULL!	#NULL!	#NULL!	#NULL!	#NULL!	#NULL!	#NULL!	#NULL!	#NULL!	2	#NULL!
23036	174	72	2	2	1	4	1	1	1	2	2	#NULL!	#NULL!	#NULL!	#NULL!	#NULL!	#NULL!	#NULL!	#NULL!	#NULL!	#NULL!	#NULL!	#NULL!	#NULL!	1	4	2	1	1	1	2	1	1	1	#NULL!	1	1	1	2	2	2	2	2	2	4	30	2	1	79
23037	153	59	4	2	1	7	2	2	2	2	2	#NULL!	#NULL!	#NULL!	#NULL!	#NULL!	#NULL!	#NULL!	#NULL!	#NULL!	#NULL!	#NULL!	#NULL!	#NULL!	2	#NULL!	#NULL!	#NULL!	#NULL!	#NULL!	#NULL!	#NULL!	#NULL!	#NULL!	#NULL!	#NULL!	#NULL!	#NULL!	#NULL!	#NULL!	#NULL!	#NULL!	#NULL!	#NULL!	#NULL!	#NULL!	#NULL!	2	#NULL!
23038	152	80	4	2	1	2	1	2	2	2	2	#NULL!	#NULL!	#NULL!	#NULL!	#NULL!	#NULL!	#NULL!	#NULL!	#NULL!	#NULL!	#NULL!	#NULL!	#NULL!	1	2	2	1	1	1	2	2	1	1	#NULL!	1	2	2	1	2	2	1	2	2	48	15	2	2	#NULL!
23039	177	76	2	1	2	#NULL!	#NULL!	#NULL!	#NULL!	#NULL!	1	16	#NULL!	1	2	1	2	2	1	2	1	2	1	1	2	#NULL!	#NULL!	#NULL!	#NULL!	#NULL!	#NULL!	#NULL!	#NULL!	#NULL!	#NULL!	#NULL!	#NULL!	#NULL!	#NULL!	#NULL!	#NULL!	#NULL!	#NULL!	#NULL!	#NULL!	#NULL!	#NULL!	2	#NULL!
23040	175	102	2	2	2	#NULL!	#NULL!	#NULL!	#NULL!	#NULL!	1	4	1	1	1	1	2	2	1	2	1	2	1	2	2	#NULL!	#NULL!	#NULL!	#NULL!	#NULL!	#NULL!	#NULL!	#NULL!	#NULL!	#NULL!	#NULL!	#NULL!	#NULL!	#NULL!	#NULL!	#NULL!	#NULL!	#NULL!	#NULL!	#NULL!	#NULL!	#NULL!	2	#NULL!
23041	152	72	4	2	1	7	2	1	2	1	2	#NULL!	#NULL!	#NULL!	#NULL!	#NULL!	#NULL!	#NULL!	#NULL!	#NULL!	#NULL!	#NULL!	#NULL!	#NULL!	1	3	2	1	1	1	2	1	1	1	#NULL!	2	2	2	2	2	2	1	1	1	48	21	2	2	#NULL!
23042	169	86	2	2	2	#NULL!	#NULL!	#NULL!	#NULL!	#NULL!	1	96	1	1	1	1	2	2	1	2	2	2	2	1	2	#NULL!	#NULL!	#NULL!	#NULL!	#NULL!	#NULL!	#NULL!	#NULL!	#NULL!	#NULL!	#NULL!	#NULL!	#NULL!	#NULL!	#NULL!	#NULL!	#NULL!	#NULL!	#NULL!	#NULL!	#NULL!	#NULL!	1	100
23043	155	69	4	1	2	#NULL!	#NULL!	#NULL!	#NULL!	#NULL!	2	#NULL!	#NULL!	#NULL!	#NULL!	#NULL!	#NULL!	#NULL!	#NULL!	#NULL!	#NULL!	#NULL!	#NULL!	#NULL!	2	#NULL!	#NULL!	#NULL!	#NULL!	#NULL!	#NULL!	#NULL!	#NULL!	#NULL!	#NULL!	#NULL!	#NULL!	#NULL!	#NULL!	#NULL!	#NULL!	#NULL!	#NULL!	#NULL!	#NULL!	#NULL!	#NULL!	2	#NULL!
23044	162	48	3	1	1	4	9	2	2	2	2	#NULL!	#NULL!	#NULL!	#NULL!	#NULL!	#NULL!	#NULL!	#NULL!	#NULL!	#NULL!	#NULL!	#NULL!	#NULL!	1	3	2	1	2	2	1	2	1	2	#NULL!	2	2	2	2	2	2	1	2	2	8	18	2	2	#NULL!
23064	166	69	4	1	2	#NULL!	#NULL!	#NULL!	#NULL!	#NULL!	2	#NULL!	#NULL!	#NULL!	#NULL!	#NULL!	#NULL!	#NULL!	#NULL!	#NULL!	#NULL!	#NULL!	#NULL!	#NULL!	2	#NULL!	#NULL!	#NULL!	#NULL!	#NULL!	#NULL!	#NULL!	#NULL!	#NULL!	#NULL!	#NULL!	#NULL!	#NULL!	#NULL!	#NULL!	#NULL!	#NULL!	#NULL!	#NULL!	#NULL!	#NULL!	#NULL!	2	#NULL!
23065	155	77	4	2	2	#NULL!	#NULL!	#NULL!	#NULL!	#NULL!	1	28	#NULL!	1	2	2	2	2	1	2	1	2	2	1	2	#NULL!	#NULL!	#NULL!	#NULL!	#NULL!	#NULL!	#NULL!	#NULL!	#NULL!	#NULL!	#NULL!	#NULL!	#NULL!	#NULL!	#NULL!	#NULL!	#NULL!	#NULL!	#NULL!	#NULL!	#NULL!	#NULL!	2	#NULL!
23066	167	78	4	1	1	1	1	1	1	2	2	#NULL!	#NULL!	#NULL!	#NULL!	#NULL!	#NULL!	#NULL!	#NULL!	#NULL!	#NULL!	#NULL!	#NULL!	#NULL!	2	#NULL!	#NULL!	#NULL!	#NULL!	#NULL!	#NULL!	#NULL!	#NULL!	#NULL!	#NULL!	#NULL!	#NULL!	#NULL!	#NULL!	#NULL!	#NULL!	#NULL!	#NULL!	#NULL!	#NULL!	#NULL!	#NULL!	2	#NULL!
23067	169	62	1	2	1	9	9	1	2	2	2	#NULL!	#NULL!	#NULL!	#NULL!	#NULL!	#NULL!	#NULL!	#NULL!	#NULL!	#NULL!	#NULL!	#NULL!	#NULL!	1	4	2	2	2	1	2	2	1	1	#NULL!	2	2	1	2	2	2	2	2	2	24	10	2	2	#NULL!
23068	173	90	2	2	2	#NULL!	#NULL!	#NULL!	#NULL!	#NULL!	2	#NULL!	#NULL!	#NULL!	#NULL!	#NULL!	#NULL!	#NULL!	#NULL!	#NULL!	#NULL!	#NULL!	#NULL!	#NULL!	1	4	2	1	2	1	2	2	1	2	#NULL!	2	1	2	2	2	2	2	2	2	5	15	2	1	90
23069	159	66	3	1	1	7	2	1	1	1	1	48	#NULL!	1	2	1	1	2	2	2	2	2	2	2	1	2	1	2	1	1	2	1	1	1	#NULL!	2	2	2	2	2	2	2	1	2	144	20	1	1	66
23085	170	101	4	2	2	#NULL!	#NULL!	#NULL!	#NULL!	#NULL!	1	16	1	1	1	2	1	2	2	1	2	2	2	2	2	#NULL!	#NULL!	#NULL!	#NULL!	#NULL!	#NULL!	#NULL!	#NULL!	#NULL!	#NULL!	#NULL!	#NULL!	#NULL!	#NULL!	#NULL!	#NULL!	#NULL!	#NULL!	#NULL!	#NULL!	#NULL!	#NULL!	1	101
23086	170	114	4	2	1	3	1	2	1	2	2	#NULL!	#NULL!	#NULL!	#NULL!	#NULL!	#NULL!	#NULL!	#NULL!	#NULL!	#NULL!	#NULL!	#NULL!	#NULL!	1	4	2	1	2	1	2	2	2	1	#NULL!	2	2	2	2	2	2	2	2	1	24	7	2	2	#NULL!
23087	170	54	4	2	1	6	2	1	1	1	1	104	2	2	2	1	1	2	2	2	2	2	1	2	1	2	2	1	2	2	1	1	1	1	#NULL!	2	2	2	2	1	2	2	1	2	8	30	2	2	#NULL!
23088	153	81	4	2	2	#NULL!	#NULL!	#NULL!	#NULL!	#NULL!	2	#NULL!	#NULL!	#NULL!	#NULL!	#NULL!	#NULL!	#NULL!	#NULL!	#NULL!	#NULL!	#NULL!	#NULL!	#NULL!	2	#NULL!	#NULL!	#NULL!	#NULL!	#NULL!	#NULL!	#NULL!	#NULL!	#NULL!	#NULL!	#NULL!	#NULL!	#NULL!	#NULL!	#NULL!	#NULL!	#NULL!	#NULL!	#NULL!	#NULL!	#NULL!	#NULL!	1	85
23089	172	83	4	2	2	#NULL!	#NULL!	#NULL!	#NULL!	#NULL!	1	96	#NULL!	1	2	1	1	2	2	2	2	2	2	2	2	#NULL!	#NULL!	#NULL!	#NULL!	#NULL!	#NULL!	#NULL!	#NULL!	#NULL!	#NULL!	#NULL!	#NULL!	#NULL!	#NULL!	#NULL!	#NULL!	#NULL!	#NULL!	#NULL!	#NULL!	#NULL!	#NULL!	2	#NULL!
23090	172	96	4	2	2	#NULL!	#NULL!	#NULL!	#NULL!	#NULL!	2	#NULL!	#NULL!	#NULL!	#NULL!	#NULL!	#NULL!	#NULL!	#NULL!	#NULL!	#NULL!	#NULL!	#NULL!	#NULL!	2	#NULL!	#NULL!	#NULL!	#NULL!	#NULL!	#NULL!	#NULL!	#NULL!	#NULL!	#NULL!	#NULL!	#NULL!	#NULL!	#NULL!	#NULL!	#NULL!	#NULL!	#NULL!	#NULL!	#NULL!	#NULL!	#NULL!	2	#NULL!
23091	157	86	4	1	2	#NULL!	#NULL!	#NULL!	#NULL!	#NULL!	1	20	1	1	1	2	1	2	1	2	2	2	2	2	2	#NULL!	#NULL!	#NULL!	#NULL!	#NULL!	#NULL!	#NULL!	#NULL!	#NULL!	#NULL!	#NULL!	#NULL!	#NULL!	#NULL!	#NULL!	#NULL!	#NULL!	#NULL!	#NULL!	#NULL!	#NULL!	#NULL!	2	#NULL!
23092	162	82	3	1	2	#NULL!	#NULL!	#NULL!	#NULL!	#NULL!	2	#NULL!	#NULL!	#NULL!	#NULL!	#NULL!	#NULL!	#NULL!	#NULL!	#NULL!	#NULL!	#NULL!	#NULL!	#NULL!	1	3	1	2	2	2	2	2	1	1	#NULL!	2	2	2	2	2	2	2	1	2	20	27	1	2	#NULL!
23093	186	86	2	2	2	#NULL!	#NULL!	#NULL!	#NULL!	#NULL!	1	24	3	1	1	1	1	2	1	2	1	2	2	2	1	3	2	1	2	1	2	2	2	2	#NULL!	2	2	2	2	2	2	2	1	2	24	20	1	2	#NULL!
23094	155	75	3	1	1	6	2	1	1	2	2	#NULL!	#NULL!	#NULL!	#NULL!	#NULL!	#NULL!	#NULL!	#NULL!	#NULL!	#NULL!	#NULL!	#NULL!	#NULL!	2	#NULL!	#NULL!	#NULL!	#NULL!	#NULL!	#NULL!	#NULL!	#NULL!	#NULL!	#NULL!	#NULL!	#NULL!	#NULL!	#NULL!	#NULL!	#NULL!	#NULL!	#NULL!	#NULL!	#NULL!	#NULL!	#NULL!	2	#NULL!
23095	149	56	4	1	2	#NULL!	#NULL!	#NULL!	#NULL!	#NULL!	1	48	#NULL!	1	2	2	2	2	2	2	1	2	2	1	2	#NULL!	#NULL!	#NULL!	#NULL!	#NULL!	#NULL!	#NULL!	#NULL!	#NULL!	#NULL!	#NULL!	#NULL!	#NULL!	#NULL!	#NULL!	#NULL!	#NULL!	#NULL!	#NULL!	#NULL!	#NULL!	#NULL!	1	58
23096	158	78	4	2	2	#NULL!	#NULL!	#NULL!	#NULL!	#NULL!	1	16	#NULL!	1	1	1	2	1	1	2	1	2	2	1	2	#NULL!	#NULL!	#NULL!	#NULL!	#NULL!	#NULL!	#NULL!	#NULL!	#NULL!	#NULL!	#NULL!	#NULL!	#NULL!	#NULL!	#NULL!	#NULL!	#NULL!	#NULL!	#NULL!	#NULL!	#NULL!	#NULL!	1	80
23097	154	57	4	1	1	9	9	1	2	2	2	#NULL!	#NULL!	#NULL!	#NULL!	#NULL!	#NULL!	#NULL!	#NULL!	#NULL!	#NULL!	#NULL!	#NULL!	#NULL!	2	#NULL!	#NULL!	#NULL!	#NULL!	#NULL!	#NULL!	#NULL!	#NULL!	#NULL!	#NULL!	#NULL!	#NULL!	#NULL!	#NULL!	#NULL!	#NULL!	#NULL!	#NULL!	#NULL!	#NULL!	#NULL!	#NULL!	1	57
23098	147	73	4	1	2	#NULL!	#NULL!	#NULL!	#NULL!	#NULL!	2	#NULL!	#NULL!	#NULL!	#NULL!	#NULL!	#NULL!	#NULL!	#NULL!	#NULL!	#NULL!	#NULL!	#NULL!	#NULL!	1	4	2	1	1	2	2	1	1	1	#NULL!	1	2	1	2	2	2	2	2	2	960	8	2	2	#NULL!
23099	174	79	3	2	1	7	2	2	2	2	2	#NULL!	#NULL!	#NULL!	#NULL!	#NULL!	#NULL!	#NULL!	#NULL!	#NULL!	#NULL!	#NULL!	#NULL!	#NULL!	1	2	2	1	2	2	1	2	2	2	#NULL!	2	2	2	2	2	2	1	2	2	96	17	2	2	#NULL!
23100	159	80	4	2	1	7	2	2	1	1	1	48	#NULL!	2	2	2	1	2	2	1	2	2	2	2	1	4	2	1	1	1	2	2	1	1	#NULL!	2	1	2	2	2	2	2	2	2	48	2	2	2	#NULL!
23101	149	54	4	2	2	#NULL!	#NULL!	#NULL!	#NULL!	#NULL!	2	#NULL!	#NULL!	#NULL!	#NULL!	#NULL!	#NULL!	#NULL!	#NULL!	#NULL!	#NULL!	#NULL!	#NULL!	#NULL!	2	#NULL!	#NULL!	#NULL!	#NULL!	#NULL!	#NULL!	#NULL!	#NULL!	#NULL!	#NULL!	#NULL!	#NULL!	#NULL!	#NULL!	#NULL!	#NULL!	#NULL!	#NULL!	#NULL!	#NULL!	#NULL!	#NULL!	2	#NULL!
23103	178	70	2	2	1	6	2	1	2	1	1	24	#NULL!	2	2	2	1	2	2	2	2	1	2	1	2	#NULL!	#NULL!	#NULL!	#NULL!	#NULL!	#NULL!	#NULL!	#NULL!	#NULL!	#NULL!	#NULL!	#NULL!	#NULL!	#NULL!	#NULL!	#NULL!	#NULL!	#NULL!	#NULL!	#NULL!	#NULL!	#NULL!	2	#NULL!
23104	165	71	4	2	2	#NULL!	#NULL!	#NULL!	#NULL!	#NULL!	2	#NULL!	#NULL!	#NULL!	#NULL!	#NULL!	#NULL!	#NULL!	#NULL!	#NULL!	#NULL!	#NULL!	#NULL!	#NULL!	1	2	2	1	1	2	2	2	1	1	#NULL!	2	2	2	2	2	2	2	2	1	96	30	2	2	#NULL!
23105	164	61	2	2	1	6	2	1	1	2	2	#NULL!	#NULL!	#NULL!	#NULL!	#NULL!	#NULL!	#NULL!	#NULL!	#NULL!	#NULL!	#NULL!	#NULL!	#NULL!	1	4	2	1	2	1	2	2	1	1	#NULL!	2	2	2	2	1	2	2	1	2	48	30	2	1	61
23106	154	56	4	2	2	#NULL!	#NULL!	#NULL!	#NULL!	#NULL!	2	#NULL!	#NULL!	#NULL!	#NULL!	#NULL!	#NULL!	#NULL!	#NULL!	#NULL!	#NULL!	#NULL!	#NULL!	#NULL!	1	4	2	1	2	2	1	2	1	2	#NULL!	2	2	2	2	2	2	2	1	2	144	10	1	2	#NULL!
23118	178	101	4	2	1	7	2	1	2	1	1	24	#NULL!	2	2	2	1	2	2	2	2	2	1	3	1	4	2	1	2	1	2	2	1	2	#NULL!	2	2	2	2	2	2	2	1	2	24	20	1	2	#NULL!
23119	156	73	4	2	1	6	2	1	2	2	2	#NULL!	#NULL!	#NULL!	#NULL!	#NULL!	#NULL!	#NULL!	#NULL!	#NULL!	#NULL!	#NULL!	#NULL!	#NULL!	1	3	1	1	2	2	1	2	1	2	#NULL!	1	1	2	2	1	2	2	2	2	48	15	1	1	80
23120	158	75	4	1	2	#NULL!	#NULL!	#NULL!	#NULL!	#NULL!	2	#NULL!	#NULL!	#NULL!	#NULL!	#NULL!	#NULL!	#NULL!	#NULL!	#NULL!	#NULL!	#NULL!	#NULL!	#NULL!	2	#NULL!	#NULL!	#NULL!	#NULL!	#NULL!	#NULL!	#NULL!	#NULL!	#NULL!	#NULL!	#NULL!	#NULL!	#NULL!	#NULL!	#NULL!	#NULL!	#NULL!	#NULL!	#NULL!	#NULL!	#NULL!	#NULL!	2	#NULL!
23121	167	84	4	2	2	#NULL!	#NULL!	#NULL!	#NULL!	#NULL!	2	#NULL!	#NULL!	#NULL!	#NULL!	#NULL!	#NULL!	#NULL!	#NULL!	#NULL!	#NULL!	#NULL!	#NULL!	#NULL!	2	#NULL!	#NULL!	#NULL!	#NULL!	#NULL!	#NULL!	#NULL!	#NULL!	#NULL!	#NULL!	#NULL!	#NULL!	#NULL!	#NULL!	#NULL!	#NULL!	#NULL!	#NULL!	#NULL!	#NULL!	#NULL!	#NULL!	2	#NULL!
23122	160	73	4	2	1	7	2	2	2	2	2	#NULL!	#NULL!	#NULL!	#NULL!	#NULL!	#NULL!	#NULL!	#NULL!	#NULL!	#NULL!	#NULL!	#NULL!	#NULL!	2	#NULL!	#NULL!	#NULL!	#NULL!	#NULL!	#NULL!	#NULL!	#NULL!	#NULL!	#NULL!	#NULL!	#NULL!	#NULL!	#NULL!	#NULL!	#NULL!	#NULL!	#NULL!	#NULL!	#NULL!	#NULL!	#NULL!	2	#NULL!
23123	165	72	4	2	1	2	1	2	1	2	2	#NULL!	#NULL!	#NULL!	#NULL!	#NULL!	#NULL!	#NULL!	#NULL!	#NULL!	#NULL!	#NULL!	#NULL!	#NULL!	2	#NULL!	#NULL!	#NULL!	#NULL!	#NULL!	#NULL!	#NULL!	#NULL!	#NULL!	#NULL!	#NULL!	#NULL!	#NULL!	#NULL!	#NULL!	#NULL!	#NULL!	#NULL!	#NULL!	#NULL!	#NULL!	#NULL!	1	82
23124	159	94	4	2	2	#NULL!	#NULL!	#NULL!	#NULL!	#NULL!	1	12	#NULL!	1	2	2	1	2	2	1	2	2	2	2	2	#NULL!	#NULL!	#NULL!	#NULL!	#NULL!	#NULL!	#NULL!	#NULL!	#NULL!	#NULL!	#NULL!	#NULL!	#NULL!	#NULL!	#NULL!	#NULL!	#NULL!	#NULL!	#NULL!	#NULL!	#NULL!	#NULL!	2	#NULL!
23125	165	73	4	1	1	1	1	1	1	2	1	12	#NULL!	1	2	1	1	2	1	2	2	2	2	2	2	#NULL!	#NULL!	#NULL!	#NULL!	#NULL!	#NULL!	#NULL!	#NULL!	#NULL!	#NULL!	#NULL!	#NULL!	#NULL!	#NULL!	#NULL!	#NULL!	#NULL!	#NULL!	#NULL!	#NULL!	#NULL!	#NULL!	2	#NULL!
23126	156	65	3	2	1	7	2	1	1	1	1	28	#NULL!	1	2	1	1	2	1	2	1	2	2	3	1	3	2	2	1	1	1	2	1	1	#NULL!	2	2	2	2	2	2	1	2	2	28	10	1	1	72
23127	152	54	3	2	1	7	2	1	1	2	2	#NULL!	#NULL!	#NULL!	#NULL!	#NULL!	#NULL!	#NULL!	#NULL!	#NULL!	#NULL!	#NULL!	#NULL!	#NULL!	1	2	1	2	2	2	1	2	1	1	#NULL!	2	1	2	2	1	2	2	2	2	42	30	2	2	#NULL!
23128	162	75	4	2	1	7	2	1	1	2	2	#NULL!	#NULL!	#NULL!	#NULL!	#NULL!	#NULL!	#NULL!	#NULL!	#NULL!	#NULL!	#NULL!	#NULL!	#NULL!	2	#NULL!	#NULL!	#NULL!	#NULL!	#NULL!	#NULL!	#NULL!	#NULL!	#NULL!	#NULL!	#NULL!	#NULL!	#NULL!	#NULL!	#NULL!	#NULL!	#NULL!	#NULL!	#NULL!	#NULL!	#NULL!	#NULL!	2	#NULL!
23129	158	59	4	1	1	2	1	1	1	2	1	5	1	1	2	2	1	2	2	1	2	2	2	1	2	#NULL!	#NULL!	#NULL!	#NULL!	#NULL!	#NULL!	#NULL!	#NULL!	#NULL!	#NULL!	#NULL!	#NULL!	#NULL!	#NULL!	#NULL!	#NULL!	#NULL!	#NULL!	#NULL!	#NULL!	#NULL!	#NULL!	2	#NULL!
23130	150	80	4	2	1	1	1	1	1	2	2	#NULL!	#NULL!	#NULL!	#NULL!	#NULL!	#NULL!	#NULL!	#NULL!	#NULL!	#NULL!	#NULL!	#NULL!	#NULL!	1	2	2	1	1	2	1	2	1	2	#NULL!	2	2	2	2	2	2	2	2	1	12	30	2	2	#NULL!
23131	154	56	3	1	2	#NULL!	#NULL!	#NULL!	#NULL!	#NULL!	1	240	#NULL!	1	2	2	1	2	2	1	2	2	2	1	1	3	2	1	1	1	2	1	1	2	#NULL!	2	1	2	2	1	2	2	2	2	72	30	1	1	58
23132	155	66	4	1	1	9	9	1	1	2	1	4	#NULL!	1	2	2	1	2	1	2	1	2	2	3	1	2	2	1	1	2	2	1	2	2	#NULL!	2	2	2	2	2	2	2	1	2	4	21	1	2	#NULL!
23133	160	65	4	1	2	#NULL!	#NULL!	#NULL!	#NULL!	#NULL!	2	#NULL!	#NULL!	#NULL!	#NULL!	#NULL!	#NULL!	#NULL!	#NULL!	#NULL!	#NULL!	#NULL!	#NULL!	#NULL!	2	#NULL!	#NULL!	#NULL!	#NULL!	#NULL!	#NULL!	#NULL!	#NULL!	#NULL!	#NULL!	#NULL!	#NULL!	#NULL!	#NULL!	#NULL!	#NULL!	#NULL!	#NULL!	#NULL!	#NULL!	#NULL!	#NULL!	1	75
23134	159	86	4	2	1	1	1	1	1	2	2	#NULL!	#NULL!	#NULL!	#NULL!	#NULL!	#NULL!	#NULL!	#NULL!	#NULL!	#NULL!	#NULL!	#NULL!	#NULL!	1	3	2	1	1	1	2	2	2	2	#NULL!	2	2	2	2	2	2	2	1	2	240	15	1	2	#NULL!
23137	162	71	4	2	1	1	1	2	2	2	2	#NULL!	#NULL!	#NULL!	#NULL!	#NULL!	#NULL!	#NULL!	#NULL!	#NULL!	#NULL!	#NULL!	#NULL!	#NULL!	1	3	2	1	1	2	2	1	1	1	#NULL!	2	2	2	2	2	1	2	2	2	240	3	2	2	#NULL!
23138	170	77	4	1	1	9	9	2	1	2	2	#NULL!	#NULL!	#NULL!	#NULL!	#NULL!	#NULL!	#NULL!	#NULL!	#NULL!	#NULL!	#NULL!	#NULL!	#NULL!	2	#NULL!	#NULL!	#NULL!	#NULL!	#NULL!	#NULL!	#NULL!	#NULL!	#NULL!	#NULL!	#NULL!	#NULL!	#NULL!	#NULL!	#NULL!	#NULL!	#NULL!	#NULL!	#NULL!	#NULL!	#NULL!	#NULL!	1	80
23139	176	67	4	2	1	1	1	1	1	2	2	#NULL!	#NULL!	#NULL!	#NULL!	#NULL!	#NULL!	#NULL!	#NULL!	#NULL!	#NULL!	#NULL!	#NULL!	#NULL!	2	#NULL!	#NULL!	#NULL!	#NULL!	#NULL!	#NULL!	#NULL!	#NULL!	#NULL!	#NULL!	#NULL!	#NULL!	#NULL!	#NULL!	#NULL!	#NULL!	#NULL!	#NULL!	#NULL!	#NULL!	#NULL!	#NULL!	2	#NULL!
23140	161	65	4	2	1	6	2	2	2	2	2	#NULL!	#NULL!	#NULL!	#NULL!	#NULL!	#NULL!	#NULL!	#NULL!	#NULL!	#NULL!	#NULL!	#NULL!	#NULL!	1	4	1	2	1	1	2	2	1	1	#NULL!	2	2	2	2	1	2	2	2	2	48	15	1	2	#NULL!
23144	162	80	4	2	1	9	9	1	1	1	1	16	2	1	2	2	2	1	2	1	1	2	2	2	2	#NULL!	#NULL!	#NULL!	#NULL!	#NULL!	#NULL!	#NULL!	#NULL!	#NULL!	#NULL!	#NULL!	#NULL!	#NULL!	#NULL!	#NULL!	#NULL!	#NULL!	#NULL!	#NULL!	#NULL!	#NULL!	#NULL!	2	#NULL!
23146	155	84	4	2	1	9	9	1	1	2	1	24	#NULL!	1	2	1	2	2	1	2	2	2	2	2	2	#NULL!	#NULL!	#NULL!	#NULL!	#NULL!	#NULL!	#NULL!	#NULL!	#NULL!	#NULL!	#NULL!	#NULL!	#NULL!	#NULL!	#NULL!	#NULL!	#NULL!	#NULL!	#NULL!	#NULL!	#NULL!	#NULL!	2	#NULL!
23147	165	92	4	1	1	6	2	1	1	2	2	#NULL!	#NULL!	#NULL!	#NULL!	#NULL!	#NULL!	#NULL!	#NULL!	#NULL!	#NULL!	#NULL!	#NULL!	#NULL!	2	#NULL!	#NULL!	#NULL!	#NULL!	#NULL!	#NULL!	#NULL!	#NULL!	#NULL!	#NULL!	#NULL!	#NULL!	#NULL!	#NULL!	#NULL!	#NULL!	#NULL!	#NULL!	#NULL!	#NULL!	#NULL!	#NULL!	1	96
23148	167	53	4	2	2	#NULL!	#NULL!	#NULL!	#NULL!	#NULL!	2	#NULL!	#NULL!	#NULL!	#NULL!	#NULL!	#NULL!	#NULL!	#NULL!	#NULL!	#NULL!	#NULL!	#NULL!	#NULL!	1	3	1	1	2	2	2	2	2	2	#NULL!	2	1	2	2	1	2	2	2	2	12	30	2	2	#NULL!
23149	157	60	4	1	2	#NULL!	#NULL!	#NULL!	#NULL!	#NULL!	1	4	1	1	2	1	1	2	1	2	1	2	2	2	2	#NULL!	#NULL!	#NULL!	#NULL!	#NULL!	#NULL!	#NULL!	#NULL!	#NULL!	#NULL!	#NULL!	#NULL!	#NULL!	#NULL!	#NULL!	#NULL!	#NULL!	#NULL!	#NULL!	#NULL!	#NULL!	#NULL!	1	70
23150	173	92	4	1	1	7	2	1	1	2	1	8	#NULL!	1	2	1	2	1	2	1	1	2	2	1	1	2	2	1	1	1	2	2	1	1	#NULL!	2	2	2	2	2	2	2	1	2	8	30	1	2	#NULL!
23151	167	86	4	1	1	7	2	2	2	1	2	#NULL!	#NULL!	#NULL!	#NULL!	#NULL!	#NULL!	#NULL!	#NULL!	#NULL!	#NULL!	#NULL!	#NULL!	#NULL!	1	2	2	1	2	1	1	2	1	1	#NULL!	2	2	2	2	2	2	2	1	2	96	30	2	2	#NULL!
23152	170	70	3	2	2	#NULL!	#NULL!	#NULL!	#NULL!	#NULL!	1	8	#NULL!	1	2	1	1	2	1	2	2	2	2	1	2	#NULL!	#NULL!	#NULL!	#NULL!	#NULL!	#NULL!	#NULL!	#NULL!	#NULL!	#NULL!	#NULL!	#NULL!	#NULL!	#NULL!	#NULL!	#NULL!	#NULL!	#NULL!	#NULL!	#NULL!	#NULL!	#NULL!	2	#NULL!
23153	180	90	3	2	2	#NULL!	#NULL!	#NULL!	#NULL!	#NULL!	1	3	#NULL!	1	2	1	1	2	1	2	2	2	2	3	2	#NULL!	#NULL!	#NULL!	#NULL!	#NULL!	#NULL!	#NULL!	#NULL!	#NULL!	#NULL!	#NULL!	#NULL!	#NULL!	#NULL!	#NULL!	#NULL!	#NULL!	#NULL!	#NULL!	#NULL!	#NULL!	#NULL!	2	#NULL!
23154	170	67	4	2	1	7	2	1	1	2	2	#NULL!	#NULL!	#NULL!	#NULL!	#NULL!	#NULL!	#NULL!	#NULL!	#NULL!	#NULL!	#NULL!	#NULL!	#NULL!	1	2	2	1	1	1	2	2	1	1	#NULL!	2	2	2	2	1	2	2	2	2	48	30	2	2	#NULL!
23155	162	89	4	1	1	2	1	1	1	2	2	#NULL!	#NULL!	#NULL!	#NULL!	#NULL!	#NULL!	#NULL!	#NULL!	#NULL!	#NULL!	#NULL!	#NULL!	#NULL!	1	3	2	1	1	2	1	1	1	1	#NULL!	2	2	2	2	1	1	2	2	2	48	30	2	2	#NULL!
23156	157	88	4	1	2	#NULL!	#NULL!	#NULL!	#NULL!	#NULL!	1	8	#NULL!	1	2	1	2	1	1	2	2	2	2	2	2	#NULL!	#NULL!	#NULL!	#NULL!	#NULL!	#NULL!	#NULL!	#NULL!	#NULL!	#NULL!	#NULL!	#NULL!	#NULL!	#NULL!	#NULL!	#NULL!	#NULL!	#NULL!	#NULL!	#NULL!	#NULL!	#NULL!	1	90
23157	149	68	4	2	2	#NULL!	#NULL!	#NULL!	#NULL!	#NULL!	2	#NULL!	#NULL!	#NULL!	#NULL!	#NULL!	#NULL!	#NULL!	#NULL!	#NULL!	#NULL!	#NULL!	#NULL!	#NULL!	2	#NULL!	#NULL!	#NULL!	#NULL!	#NULL!	#NULL!	#NULL!	#NULL!	#NULL!	#NULL!	#NULL!	#NULL!	#NULL!	#NULL!	#NULL!	#NULL!	#NULL!	#NULL!	#NULL!	#NULL!	#NULL!	#NULL!	2	#NULL!
23158	162	72	2	2	1	7	2	2	2	2	1	20	1	1	2	1	1	2	1	2	2	2	2	1	1	3	2	1	2	1	2	2	2	1	#NULL!	2	2	2	2	2	2	2	1	2	20	15	2	2	#NULL!
23160	155	80	4	1	2	#NULL!	#NULL!	#NULL!	#NULL!	#NULL!	1	8	1	1	2	1	2	1	1	2	1	2	2	2	2	#NULL!	#NULL!	#NULL!	#NULL!	#NULL!	#NULL!	#NULL!	#NULL!	#NULL!	#NULL!	#NULL!	#NULL!	#NULL!	#NULL!	#NULL!	#NULL!	#NULL!	#NULL!	#NULL!	#NULL!	#NULL!	#NULL!	2	#NULL!
23161	157	73	4	1	2	#NULL!	#NULL!	#NULL!	#NULL!	#NULL!	1	32	#NULL!	1	2	1	1	2	1	2	2	2	2	2	2	#NULL!	#NULL!	#NULL!	#NULL!	#NULL!	#NULL!	#NULL!	#NULL!	#NULL!	#NULL!	#NULL!	#NULL!	#NULL!	#NULL!	#NULL!	#NULL!	#NULL!	#NULL!	#NULL!	#NULL!	#NULL!	#NULL!	2	#NULL!
23162	157	80	4	1	2	#NULL!	#NULL!	#NULL!	#NULL!	#NULL!	1	16	1	1	2	1	1	2	1	2	1	2	2	2	2	#NULL!	#NULL!	#NULL!	#NULL!	#NULL!	#NULL!	#NULL!	#NULL!	#NULL!	#NULL!	#NULL!	#NULL!	#NULL!	#NULL!	#NULL!	#NULL!	#NULL!	#NULL!	#NULL!	#NULL!	#NULL!	#NULL!	2	#NULL!
23163	182	80	4	1	1	7	2	2	2	2	2	#NULL!	#NULL!	#NULL!	#NULL!	#NULL!	#NULL!	#NULL!	#NULL!	#NULL!	#NULL!	#NULL!	#NULL!	#NULL!	2	#NULL!	#NULL!	#NULL!	#NULL!	#NULL!	#NULL!	#NULL!	#NULL!	#NULL!	#NULL!	#NULL!	#NULL!	#NULL!	#NULL!	#NULL!	#NULL!	#NULL!	#NULL!	#NULL!	#NULL!	#NULL!	#NULL!	1	82
23164	170	100	3	2	2	#NULL!	#NULL!	#NULL!	#NULL!	#NULL!	1	20	1	1	1	1	1	2	1	2	1	2	1	3	1	2	2	1	2	2	1	2	1	1	#NULL!	2	1	2	2	2	2	2	2	2	48	30	1	2	#NULL!
23165	162	110	4	2	2	#NULL!	#NULL!	#NULL!	#NULL!	#NULL!	1	16	#NULL!	1	2	1	1	2	2	1	1	2	2	2	1	4	1	2	2	2	1	2	1	1	#NULL!	2	2	2	2	1	2	2	2	2	4	30	2	1	119
23166	155	71	4	2	2	#NULL!	#NULL!	#NULL!	#NULL!	#NULL!	2	#NULL!	#NULL!	#NULL!	#NULL!	#NULL!	#NULL!	#NULL!	#NULL!	#NULL!	#NULL!	#NULL!	#NULL!	#NULL!	2	#NULL!	#NULL!	#NULL!	#NULL!	#NULL!	#NULL!	#NULL!	#NULL!	#NULL!	#NULL!	#NULL!	#NULL!	#NULL!	#NULL!	#NULL!	#NULL!	#NULL!	#NULL!	#NULL!	#NULL!	#NULL!	#NULL!	1	75
23170	149	61	4	1	2	#NULL!	#NULL!	#NULL!	#NULL!	#NULL!	2	#NULL!	#NULL!	#NULL!	#NULL!	#NULL!	#NULL!	#NULL!	#NULL!	#NULL!	#NULL!	#NULL!	#NULL!	#NULL!	2	#NULL!	#NULL!	#NULL!	#NULL!	#NULL!	#NULL!	#NULL!	#NULL!	#NULL!	#NULL!	#NULL!	#NULL!	#NULL!	#NULL!	#NULL!	#NULL!	#NULL!	#NULL!	#NULL!	#NULL!	#NULL!	#NULL!	2	#NULL!
23171	156	70	4	1	1	9	9	2	2	2	1	4	#NULL!	1	2	2	1	2	2	1	2	2	2	2	2	#NULL!	#NULL!	#NULL!	#NULL!	#NULL!	#NULL!	#NULL!	#NULL!	#NULL!	#NULL!	#NULL!	#NULL!	#NULL!	#NULL!	#NULL!	#NULL!	#NULL!	#NULL!	#NULL!	#NULL!	#NULL!	#NULL!	2	#NULL!
23172	173	86	3	1	2	#NULL!	#NULL!	#NULL!	#NULL!	#NULL!	1	2	2	1	2	1	2	1	1	2	2	2	2	2	1	3	1	2	1	2	1	2	1	2	#NULL!	9	9	9	9	9	9	9	9	9	8	30	2	2	#NULL!
23173	163	77	4	2	1	6	9	9	9	9	2	#NULL!	#NULL!	#NULL!	#NULL!	#NULL!	#NULL!	#NULL!	#NULL!	#NULL!	#NULL!	#NULL!	#NULL!	#NULL!	1	3	9	9	9	9	9	9	9	9	#NULL!	9	9	9	9	9	9	9	9	9	96	20	1	1	52
23174	164	60	4	2	1	9	9	1	2	2	2	#NULL!	#NULL!	#NULL!	#NULL!	#NULL!	#NULL!	#NULL!	#NULL!	#NULL!	#NULL!	#NULL!	#NULL!	#NULL!	1	4	2	1	1	1	2	9	1	2	#NULL!	2	2	2	2	2	2	2	1	2	28	30	2	2	#NULL!
23175	170	70	3	1	1	5	2	1	1	1	1	48	#NULL!	1	2	1	2	2	1	1	2	2	2	2	1	1	2	1	1	2	1	1	1	2	#NULL!	2	2	2	2	2	2	1	1	2	24	30	2	2	#NULL!
23176	170	69	4	2	1	7	2	2	2	1	2	#NULL!	#NULL!	#NULL!	#NULL!	#NULL!	#NULL!	#NULL!	#NULL!	#NULL!	#NULL!	#NULL!	#NULL!	#NULL!	1	4	1	2	1	1	2	2	1	1	#NULL!	2	2	2	2	2	1	2	2	2	24	15	2	2	#NULL!
23177	164	76	4	1	2	#NULL!	#NULL!	#NULL!	#NULL!	#NULL!	1	2	1	1	2	1	2	2	1	2	1	2	2	1	1	3	1	2	2	1	2	2	1	1	#NULL!	2	2	2	2	1	2	2	2	2	20	3	1	2	#NULL!
23184	176	106	4	2	2	#NULL!	#NULL!	#NULL!	#NULL!	#NULL!	1	4	1	1	2	1	2	1	1	2	1	2	2	2	2	#NULL!	#NULL!	#NULL!	#NULL!	#NULL!	#NULL!	#NULL!	#NULL!	#NULL!	#NULL!	#NULL!	#NULL!	#NULL!	#NULL!	#NULL!	#NULL!	#NULL!	#NULL!	#NULL!	#NULL!	#NULL!	#NULL!	2	#NULL!
23193	179	76	4	2	2	#NULL!	#NULL!	#NULL!	#NULL!	#NULL!	2	#NULL!	#NULL!	#NULL!	#NULL!	#NULL!	#NULL!	#NULL!	#NULL!	#NULL!	#NULL!	#NULL!	#NULL!	#NULL!	1	4	2	1	2	2	1	2	2	2	#NULL!	2	2	2	2	2	2	2	1	2	4	15	2	2	#NULL!
23194	182	89	3	2	1	7	2	2	2	2	2	#NULL!	#NULL!	#NULL!	#NULL!	#NULL!	#NULL!	#NULL!	#NULL!	#NULL!	#NULL!	#NULL!	#NULL!	#NULL!	2	#NULL!	#NULL!	#NULL!	#NULL!	#NULL!	#NULL!	#NULL!	#NULL!	#NULL!	#NULL!	#NULL!	#NULL!	#NULL!	#NULL!	#NULL!	#NULL!	#NULL!	#NULL!	#NULL!	#NULL!	#NULL!	#NULL!	2	#NULL!
23195	155	74	2	2	1	6	9	2	1	2	2	#NULL!	#NULL!	#NULL!	#NULL!	#NULL!	#NULL!	#NULL!	#NULL!	#NULL!	#NULL!	#NULL!	#NULL!	#NULL!	2	#NULL!	#NULL!	#NULL!	#NULL!	#NULL!	#NULL!	#NULL!	#NULL!	#NULL!	#NULL!	#NULL!	#NULL!	#NULL!	#NULL!	#NULL!	#NULL!	#NULL!	#NULL!	#NULL!	#NULL!	#NULL!	#NULL!	2	#NULL!
23196	155	55	4	1	2	#NULL!	#NULL!	#NULL!	#NULL!	#NULL!	1	48	2	1	2	2	2	1	1	2	2	2	2	3	1	3	2	1	1	1	2	2	1	2	#NULL!	2	2	2	1	1	2	2	2	2	48	2	1	2	#NULL!
23197	153	50	3	2	2	#NULL!	#NULL!	#NULL!	#NULL!	#NULL!	2	#NULL!	#NULL!	#NULL!	#NULL!	#NULL!	#NULL!	#NULL!	#NULL!	#NULL!	#NULL!	#NULL!	#NULL!	#NULL!	1	2	1	2	1	1	2	2	1	1	#NULL!	1	1	1	1	1	1	1	1	1	96	3	2	2	#NULL!
23217	196	70	4	2	2	#NULL!	#NULL!	#NULL!	#NULL!	#NULL!	1	12	#NULL!	2	1	2	2	2	1	2	1	2	2	2	1	1	2	1	1	1	2	2	1	1	#NULL!	2	2	2	2	1	2	2	2	2	4	15	1	2	#NULL!
23218	150	71	4	2	2	#NULL!	#NULL!	#NULL!	#NULL!	#NULL!	2	#NULL!	#NULL!	#NULL!	#NULL!	#NULL!	#NULL!	#NULL!	#NULL!	#NULL!	#NULL!	#NULL!	#NULL!	#NULL!	2	#NULL!	#NULL!	#NULL!	#NULL!	#NULL!	#NULL!	#NULL!	#NULL!	#NULL!	#NULL!	#NULL!	#NULL!	#NULL!	#NULL!	#NULL!	#NULL!	#NULL!	#NULL!	#NULL!	#NULL!	#NULL!	#NULL!	2	#NULL!
23219	167	60	3	2	1	9	2	2	2	2	2	#NULL!	#NULL!	#NULL!	#NULL!	#NULL!	#NULL!	#NULL!	#NULL!	#NULL!	#NULL!	#NULL!	#NULL!	#NULL!	1	2	1	2	2	1	2	2	1	2	#NULL!	2	2	2	1	1	1	2	2	2	16	30	1	2	#NULL!
23220	173	105	3	2	1	6	9	2	2	2	2	#NULL!	#NULL!	#NULL!	#NULL!	#NULL!	#NULL!	#NULL!	#NULL!	#NULL!	#NULL!	#NULL!	#NULL!	#NULL!	2	#NULL!	#NULL!	#NULL!	#NULL!	#NULL!	#NULL!	#NULL!	#NULL!	#NULL!	#NULL!	#NULL!	#NULL!	#NULL!	#NULL!	#NULL!	#NULL!	#NULL!	#NULL!	#NULL!	#NULL!	#NULL!	#NULL!	1	110
23221	167	80	4	2	2	#NULL!	#NULL!	#NULL!	#NULL!	#NULL!	1	2	#NULL!	1	2	2	2	1	1	2	1	2	2	2	2	#NULL!	#NULL!	#NULL!	#NULL!	#NULL!	#NULL!	#NULL!	#NULL!	#NULL!	#NULL!	#NULL!	#NULL!	#NULL!	#NULL!	#NULL!	#NULL!	#NULL!	#NULL!	#NULL!	#NULL!	#NULL!	#NULL!	2	#NULL!
23222	153	65	3	2	1	6	2	2	2	2	2	#NULL!	#NULL!	#NULL!	#NULL!	#NULL!	#NULL!	#NULL!	#NULL!	#NULL!	#NULL!	#NULL!	#NULL!	#NULL!	2	#NULL!	#NULL!	#NULL!	#NULL!	#NULL!	#NULL!	#NULL!	#NULL!	#NULL!	#NULL!	#NULL!	#NULL!	#NULL!	#NULL!	#NULL!	#NULL!	#NULL!	#NULL!	#NULL!	#NULL!	#NULL!	#NULL!	2	#NULL!
23223	155	41	2	2	1	6	2	2	1	2	2	#NULL!	#NULL!	#NULL!	#NULL!	#NULL!	#NULL!	#NULL!	#NULL!	#NULL!	#NULL!	#NULL!	#NULL!	#NULL!	1	3	1	2	1	2	1	2	1	1	#NULL!	2	2	2	2	2	2	1	1	1	96	2	2	2	#NULL!
23224	173	90	2	1	2	#NULL!	#NULL!	#NULL!	#NULL!	#NULL!	1	10	4	1	2	1	2	2	1	2	1	2	2	3	2	#NULL!	#NULL!	#NULL!	#NULL!	#NULL!	#NULL!	#NULL!	#NULL!	#NULL!	#NULL!	#NULL!	#NULL!	#NULL!	#NULL!	#NULL!	#NULL!	#NULL!	#NULL!	#NULL!	#NULL!	#NULL!	#NULL!	2	#NULL!
23246	150	57	4	1	2	#NULL!	#NULL!	#NULL!	#NULL!	#NULL!	1	4	#NULL!	1	2	2	1	2	1	2	1	2	2	3	2	#NULL!	#NULL!	#NULL!	#NULL!	#NULL!	#NULL!	#NULL!	#NULL!	#NULL!	#NULL!	#NULL!	#NULL!	#NULL!	#NULL!	#NULL!	#NULL!	#NULL!	#NULL!	#NULL!	#NULL!	#NULL!	#NULL!	2	#NULL!
23247	167	92	4	2	2	#NULL!	#NULL!	#NULL!	#NULL!	#NULL!	1	8	#NULL!	1	2	1	2	2	1	2	1	2	2	2	2	#NULL!	#NULL!	#NULL!	#NULL!	#NULL!	#NULL!	#NULL!	#NULL!	#NULL!	#NULL!	#NULL!	#NULL!	#NULL!	#NULL!	#NULL!	#NULL!	#NULL!	#NULL!	#NULL!	#NULL!	#NULL!	#NULL!	2	#NULL!
23248	175	75	4	2	2	#NULL!	#NULL!	#NULL!	#NULL!	#NULL!	2	#NULL!	#NULL!	#NULL!	#NULL!	#NULL!	#NULL!	#NULL!	#NULL!	#NULL!	#NULL!	#NULL!	#NULL!	#NULL!	1	3	1	2	1	1	2	2	2	2	#NULL!	2	2	2	2	2	2	1	1	1	4	25	2	2	#NULL!
23249	173	80	4	1	2	#NULL!	#NULL!	#NULL!	#NULL!	#NULL!	1	16	#NULL!	1	2	1	2	2	1	2	1	2	2	1	2	#NULL!	#NULL!	#NULL!	#NULL!	#NULL!	#NULL!	#NULL!	#NULL!	#NULL!	#NULL!	#NULL!	#NULL!	#NULL!	#NULL!	#NULL!	#NULL!	#NULL!	#NULL!	#NULL!	#NULL!	#NULL!	#NULL!	2	#NULL!
23250	178	81	3	1	2	#NULL!	#NULL!	#NULL!	#NULL!	#NULL!	2	#NULL!	#NULL!	#NULL!	#NULL!	#NULL!	#NULL!	#NULL!	#NULL!	#NULL!	#NULL!	#NULL!	#NULL!	#NULL!	1	4	2	1	1	2	1	2	1	9	#NULL!	2	2	1	2	2	2	2	2	2	40	30	2	2	#NULL!
23251	150	65	4	2	2	#NULL!	#NULL!	#NULL!	#NULL!	#NULL!	2	#NULL!	#NULL!	#NULL!	#NULL!	#NULL!	#NULL!	#NULL!	#NULL!	#NULL!	#NULL!	#NULL!	#NULL!	#NULL!	2	#NULL!	#NULL!	#NULL!	#NULL!	#NULL!	#NULL!	#NULL!	#NULL!	#NULL!	#NULL!	#NULL!	#NULL!	#NULL!	#NULL!	#NULL!	#NULL!	#NULL!	#NULL!	#NULL!	#NULL!	#NULL!	#NULL!	2	#NULL!
23253	162	97	4	1	1	7	2	2	2	2	2	#NULL!	#NULL!	#NULL!	#NULL!	#NULL!	#NULL!	#NULL!	#NULL!	#NULL!	#NULL!	#NULL!	#NULL!	#NULL!	2	#NULL!	#NULL!	#NULL!	#NULL!	#NULL!	#NULL!	#NULL!	#NULL!	#NULL!	#NULL!	#NULL!	#NULL!	#NULL!	#NULL!	#NULL!	#NULL!	#NULL!	#NULL!	#NULL!	#NULL!	#NULL!	#NULL!	2	#NULL!
23256	170	77	3	2	1	7	2	2	2	1	2	#NULL!	#NULL!	#NULL!	#NULL!	#NULL!	#NULL!	#NULL!	#NULL!	#NULL!	#NULL!	#NULL!	#NULL!	#NULL!	2	#NULL!	#NULL!	#NULL!	#NULL!	#NULL!	#NULL!	#NULL!	#NULL!	#NULL!	#NULL!	#NULL!	#NULL!	#NULL!	#NULL!	#NULL!	#NULL!	#NULL!	#NULL!	#NULL!	#NULL!	#NULL!	#NULL!	2	#NULL!
23257	177	92	2	2	1	7	2	2	2	2	1	8	#NULL!	1	2	1	2	2	1	2	1	2	2	2	2	#NULL!	#NULL!	#NULL!	#NULL!	#NULL!	#NULL!	#NULL!	#NULL!	#NULL!	#NULL!	#NULL!	#NULL!	#NULL!	#NULL!	#NULL!	#NULL!	#NULL!	#NULL!	#NULL!	#NULL!	#NULL!	#NULL!	2	#NULL!
23258	165	72	4	2	1	6	2	2	2	2	2	#NULL!	#NULL!	#NULL!	#NULL!	#NULL!	#NULL!	#NULL!	#NULL!	#NULL!	#NULL!	#NULL!	#NULL!	#NULL!	1	4	2	1	2	1	2	2	1	1	#NULL!	2	2	2	2	1	2	2	2	2	16	15	1	2	#NULL!
23259	163	91	3	1	2	#NULL!	#NULL!	#NULL!	#NULL!	#NULL!	2	#NULL!	#NULL!	#NULL!	#NULL!	#NULL!	#NULL!	#NULL!	#NULL!	#NULL!	#NULL!	#NULL!	#NULL!	#NULL!	1	3	2	1	2	1	2	1	1	2	#NULL!	2	2	2	2	2	2	2	2	1	192	15	2	2	#NULL!
23260	159	62	4	2	1	4	9	1	1	2	1	96	#NULL!	1	2	9	9	2	1	2	1	2	2	3	2	#NULL!	#NULL!	#NULL!	#NULL!	#NULL!	#NULL!	#NULL!	#NULL!	#NULL!	#NULL!	#NULL!	#NULL!	#NULL!	#NULL!	#NULL!	#NULL!	#NULL!	#NULL!	#NULL!	#NULL!	#NULL!	#NULL!	2	#NULL!
23261	179	85	3	1	2	#NULL!	#NULL!	#NULL!	#NULL!	#NULL!	2	#NULL!	#NULL!	#NULL!	#NULL!	#NULL!	#NULL!	#NULL!	#NULL!	#NULL!	#NULL!	#NULL!	#NULL!	#NULL!	1	2	2	1	2	1	2	2	2	2	#NULL!	2	2	2	2	2	2	2	1	1	10	20	2	2	#NULL!
23262	162	63	4	2	2	#NULL!	#NULL!	#NULL!	#NULL!	#NULL!	2	#NULL!	#NULL!	#NULL!	#NULL!	#NULL!	#NULL!	#NULL!	#NULL!	#NULL!	#NULL!	#NULL!	#NULL!	#NULL!	1	2	2	1	1	1	2	2	1	2	#NULL!	2	1	2	2	2	2	2	2	2	16	25	2	2	#NULL!
23263	177	94	2	2	2	#NULL!	#NULL!	#NULL!	#NULL!	#NULL!	2	#NULL!	#NULL!	#NULL!	#NULL!	#NULL!	#NULL!	#NULL!	#NULL!	#NULL!	#NULL!	#NULL!	#NULL!	#NULL!	1	4	1	2	2	1	2	2	2	2	#NULL!	2	2	1	2	2	1	2	2	1	96	25	2	2	#NULL!
23264	160	78	4	1	1	3	9	2	1	1	1	24	#NULL!	1	2	1	2	2	1	2	2	2	2	1	2	#NULL!	#NULL!	#NULL!	#NULL!	#NULL!	#NULL!	#NULL!	#NULL!	#NULL!	#NULL!	#NULL!	#NULL!	#NULL!	#NULL!	#NULL!	#NULL!	#NULL!	#NULL!	#NULL!	#NULL!	#NULL!	#NULL!	2	#NULL!
23265	165	72	2	1	2	#NULL!	#NULL!	#NULL!	#NULL!	#NULL!	2	#NULL!	#NULL!	#NULL!	#NULL!	#NULL!	#NULL!	#NULL!	#NULL!	#NULL!	#NULL!	#NULL!	#NULL!	#NULL!	1	2	1	2	2	2	1	2	1	2	#NULL!	1	1	1	1	1	1	1	1	1	48	20	2	1	91
23277	156	90	4	2	1	6	2	1	2	2	2	#NULL!	#NULL!	#NULL!	#NULL!	#NULL!	#NULL!	#NULL!	#NULL!	#NULL!	#NULL!	#NULL!	#NULL!	#NULL!	1	4	2	1	2	1	2	2	1	1	#NULL!	2	2	2	2	2	2	1	1	1	16	15	2	2	#NULL!
23278	160	55	2	2	1	9	1	2	2	2	1	4	1	1	1	2	1	2	1	2	1	2	2	2	2	#NULL!	#NULL!	#NULL!	#NULL!	#NULL!	#NULL!	#NULL!	#NULL!	#NULL!	#NULL!	#NULL!	#NULL!	#NULL!	#NULL!	#NULL!	#NULL!	#NULL!	#NULL!	#NULL!	#NULL!	#NULL!	#NULL!	1	70
23279	159	97	3	2	2	#NULL!	#NULL!	#NULL!	#NULL!	#NULL!	1	96	#NULL!	1	2	2	2	2	1	2	1	2	2	2	1	4	1	2	2	1	2	2	1	1	#NULL!	1	1	1	1	1	1	1	1	1	96	15	1	2	#NULL!
23280	178	89	4	2	1	9	2	2	2	2	2	#NULL!	#NULL!	#NULL!	#NULL!	#NULL!	#NULL!	#NULL!	#NULL!	#NULL!	#NULL!	#NULL!	#NULL!	#NULL!	1	4	2	1	2	1	2	2	2	2	#NULL!	2	2	2	2	1	2	2	2	2	16	20	2	1	94
23281	150	56	4	2	2	#NULL!	#NULL!	#NULL!	#NULL!	#NULL!	2	#NULL!	#NULL!	#NULL!	#NULL!	#NULL!	#NULL!	#NULL!	#NULL!	#NULL!	#NULL!	#NULL!	#NULL!	#NULL!	2	#NULL!	#NULL!	#NULL!	#NULL!	#NULL!	#NULL!	#NULL!	#NULL!	#NULL!	#NULL!	#NULL!	#NULL!	#NULL!	#NULL!	#NULL!	#NULL!	#NULL!	#NULL!	#NULL!	#NULL!	#NULL!	#NULL!	2	#NULL!
23282	160	55	4	1	2	#NULL!	#NULL!	#NULL!	#NULL!	#NULL!	2	#NULL!	#NULL!	#NULL!	#NULL!	#NULL!	#NULL!	#NULL!	#NULL!	#NULL!	#NULL!	#NULL!	#NULL!	#NULL!	1	4	2	1	2	1	2	2	1	2	#NULL!	2	2	2	2	1	2	2	2	2	3	21	2	2	#NULL!
23283	158	60	4	2	1	9	1	2	1	2	2	#NULL!	#NULL!	#NULL!	#NULL!	#NULL!	#NULL!	#NULL!	#NULL!	#NULL!	#NULL!	#NULL!	#NULL!	#NULL!	2	#NULL!	#NULL!	#NULL!	#NULL!	#NULL!	#NULL!	#NULL!	#NULL!	#NULL!	#NULL!	#NULL!	#NULL!	#NULL!	#NULL!	#NULL!	#NULL!	#NULL!	#NULL!	#NULL!	#NULL!	#NULL!	#NULL!	2	#NULL!
23284	173	70	3	2	2	#NULL!	#NULL!	#NULL!	#NULL!	#NULL!	1	48	2	1	2	2	2	1	1	2	1	2	2	3	2	#NULL!	#NULL!	#NULL!	#NULL!	#NULL!	#NULL!	#NULL!	#NULL!	#NULL!	#NULL!	#NULL!	#NULL!	#NULL!	#NULL!	#NULL!	#NULL!	#NULL!	#NULL!	#NULL!	#NULL!	#NULL!	#NULL!	2	#NULL!
23285	160	67	3	2	1	5	2	2	2	2	2	#NULL!	#NULL!	#NULL!	#NULL!	#NULL!	#NULL!	#NULL!	#NULL!	#NULL!	#NULL!	#NULL!	#NULL!	#NULL!	1	4	2	1	2	2	1	2	1	2	#NULL!	2	2	2	1	2	2	2	2	2	20	30	2	2	#NULL!
23286	178	80	4	2	2	#NULL!	#NULL!	#NULL!	#NULL!	#NULL!	2	#NULL!	#NULL!	#NULL!	#NULL!	#NULL!	#NULL!	#NULL!	#NULL!	#NULL!	#NULL!	#NULL!	#NULL!	#NULL!	2	#NULL!	#NULL!	#NULL!	#NULL!	#NULL!	#NULL!	#NULL!	#NULL!	#NULL!	#NULL!	#NULL!	#NULL!	#NULL!	#NULL!	#NULL!	#NULL!	#NULL!	#NULL!	#NULL!	#NULL!	#NULL!	#NULL!	2	#NULL!
23287	165	70	4	2	2	#NULL!	#NULL!	#NULL!	#NULL!	#NULL!	2	#NULL!	#NULL!	#NULL!	#NULL!	#NULL!	#NULL!	#NULL!	#NULL!	#NULL!	#NULL!	#NULL!	#NULL!	#NULL!	2	#NULL!	#NULL!	#NULL!	#NULL!	#NULL!	#NULL!	#NULL!	#NULL!	#NULL!	#NULL!	#NULL!	#NULL!	#NULL!	#NULL!	#NULL!	#NULL!	#NULL!	#NULL!	#NULL!	#NULL!	#NULL!	#NULL!	2	#NULL!
23288	161	84	4	2	2	#NULL!	#NULL!	#NULL!	#NULL!	#NULL!	2	#NULL!	#NULL!	#NULL!	#NULL!	#NULL!	#NULL!	#NULL!	#NULL!	#NULL!	#NULL!	#NULL!	#NULL!	#NULL!	2	#NULL!	#NULL!	#NULL!	#NULL!	#NULL!	#NULL!	#NULL!	#NULL!	#NULL!	#NULL!	#NULL!	#NULL!	#NULL!	#NULL!	#NULL!	#NULL!	#NULL!	#NULL!	#NULL!	#NULL!	#NULL!	#NULL!	1	91
23289	169	85	4	2	2	#NULL!	#NULL!	#NULL!	#NULL!	#NULL!	2	#NULL!	#NULL!	#NULL!	#NULL!	#NULL!	#NULL!	#NULL!	#NULL!	#NULL!	#NULL!	#NULL!	#NULL!	#NULL!	2	#NULL!	#NULL!	#NULL!	#NULL!	#NULL!	#NULL!	#NULL!	#NULL!	#NULL!	#NULL!	#NULL!	#NULL!	#NULL!	#NULL!	#NULL!	#NULL!	#NULL!	#NULL!	#NULL!	#NULL!	#NULL!	#NULL!	1	91
23290	172	75	1	2	2	#NULL!	#NULL!	#NULL!	#NULL!	#NULL!	2	#NULL!	#NULL!	#NULL!	#NULL!	#NULL!	#NULL!	#NULL!	#NULL!	#NULL!	#NULL!	#NULL!	#NULL!	#NULL!	1	2	2	1	1	2	1	2	1	2	#NULL!	2	2	2	2	2	1	2	2	2	192	30	1	2	#NULL!
23294	165	90	4	1	1	7	2	1	2	2	1	8	8	1	2	1	2	1	1	2	2	2	2	3	1	4	2	1	2	1	2	2	2	2	#NULL!	2	2	2	2	2	2	2	1	2	8	15	2	2	#NULL!
23295	148	62	4	2	1	7	2	1	2	2	2	#NULL!	#NULL!	#NULL!	#NULL!	#NULL!	#NULL!	#NULL!	#NULL!	#NULL!	#NULL!	#NULL!	#NULL!	#NULL!	1	3	1	2	2	2	1	2	1	2	#NULL!	1	1	1	1	1	1	1	1	1	60	15	2	2	#NULL!
23296	181	90	3	2	1	6	2	2	2	2	1	48	#NULL!	1	2	2	2	1	1	2	2	2	2	1	2	#NULL!	#NULL!	#NULL!	#NULL!	#NULL!	#NULL!	#NULL!	#NULL!	#NULL!	#NULL!	#NULL!	#NULL!	#NULL!	#NULL!	#NULL!	#NULL!	#NULL!	#NULL!	#NULL!	#NULL!	#NULL!	#NULL!	1	94
23297	162	80	3	1	1	9	1	2	1	1	2	#NULL!	#NULL!	#NULL!	#NULL!	#NULL!	#NULL!	#NULL!	#NULL!	#NULL!	#NULL!	#NULL!	#NULL!	#NULL!	1	2	2	1	2	2	1	1	1	2	#NULL!	2	2	2	2	2	1	2	2	1	60	30	2	1	90
23298	166	72	4	1	1	6	2	2	2	2	2	#NULL!	#NULL!	#NULL!	#NULL!	#NULL!	#NULL!	#NULL!	#NULL!	#NULL!	#NULL!	#NULL!	#NULL!	#NULL!	2	#NULL!	#NULL!	#NULL!	#NULL!	#NULL!	#NULL!	#NULL!	#NULL!	#NULL!	#NULL!	#NULL!	#NULL!	#NULL!	#NULL!	#NULL!	#NULL!	#NULL!	#NULL!	#NULL!	#NULL!	#NULL!	#NULL!	1	77
23299	171	110	3	1	2	#NULL!	#NULL!	#NULL!	#NULL!	#NULL!	1	8	#NULL!	1	2	1	2	1	1	2	1	2	2	1	2	#NULL!	#NULL!	#NULL!	#NULL!	#NULL!	#NULL!	#NULL!	#NULL!	#NULL!	#NULL!	#NULL!	#NULL!	#NULL!	#NULL!	#NULL!	#NULL!	#NULL!	#NULL!	#NULL!	#NULL!	#NULL!	#NULL!	2	#NULL!
23300	146	58	4	1	2	#NULL!	#NULL!	#NULL!	#NULL!	#NULL!	1	96	#NULL!	1	2	1	2	2	1	2	2	2	2	1	1	2	2	1	1	1	2	2	2	2	#NULL!	2	2	2	2	2	2	2	1	2	96	10	2	2	#NULL!
23301	178	60	3	2	2	#NULL!	#NULL!	#NULL!	#NULL!	#NULL!	2	#NULL!	#NULL!	#NULL!	#NULL!	#NULL!	#NULL!	#NULL!	#NULL!	#NULL!	#NULL!	#NULL!	#NULL!	#NULL!	1	2	2	1	2	1	2	2	2	2	#NULL!	1	2	2	2	2	2	2	2	2	20	15	2	1	64
23302	172	82	3	1	2	#NULL!	#NULL!	#NULL!	#NULL!	#NULL!	1	2	#NULL!	2	2	1	1	1	1	2	2	2	2	3	2	#NULL!	#NULL!	#NULL!	#NULL!	#NULL!	#NULL!	#NULL!	#NULL!	#NULL!	#NULL!	#NULL!	#NULL!	#NULL!	#NULL!	#NULL!	#NULL!	#NULL!	#NULL!	#NULL!	#NULL!	#NULL!	#NULL!	2	#NULL!
23307	150	63	4	2	2	#NULL!	#NULL!	#NULL!	#NULL!	#NULL!	2	#NULL!	#NULL!	#NULL!	#NULL!	#NULL!	#NULL!	#NULL!	#NULL!	#NULL!	#NULL!	#NULL!	#NULL!	#NULL!	2	#NULL!	#NULL!	#NULL!	#NULL!	#NULL!	#NULL!	#NULL!	#NULL!	#NULL!	#NULL!	#NULL!	#NULL!	#NULL!	#NULL!	#NULL!	#NULL!	#NULL!	#NULL!	#NULL!	#NULL!	#NULL!	#NULL!	1	66
23308	155	65	3	2	2	#NULL!	#NULL!	#NULL!	#NULL!	#NULL!	2	#NULL!	#NULL!	#NULL!	#NULL!	#NULL!	#NULL!	#NULL!	#NULL!	#NULL!	#NULL!	#NULL!	#NULL!	#NULL!	1	2	2	1	2	2	1	1	2	2	#NULL!	2	2	1	2	2	1	2	2	1	48	30	2	2	#NULL!
23309	160	64	4	2	2	#NULL!	#NULL!	#NULL!	#NULL!	#NULL!	2	#NULL!	#NULL!	#NULL!	#NULL!	#NULL!	#NULL!	#NULL!	#NULL!	#NULL!	#NULL!	#NULL!	#NULL!	#NULL!	1	4	2	1	2	1	2	2	2	2	#NULL!	2	2	2	2	1	2	2	1	2	96	15	1	2	#NULL!
23310	164	60	4	2	1	7	2	1	2	2	2	#NULL!	#NULL!	#NULL!	#NULL!	#NULL!	#NULL!	#NULL!	#NULL!	#NULL!	#NULL!	#NULL!	#NULL!	#NULL!	2	#NULL!	#NULL!	#NULL!	#NULL!	#NULL!	#NULL!	#NULL!	#NULL!	#NULL!	#NULL!	#NULL!	#NULL!	#NULL!	#NULL!	#NULL!	#NULL!	#NULL!	#NULL!	#NULL!	#NULL!	#NULL!	#NULL!	2	#NULL!
23311	160	59	3	1	2	#NULL!	#NULL!	#NULL!	#NULL!	#NULL!	2	#NULL!	#NULL!	#NULL!	#NULL!	#NULL!	#NULL!	#NULL!	#NULL!	#NULL!	#NULL!	#NULL!	#NULL!	#NULL!	2	#NULL!	#NULL!	#NULL!	#NULL!	#NULL!	#NULL!	#NULL!	#NULL!	#NULL!	#NULL!	#NULL!	#NULL!	#NULL!	#NULL!	#NULL!	#NULL!	#NULL!	#NULL!	#NULL!	#NULL!	#NULL!	#NULL!	2	#NULL!
23312	185	84	4	2	2	#NULL!	#NULL!	#NULL!	#NULL!	#NULL!	2	#NULL!	#NULL!	#NULL!	#NULL!	#NULL!	#NULL!	#NULL!	#NULL!	#NULL!	#NULL!	#NULL!	#NULL!	#NULL!	2	#NULL!	#NULL!	#NULL!	#NULL!	#NULL!	#NULL!	#NULL!	#NULL!	#NULL!	#NULL!	#NULL!	#NULL!	#NULL!	#NULL!	#NULL!	#NULL!	#NULL!	#NULL!	#NULL!	#NULL!	#NULL!	#NULL!	2	#NULL!
23316	168	70	4	1	1	7	2	2	2	1	2	#NULL!	#NULL!	#NULL!	#NULL!	#NULL!	#NULL!	#NULL!	#NULL!	#NULL!	#NULL!	#NULL!	#NULL!	#NULL!	1	3	2	1	1	1	2	2	2	2	#NULL!	2	2	2	2	2	2	1	1	1	4	10	2	1	75
23317	156	50	4	1	1	1	1	2	1	2	2	#NULL!	#NULL!	#NULL!	#NULL!	#NULL!	#NULL!	#NULL!	#NULL!	#NULL!	#NULL!	#NULL!	#NULL!	#NULL!	2	#NULL!	#NULL!	#NULL!	#NULL!	#NULL!	#NULL!	#NULL!	#NULL!	#NULL!	#NULL!	#NULL!	#NULL!	#NULL!	#NULL!	#NULL!	#NULL!	#NULL!	#NULL!	#NULL!	#NULL!	#NULL!	#NULL!	2	#NULL!
23318	158	64	4	1	1	7	2	2	2	1	2	#NULL!	#NULL!	#NULL!	#NULL!	#NULL!	#NULL!	#NULL!	#NULL!	#NULL!	#NULL!	#NULL!	#NULL!	#NULL!	2	#NULL!	#NULL!	#NULL!	#NULL!	#NULL!	#NULL!	#NULL!	#NULL!	#NULL!	#NULL!	#NULL!	#NULL!	#NULL!	#NULL!	#NULL!	#NULL!	#NULL!	#NULL!	#NULL!	#NULL!	#NULL!	#NULL!	1	66
23322	162	66	4	2	2	#NULL!	#NULL!	#NULL!	#NULL!	#NULL!	1	48	#NULL!	1	1	1	2	1	1	2	1	2	2	2	1	4	2	1	2	1	2	2	1	1	#NULL!	2	2	2	2	2	1	2	2	2	48	10	1	2	#NULL!
23323	153	53	4	2	1	3	2	2	2	2	2	#NULL!	#NULL!	#NULL!	#NULL!	#NULL!	#NULL!	#NULL!	#NULL!	#NULL!	#NULL!	#NULL!	#NULL!	#NULL!	1	4	2	1	2	1	2	2	1	1	#NULL!	2	1	2	2	2	2	2	1	2	20	10	2	2	#NULL!
23324	163	90	3	1	1	7	2	2	2	1	2	#NULL!	#NULL!	#NULL!	#NULL!	#NULL!	#NULL!	#NULL!	#NULL!	#NULL!	#NULL!	#NULL!	#NULL!	#NULL!	1	3	2	1	2	1	1	2	1	1	#NULL!	2	2	1	2	2	1	2	2	1	8	30	1	2	#NULL!
23325	166	54	3	2	2	#NULL!	#NULL!	#NULL!	#NULL!	#NULL!	1	2	#NULL!	2	1	2	2	2	1	2	2	2	2	2	1	3	2	1	1	2	1	1	1	1	#NULL!	1	2	2	2	2	2	2	2	2	48	30	1	1	56
23330	167	76	4	2	1	6	2	2	2	2	2	#NULL!	#NULL!	#NULL!	#NULL!	#NULL!	#NULL!	#NULL!	#NULL!	#NULL!	#NULL!	#NULL!	#NULL!	#NULL!	1	3	2	1	1	1	2	2	2	2	#NULL!	2	2	2	2	2	1	2	2	2	1	7	2	2	#NULL!
23331	155	60	3	1	2	#NULL!	#NULL!	#NULL!	#NULL!	#NULL!	1	8	#NULL!	2	1	2	2	1	1	2	2	2	2	2	2	#NULL!	#NULL!	#NULL!	#NULL!	#NULL!	#NULL!	#NULL!	#NULL!	#NULL!	#NULL!	#NULL!	#NULL!	#NULL!	#NULL!	#NULL!	#NULL!	#NULL!	#NULL!	#NULL!	#NULL!	#NULL!	#NULL!	2	#NULL!
23332	150	53	2	1	1	7	2	2	2	2	2	#NULL!	#NULL!	#NULL!	#NULL!	#NULL!	#NULL!	#NULL!	#NULL!	#NULL!	#NULL!	#NULL!	#NULL!	#NULL!	1	3	2	1	2	1	2	2	1	1	#NULL!	2	2	2	2	1	2	2	1	2	16	30	2	2	#NULL!
23333	160	79	4	1	2	#NULL!	#NULL!	#NULL!	#NULL!	#NULL!	2	#NULL!	#NULL!	#NULL!	#NULL!	#NULL!	#NULL!	#NULL!	#NULL!	#NULL!	#NULL!	#NULL!	#NULL!	#NULL!	1	2	2	1	2	2	1	1	1	2	#NULL!	2	2	2	1	2	2	2	2	2	16	30	2	2	#NULL!
23334	153	69	4	1	1	6	2	2	2	2	2	#NULL!	#NULL!	#NULL!	#NULL!	#NULL!	#NULL!	#NULL!	#NULL!	#NULL!	#NULL!	#NULL!	#NULL!	#NULL!	1	2	2	1	2	1	2	2	2	2	#NULL!	2	1	2	2	1	2	2	1	2	20	15	2	2	#NULL!
23335	167	67	3	2	1	1	1	1	1	2	1	4	#NULL!	2	1	1	2	1	1	2	1	2	1	3	1	3	2	1	2	2	1	2	1	2	#NULL!	2	2	2	2	2	2	1	1	1	48	15	1	2	#NULL!
23336	164	57	2	1	2	#NULL!	#NULL!	#NULL!	#NULL!	#NULL!	2	#NULL!	#NULL!	#NULL!	#NULL!	#NULL!	#NULL!	#NULL!	#NULL!	#NULL!	#NULL!	#NULL!	#NULL!	#NULL!	2	#NULL!	#NULL!	#NULL!	#NULL!	#NULL!	#NULL!	#NULL!	#NULL!	#NULL!	#NULL!	#NULL!	#NULL!	#NULL!	#NULL!	#NULL!	#NULL!	#NULL!	#NULL!	#NULL!	#NULL!	#NULL!	#NULL!	2	#NULL!
23337	150	77	4	2	1	5	2	1	2	2	2	#NULL!	#NULL!	#NULL!	#NULL!	#NULL!	#NULL!	#NULL!	#NULL!	#NULL!	#NULL!	#NULL!	#NULL!	#NULL!	2	#NULL!	#NULL!	#NULL!	#NULL!	#NULL!	#NULL!	#NULL!	#NULL!	#NULL!	#NULL!	#NULL!	#NULL!	#NULL!	#NULL!	#NULL!	#NULL!	#NULL!	#NULL!	#NULL!	#NULL!	#NULL!	#NULL!	2	#NULL!
23348	175	70	2	1	1	4	2	1	2	2	1	3	4	1	2	2	1	2	1	2	1	2	2	2	2	#NULL!	#NULL!	#NULL!	#NULL!	#NULL!	#NULL!	#NULL!	#NULL!	#NULL!	#NULL!	#NULL!	#NULL!	#NULL!	#NULL!	#NULL!	#NULL!	#NULL!	#NULL!	#NULL!	#NULL!	#NULL!	#NULL!	2	#NULL!
23349	165	72	3	2	2	#NULL!	#NULL!	#NULL!	#NULL!	#NULL!	2	#NULL!	#NULL!	#NULL!	#NULL!	#NULL!	#NULL!	#NULL!	#NULL!	#NULL!	#NULL!	#NULL!	#NULL!	#NULL!	1	2	2	1	2	1	2	2	1	1	#NULL!	2	1	2	2	2	2	2	2	2	48	10	2	1	95
23350	168	78	4	2	1	7	2	1	2	1	2	#NULL!	#NULL!	#NULL!	#NULL!	#NULL!	#NULL!	#NULL!	#NULL!	#NULL!	#NULL!	#NULL!	#NULL!	#NULL!	2	#NULL!	#NULL!	#NULL!	#NULL!	#NULL!	#NULL!	#NULL!	#NULL!	#NULL!	#NULL!	#NULL!	#NULL!	#NULL!	#NULL!	#NULL!	#NULL!	#NULL!	#NULL!	#NULL!	#NULL!	#NULL!	#NULL!	1	87
23351	165	78	4	2	1	6	2	2	2	2	2	#NULL!	#NULL!	#NULL!	#NULL!	#NULL!	#NULL!	#NULL!	#NULL!	#NULL!	#NULL!	#NULL!	#NULL!	#NULL!	2	#NULL!	#NULL!	#NULL!	#NULL!	#NULL!	#NULL!	#NULL!	#NULL!	#NULL!	#NULL!	#NULL!	#NULL!	#NULL!	#NULL!	#NULL!	#NULL!	#NULL!	#NULL!	#NULL!	#NULL!	#NULL!	#NULL!	2	#NULL!
23352	170	80	4	2	1	7	2	2	2	1	2	#NULL!	#NULL!	#NULL!	#NULL!	#NULL!	#NULL!	#NULL!	#NULL!	#NULL!	#NULL!	#NULL!	#NULL!	#NULL!	1	2	2	1	1	1	2	2	2	2	#NULL!	2	2	2	2	2	2	2	1	2	20	30	2	1	88
23357	175	97	4	2	1	1	1	1	1	2	1	16	#NULL!	1	1	1	1	2	1	2	1	2	2	2	2	#NULL!	#NULL!	#NULL!	#NULL!	#NULL!	#NULL!	#NULL!	#NULL!	#NULL!	#NULL!	#NULL!	#NULL!	#NULL!	#NULL!	#NULL!	#NULL!	#NULL!	#NULL!	#NULL!	#NULL!	#NULL!	#NULL!	1	112
23358	180	89	4	2	2	#NULL!	#NULL!	#NULL!	#NULL!	#NULL!	1	1	#NULL!	1	2	2	1	2	1	2	1	2	2	3	2	#NULL!	#NULL!	#NULL!	#NULL!	#NULL!	#NULL!	#NULL!	#NULL!	#NULL!	#NULL!	#NULL!	#NULL!	#NULL!	#NULL!	#NULL!	#NULL!	#NULL!	#NULL!	#NULL!	#NULL!	#NULL!	#NULL!	2	#NULL!
23359	150	120	3	1	2	#NULL!	#NULL!	#NULL!	#NULL!	#NULL!	1	12	1	2	1	1	2	2	1	2	1	1	1	3	2	#NULL!	#NULL!	#NULL!	#NULL!	#NULL!	#NULL!	#NULL!	#NULL!	#NULL!	#NULL!	#NULL!	#NULL!	#NULL!	#NULL!	#NULL!	#NULL!	#NULL!	#NULL!	#NULL!	#NULL!	#NULL!	#NULL!	2	#NULL!
23360	162	82	4	2	2	#NULL!	#NULL!	#NULL!	#NULL!	#NULL!	1	8	1	2	1	1	2	1	1	2	1	2	2	2	2	#NULL!	#NULL!	#NULL!	#NULL!	#NULL!	#NULL!	#NULL!	#NULL!	#NULL!	#NULL!	#NULL!	#NULL!	#NULL!	#NULL!	#NULL!	#NULL!	#NULL!	#NULL!	#NULL!	#NULL!	#NULL!	#NULL!	2	#NULL!
23367	169	74	3	1	2	#NULL!	#NULL!	#NULL!	#NULL!	#NULL!	1	8	#NULL!	1	2	1	2	1	1	2	2	2	2	2	2	#NULL!	#NULL!	#NULL!	#NULL!	#NULL!	#NULL!	#NULL!	#NULL!	#NULL!	#NULL!	#NULL!	#NULL!	#NULL!	#NULL!	#NULL!	#NULL!	#NULL!	#NULL!	#NULL!	#NULL!	#NULL!	#NULL!	2	#NULL!
23368	170	94	4	1	1	7	2	1	2	2	2	#NULL!	#NULL!	#NULL!	#NULL!	#NULL!	#NULL!	#NULL!	#NULL!	#NULL!	#NULL!	#NULL!	#NULL!	#NULL!	1	4	2	1	1	1	2	2	2	2	#NULL!	2	2	2	2	2	2	1	2	1	48	15	2	2	#NULL!
23369	150	60	4	2	2	#NULL!	#NULL!	#NULL!	#NULL!	#NULL!	2	#NULL!	#NULL!	#NULL!	#NULL!	#NULL!	#NULL!	#NULL!	#NULL!	#NULL!	#NULL!	#NULL!	#NULL!	#NULL!	2	#NULL!	#NULL!	#NULL!	#NULL!	#NULL!	#NULL!	#NULL!	#NULL!	#NULL!	#NULL!	#NULL!	#NULL!	#NULL!	#NULL!	#NULL!	#NULL!	#NULL!	#NULL!	#NULL!	#NULL!	#NULL!	#NULL!	2	#NULL!
23370	168	90	4	1	2	#NULL!	#NULL!	#NULL!	#NULL!	#NULL!	2	#NULL!	#NULL!	#NULL!	#NULL!	#NULL!	#NULL!	#NULL!	#NULL!	#NULL!	#NULL!	#NULL!	#NULL!	#NULL!	2	#NULL!	#NULL!	#NULL!	#NULL!	#NULL!	#NULL!	#NULL!	#NULL!	#NULL!	#NULL!	#NULL!	#NULL!	#NULL!	#NULL!	#NULL!	#NULL!	#NULL!	#NULL!	#NULL!	#NULL!	#NULL!	#NULL!	1	117
23371	158	70	4	1	2	#NULL!	#NULL!	#NULL!	#NULL!	#NULL!	1	6	#NULL!	1	2	2	1	2	1	2	2	2	2	2	1	2	2	1	2	1	2	2	1	1	#NULL!	2	2	2	2	2	2	1	1	1	12	20	2	2	#NULL!
23372	160	63	2	2	2	#NULL!	#NULL!	#NULL!	#NULL!	#NULL!	2	#NULL!	#NULL!	#NULL!	#NULL!	#NULL!	#NULL!	#NULL!	#NULL!	#NULL!	#NULL!	#NULL!	#NULL!	#NULL!	1	2	2	1	2	1	2	2	2	2	#NULL!	2	1	2	2	2	2	2	2	2	25	15	2	2	#NULL!
23373	174	80	3	2	2	#NULL!	#NULL!	#NULL!	#NULL!	#NULL!	1	8	1	1	1	2	1	1	1	2	1	2	2	3	1	2	2	1	1	2	1	2	1	1	#NULL!	2	2	2	2	1	2	2	2	2	8	30	1	2	#NULL!
[truncated: 127 more columns]

## Sheet: Sheet2
num_registry	Numeric	5	0		None	None	8	Right	Scale	Input
height	Numeric	3	0	talla	None	None	8	Right	Scale	Input
weight	Numeric	3	0	pes	None	None	8	Right	Scale	Input
Age_inclusio	Numeric	8	2	edat inclusió estudi	{1,00, <40}...	None	8	Right	Scale	Input
colono_previous	Numeric	1	0	¿colonoscopia previa?	{1, si}...	None	8	Right	Nominal	Input
change_stool_habit	Numeric	1	0	canvi habit deposicions	{1, si}...	None	8	Right	Nominal	Input
stool_consistency	Numeric	2	0	escala femtes Bristol	{1, Tipus 1}...	None	8	Right	Nominal	Input
change_stool_form	Numeric	2	0	canvi forma femtes	{1, estrenyiment}...	None	8	Right	Nominal	Input
tenesme	Numeric	2	0	presencia de tenesme	{1, si}...	None	8	Right	Nominal	Input
change_esforc	Numeric	2	0	apareix esforç al defecar	{1, si}...	None	8	Right	Nominal	Input
change_stool_nocturn	Numeric	2	0	deposicions nocturnes	{1, si}...	None	8	Right	Nominal	Input
rectorrhage	Numeric	1	0	rectorragia	{1, si}...	None	8	Right	Nominal	Input
rectorrhage_start	Numeric	3	0	inici rectorragia	None	None	8	Right	Scale	Input
daily_stool_num_blood	Numeric	1	0	numero depos sang/dia	None	None	8	Right	Nominal	Input
recto_only_paper	Numeric	2	0	embruta paper	{1, si}...	None	8	Right	Nominal	Input
recto_drops	Numeric	2	0	goteig de sang	{1, si}...	None	8	Right	Nominal	Input
recto_end_depo	Numeric	2	0	sang al final deposicio	{1, si}...	None	8	Right	Nominal	Input
recto_stool_mixed	Numeric	2	0	sang barrejada deposició	{1, si}...	None	8	Right	Nominal	Input
recto_alone	Numeric	2	0	sang sola sense deposició	{1, si}...	None	8	Right	Nominal	Input
recto_red_bright	Numeric	2	0	sang vermella rutilant	{1, si}...	None	8	Right	Nominal	Input
recto_red_dark	Numeric	2	0	sang vermell fosc	{1, si}...	None	8	Right	Nominal	Input
recto_anal_symptom	Numeric	2	0	simptomes anals	{1, si}...	None	8	Right	Nominal	Input
recto_clots	Numeric	2	0	sang amb coalls	{1, si}...	None	8	Right	Nominal	Input
recto_progressive	Numeric	2	0	sang progressiva	{1, si}...	None	8	Right	Nominal	Input
recto_quantity_blood	Numeric	2	0	quantitat sang en femtes	{1, Escassa}...	None	8	Right	Nominal	Input
pain_abdominal	Numeric	1	0	dolor abdominal	{1, si}...	None	8	Right	Nominal	Input
pain_intensity	Numeric	2	0	intensitat del dolor	{1, insoportable}...	None	8	Right	Nominal	Input
pain_difus	Numeric	2	0	dolor difus	{1, si}...	None	8	Right	Nominal	Input
pain_located	Numeric	2	0	dolor localitzat	{1, si}...	None	8	Right	Nominal	Input
pain_cholic	Numeric	2	0	dolor còlic	{1, si}...	None	8	Right	Nominal	Input
pain_occasional	Numeric	2	0	dolor esporàdic	{1, si}...	None	8	Right	Nominal	Input
pain_continuus	Numeric	2	0	dolor continu	{1, si}...	None	8	Right	Nominal	Input
pain_progressive	Numeric	2	0	dolor progressiu	{1, si}...	None	8	Right	Nominal	Input
pain_distension	Numeric	2	0	distensió abdominal	{1, si}...	None	8	Right	Nominal	Input
pain_improve_deposition	Numeric	2	0	millora dolor amb defecació	{1, si}...	None	8	Right	Nominal	Input
pain_local_especify	Numeric	1	0	especificar dolor abdominal	{1, si}...	None	8	Right	Nominal	Input
d1_right_upper_q	Numeric	2	0	dolor hipocondri D	{1, si}...	None	8	Right	Nominal	Input
d2_epigastrium	Numeric	2	0	dolor epigastri	{1, si}...	None	8	Right	Nominal	Input
d3_left_upper_q	Numeric	2	0	dolor hipocondri E	{1, si}...	None	8	Right	Nominal	Input
d4_flanc_right	Numeric	2	0	dolor costat D	{1, si}...	None	8	Right	Nominal	Input
d5_region_umbilical	Numeric	2	0	dolor regió umbilical	{1, si}...	None	8	Right	Nominal	Input
d6_flanc_left	Numeric	2	0	dolor costat E	{1, si}...	None	8	Right	Nominal	Input
d7_right_lower_q	Numeric	2	0	dolor fosa iliaca D	{1, si}...	None	8	Right	Nominal	Input
d8_hipogastrium	Numeric	2	0	dolor hipogastri	{1, si}...	None	8	Right	Nominal	Input
d9_left_lower_q	Numeric	2	0	dolor fosa iliaca E	{1, si}...	None	8	Right	Nominal	Input
duration_pain_abdominal	Numeric	3	0	duració dolor abdominal	None	None	8	Right	Scale	Input
pain_days_month	Numeric	2	0	dies dolor abdominal/mes	None	None	8	Right	Nominal	Input
pain_anal	Numeric	2	0	dolor al anus	{1, si}...	None	8	Right	Nominal	Input
weight_loss	Numeric	1	0	pèrdua de pes	{1, si}...	None	8	Right	Nominal	Input
weigth_habitual	Numeric	3	0	pes habitual	None	None	8	Right	Scale	Input
weight_present	Numeric	3	0	pes actual	None	None	8	Right	Scale	Input
weight_start_loss	Numeric	2	0	inici perdua pes	None	None	8	Right	Scale	Input
loss_appetite	Numeric	2	0	ha perdut la gana	{1, si}...	None	8	Right	Nominal	Input
loss_appetite_duration	Numeric	2	0	quant temps fa perdua gana	{1, < 2 setmanes}...	None	8	Right	Nominal	Input
is_sad	Numeric	2	0	està trist	{1, si}...	None	8	Right	Nominal	Input
is_sad_duration	Numeric	2	0	quant temps fa està trist	{1, < 2 setmanes}...	None	8	Right	Nominal	Input
do_diet	Numeric	2	0	segueix dieta	{1, si}...	None	8	Right	Nominal	Input
do_diet_duration	Numeric	2	0	quant temps fa diesta	{1, < 2 setmanes}...	None	8	Right	Nominal	Input
is_tired	Numeric	2	0	està cansat	{1, si}...	None	8	Right	Nominal	Input
is_tired_duration	Numeric	2	0	quant temps fa cansament	{1, < 2 setmanes}...	None	8	Right	Nominal	Input
other_causes	Numeric	2	0	altres causes pèrdua de pes	{1, si}...	None	8	Right	Nominal	Input
history_crc_polips	Numeric	1	0	historia CCR_pòlips	{1, si}...	None	8	Right	Nominal	Input
history_familiar_crc	Numeric	2	0	història familiar CCR	{1, si}...	None	8	Right	Nominal	Input
familiars_ccr	Numeric	1	0	numero familiars CCR	None	None	8	Right	Nominal	Input
familiars_1degree	Numeric	1	0	num familiars 1er grau amb CCR	None	None	8	Right	Nominal	Input
familiar_less_60	Numeric	1	0	num familiars < 60 anys	None	None	8	Right	Nominal	Input
history_personal_crc	Numeric	2	0	història personal CCR	{1, si}...	None	8	Right	Nominal	Input
year_dx_crc	Numeric	4	0	any diagnostic CCR	None	None	8	Right	Scale	Input
history_personal_polip	Numeric	2	0	història personal pòlips	{1, si}...	None	8	Right	Nominal	Input
anemia_irondef	Numeric	1	0	anèmia ferropènica	{1, Si}...	None	8	Right	Nominal	Input
hb_valor	Numeric	3	1	hemoglobina	None	None	8	Right	Scale	Input
irondef	Numeric	1	0	ferropènia	{1, Si}...	None	8	Right	Nominal	Input
ferritina_valor	Numeric	3	1	ferritina	None	None	8	Right	Scale	Input
menopausy	Numeric	2	0	menopausa	{1, Si}...	None	8	Right	Nominal	Input
valor_sat_transferrine	Numeric	3	1	saturació transferrina	None	None	8	Right	Scale	Input
mass_abdominal	Numeric	1	0	massa abdominal	{1, Si}...	None	8	Right	Nominal	Input
cea	Numeric	3	1	CEA	None	None	8	Right	Scale	Input
exam_rectal	Numeric	1	0	¿sha fet tacte rectal?	{1, Si}...	None	8	Right	Nominal	Input
rectal_exam_normal	Numeric	2	0	tacte rectal normal	{1, Si}...	None	8	Right	Nominal	Input
tacte_hemorroids_external	Numeric	2	0	TR hemorroides externes	{1, Si}...	None	8	Right	Nominal	Input
tacte_hemorroids_internal	Numeric	2	0	TR hemorroides internes	{1, Si}...	None	8	Right	Nominal	Input
tacte_hemorroides_congestive	Numeric	2	0	TR hemorroides congestives	{1, Si}...	None	8	Right	Nominal	Input
tacte_bleeding_hemorroides	Numeric	2	0	TR hemorroides sagnants	{1, Si}...	None	8	Right	Nominal	Input
tacte_fissure_anal	Numeric	2	0	TR fissura anal	{1, Si}...	None	8	Right	Nominal	Input
tacte_mas_rectal	Numeric	2	0	TR massa rectal	{1, Si}...	None	8	Right	Nominal	Input
sospicion_enema	Numeric	1	0	imatge sospitosa enema	{1, Si}...	None	8	Right	Nominal	Input
sospciona_tac	Numeric	1	0	imatge sospitosa TAC	{1, Si}...	None	8	Right	Nominal	Input
sospicion_pet	Numeric	1	0	imatge sospitosa PET	{1, Si}...	None	8	Right	Nominal	Input
smoking	Numeric	1	0	¿ha fumat?	{1, Si}...	None	8	Right	Nominal	Input
smoking_type	Numeric	2	0	tipus fumador	{1, actiu}...	None	8	Right	Nominal	Input
paquets_year	Numeric	5	1	paquests-tabac any	None	None	8	Right	Scale	Input
years_fsmoking	Numeric	2	1	anys fumant al entrar al estudi	None	None	13	Right	Scale	Input
tif_performed	Numeric	1	0	sha realitzat test sang oculta femtes	{1, Si}...	None	8	Right	Nominal	Input
m1_valid	Numeric	2	0	mostra 1 vàlida	{1, Si}...	None	8	Right	Nominal	Input
m1_reason_nonvalid	Numeric	2	0	motiu mostra 1 no vàlida	{1, Excés mostra}...	None	8	Right	Nominal	Input
m1_result	Numeric	4	0	resultat m1	None	None	8	Right	Scale	Input
m2_valida	Numeric	2	0	mostra 2 vàlida	{1, Si}...	None	8	Right	Nominal	Input
m2_motiu_novalida	Numeric	2	0	motiu mostra 2 no vàlida	{1, Excés mostra}...	None	8	Right	Nominal	Input
m2_result	Numeric	4	0	resultat m2	None	None	10	Right	Scale	Input
m3_valida	Numeric	2	0	mostra 3 vàlida	{1, Si}...	None	8	Right	Nominal	Input
m3_motiu_novalida	Numeric	2	0	motiu mostra 3 no vàlida	{1, Excés mostra}...	None	8	Right	Nominal	Input
m3_result	Numeric	4	0	resultat m3	None	None	8	Right	Scale	Input
COUNT_tif_positive	Numeric	1	0	número de mostres positives	None	None	9	Right	Nominal	Input
performed_colono	Numeric	1	0	sha realitzat colonoscòpia?	{1, Si}...	None	8	Right	Nominal	Input
preparation_colon	Numeric	2	0	sha fet bona preparació còlon?	{1, Si}...	None	8	Right	Nominal	Input
boston_colon_right	Numeric	2	0	Escala Boston colon D	{0, exploracio impossible}...	None	8	Right	Nominal	Input
boston_colon_transvers	Numeric	2	0	Escala Boston colon T	{0, exploracio impossible}...	None	8	Right	Nominal	Input
boston_colon_left	Numeric	2	0	Escala Boston colon E	{0, exploracio impossible}...	None	8	Right	Nominal	Input
Boston_Global	Numeric	1	0	boston global	None	None	9	Right	Nominal	Input
exam_cecum	Numeric	2	0	¿sha explorat cec?	{1, Si}...	None	8	Right	Nominal	Input
reason_colono_incomplete	Numeric	2	0	motiu colono incomplerta	{1, estenosi}...	None	8	Right	Nominal	Input
test_rx	Numeric	2	0	¿sha realitzat prova Rx?	{1, cap prova Rx}...	None	8	Right	Nominal	Input
test_rx_result	Numeric	2	0	diagnòstic prova Rx	{1, Neo}...	None	8	Right	Nominal	Input
abnormal_anal	Numeric	2	0	¿hi ha patologia anal?	{1, Si}...	None	8	Right	Nominal	Input
pat_anal_hemorroides	Numeric	2	0	PA Hemorroides	{1, Si}...	None	8	Right	Nominal	Input
pat_anal_fisura	Numeric	2	0	PA fissura	{1, Si}...	None	8	Right	Nominal	Input
pat_anal_fistula	Numeric	2	0	PA fistula	{1, Si}...	None	8	Right	Nominal	Input
pat_anal_prolapse	Numeric	2	0	PA prolapse	{1, Si}...	None	8	Right	Nominal	Input
pat_anal_altres	Numeric	2	0	PA altres patologies	{1, Si}...	None	8	Right	Nominal	Input
localization_CRC	Numeric	2	0	localització del CCR	{1, Dret}...	None	8	Right	Nominal	Input
num_colono_dx	Numeric	1	0	numero colonos realitzades	None	None	8	Right	Nominal	Input
there_are_polips	Numeric	2	0	¿hi ha pòlips?	{1, Si}...	None	8	Right	Nominal	Input
num_polips_found	Numeric	1	0	numero polips trobats	None	None	8	Right	Nominal	Input
num_polips_resected	Numeric	1	0	numero polips resecats	None	None	8	Right	Nominal	Input
num_polips_retrieved	Numeric	1	0	numero polips recuperats	None	None	8	Right	Nominal	Input
size_polip_large	Numeric	2	0	mida polips mes gran	None	None	8	Right	Nominal	Input
polip_non_adenomatous	Numeric	2	0	polip_no_adenomatos_no_hiha	{1, no hi ha}...	None	8	Right	Nominal	Input
adenomas	Numeric	2	0	¿hi ha adenomes?	{1, Si}...	None	8	Right	Nominal	Input
num_adenomes	Numeric	1	0	numero adenomes	None	None	8	Right	Nominal	Input
adenoma_largest_size	Numeric	2	0	mida adenoma mes gran	None	None	8	Right	Scale	Input
adenoma_largest_localitzacio	Numeric	2	0	localització del adenoma més gran	{1, Dret}...	None	8	Right	Nominal	Input
adenoma_largest_histo	Numeric	2	0	histologia del adenoma més gran	{1, AT DBG}...	None	8	Right	Nominal	Input
polip_serrated	Numeric	2	0	hi ha pòlips serrats?	{1, Si}...	None	8	Right	Nominal	Input
polip_serrats_num	Numeric	1	0	numero polips serrats	None	None	8	Right	Nominal	Input
polip_serrat_large_size	Numeric	2	0	mida polip serrat mes gran	None	None	8	Right	Nominal	Input
polip_serrat_displasia	Numeric	2	0	hi ha displasia en pòlip serrat	{1, Si}...	None	8	Right	Nominal	Input
polip_serrat_large_localization	Numeric	2	0	localització pòlip serrat més gran	{1, Dret}...	None	8	Right	Nominal	Input
other_polips	Numeric	2	0	hi ha altres tipus de pòlips?	{1, Si}...	None	8	Right	Nominal	Input
polip_hiperplasic_rectesigma	Numeric	2	0	pòlip hiperplàsic rectesigma	{1, Si}...	None	8	Right	Scale	Input
polip_hiperplasic_colon	Numeric	2	0	pòlip hiperplàsic colon	{1, Si}...	None	8	Right	Scale	Input
polip_juvenil	Numeric	2	0	pòlip juvenil	{1, Si}...	None	8	Right	Nominal	Input
polip_hamartoma	Numeric	2	0	pòlip hamartoma	{1, Si}...	None	8	Right	Nominal	Input
polip_lipoma	Numeric	2	0	pòlip lipoma	{1, Si}...	None	8	Right	Nominal	Input
polip_leiomioma	Numeric	2	0	pòlip lipoma	{1, Si}...	None	8	Right	Nominal	Input
polip_carcinoide	Numeric	2	0	pòlip carcinoide	{1, Si}...	None	8	Right	Nominal	Input
polip_other	Numeric	2	0	altres tipus pòlips	{1, Si}...	None	8	Right	Nominal	Input
colono_normal	Numeric	2	0	colonoscòpia normal	{1, Si}...	None	8	Right	Nominal	Input
colono_crc	Numeric	2	0	CCR per colonoscòpia	{1, Si}...	None	8	Right	Nominal	Input
colono_polips	Numeric	2	0	pòlips per colonoscòpia	{1, Si}...	None	8	Right	Nominal	Input
colono_colitis	Numeric	2	0	colitis per colonoscòpia	{1, Si}...	None	8	Right	Nominal	Input
colono_angiodisplasia	Numeric	2	0	angiodisplàsia per colonoscòpia	{1, Si}...	None	8	Right	Nominal	Input
colono_other_tumors	Numeric	2	0	altres tumors per colonoscòpia	{1, Si}...	None	8	Right	Nominal	Input
colono_diverticula	Numeric	2	0	diverticles per colonoscòpia	{1, Si}...	None	8	Right	Nominal	Input
colono_hemorrhoid	Numeric	2	0	hemorroides per colonoscòpia	{1, Si}...	None	8	Right	Nominal	Input
colono_aother_dx	Numeric	2	0	altres Dx per colonoscòpia	{1, Si}...	None	8	Right	Nominal	Input
crc	Numeric	2	0	cancer colorectal	None	None	8	Right	Nominal	Input
degree_diferenciation	Numeric	2	0	grau diferenciació CCR	{1, Ben diferenciat}...	None	8	Right	Nominal	Input
type_histologic	Numeric	2	0	histologia CCR	{1, intestinal}...	None	8	Right	Nominal	Input
estadi_t	Numeric	2	0	T	{1, Tx}...	None	8	Right	Nominal	Input
estadi_t4	Numeric	2	0	subtipus T4	{1, T4a}...	None	8	Right	Nominal	Input
estadi_n	Numeric	2	0	N	{1, Nx}...	None	8	Right	Nominal	Input
estadi_n1	Numeric	2	0	subtipus N1	{1, N1a}...	None	8	Right	Nominal	Input
estadi_n2	Numeric	2	0	subtipus N2	{1, N2a}...	None	8	Right	Nominal	Input
estadi_m	Numeric	2	0	M	{1, M0}...	None	8	Right	Nominal	Input
estadi_m1	Numeric	2	0	subtipus M1	{1, M1a}...	None	8	Right	Nominal	Input
estadiatge	Numeric	2	0	Estadi tumoral	{1, estadi 0}...	None	8	Right	Nominal	Input
Result_1	Numeric	1	0	Classificació NOVA	{0, grup control}...	None	12	Right	Nominal	Input
centre	Numeric	1	0	hospital	{1, HMT}...	None	8	Right	Nominal	Input
Phase	Numeric	1	0		{1, fase 1}...	None	10	Right	Nominal	Input
Smoking_history	Numeric	8	2		None	None	10	Right	Nominal	Input
samplespos	Numeric	8	2		None	None	12	Right	Nominal	Input
scorecolonofit	Numeric	8	2		None	None	16	Right	Scale	Input
result_3	Numeric	8	2		{,00, non-cancer}...	None	10	Right	Nominal	Input
result_4	Numeric	8	2		{,00, control}...	None	10	Right	Nominal	Input
FAST_score	Numeric	8	2		None	None	12	Right	Scale	Input
FAST_scorequal	Numeric	8	2		None	None	16	Right	Nominal	Input
scorecolonofit_qual	Numeric	8	2		None	None	21	Right	Nominal	Input
